# Supplementary material for: Novel secretome-to-transcriptome integrated or secreto-transcriptomic approach to reveal liquid biopsy biomarkers for predicting individualized prognosis of breast cancer patients
Source: BMC Med Genomics. 2019 May 30;12:78. doi: 10.1186/s12920-019-0530-7 (PMC6543675; doi:10.1186/s12920-019-0530-7)
Supplement: Supplementary file 9 — Table S1. All proteins LFQR2. (XLSX 644 kb) [file 12920_2019_530_MOESM9_ESM.xlsx]

## Sheet: proteinGroups
Protein IDs	Majority protein IDs	Protein names	Gene names	Fasta headers	LFQ intensity HCC1806_11	LFQ intensity HCC1806_12	LFQ intensity HCC1806_21	LFQ intensity HCC1806_22	LFQ intensity HCC1806_31	LFQ intensity HCC1806_32	LFQ intensity MCF10A_11	LFQ intensity MCF10A_12	LFQ intensity MCF10A_21	LFQ intensity MCF10A_22	LFQ intensity MCF10A_31	LFQ intensity MCF10A_32	LFQ intensity MCF7_11	LFQ intensity MCF7_12	LFQ intensity MCF7_21	LFQ intensity MCF7_22	LFQ intensity MCF7_31	LFQ intensity MCF7_32	LFQ intensity MDA231_11	LFQ intensity MDA231_12	LFQ intensity MDA231_21	LFQ intensity MDA231_22	LFQ intensity MDA231_31	LFQ intensity MDA231_32	LFQ intensity T47D_11	LFQ intensity T47D_12	LFQ intensity T47D_21	LFQ intensity T47D_22	LFQ intensity T47D_31	LFQ intensity T47D_32
Q15019;Q15019-3;Q15019-2;B5MCX3;C9J2Q4;H7C2Y0;C9J938;H7C310;C9JB25;C9IY94;C9IZU3;C9JQJ4;C9JT15;C9JSE7;C9JFT1;F8WB65;B5MD47;C9JZI2	Q15019;Q15019-3;Q15019-2;B5MCX3;C9J2Q4	Septin-2	2018-09-02	sp|Q15019|SEPT2_HUMAN Septin-2 OS=Homo sapiens GN=SEPT2 PE=1 SV=1;sp|Q15019-3|SEPT2_HUMAN Isoform 3 of Septin-2 OS=Homo sapiens GN=SEPT2;sp|Q15019-2|SEPT2_HUMAN Isoform 2 of Septin-2 OS=Homo sapiens GN=SEPT2;tr|B5MCX3|B5MCX3_HUMAN Septin-2 OS=Homo sapiens	3623100	3834700	2161000	2406900	2605500	3042300	2064300	2010000	3377600	3609300	2909700	3026400	3765000	1956200	10072000	4464200	2604600	3436600	5302800	5044500	4250800	4490100	5510800	5822200	0	0	690910	0	0	0
E7ES33;E7EPK1;Q16181-2;Q16181;G3V1Q4;H0Y3Y4;Q5JXL7;Q6ZU15	E7ES33;E7EPK1;Q16181-2;Q16181;G3V1Q4;H0Y3Y4	Septin-7	2018-09-07	tr|E7ES33|E7ES33_HUMAN Septin-7 OS=Homo sapiens GN=SEPT7 PE=1 SV=3;tr|E7EPK1|E7EPK1_HUMAN Septin-7 OS=Homo sapiens GN=SEPT7 PE=1 SV=2;sp|Q16181-2|SEPT7_HUMAN Isoform 2 of Septin-7 OS=Homo sapiens GN=SEPT7;sp|Q16181|SEPT7_HUMAN Septin-7 OS=Homo sapiens GN=S	1729800	1538700	1781800	1815700	1356100	837000	732760	1215700	1320800	1748600	1061500	1011900	1727100	1077700	1664200	1556900	1893400	1958800	2021700	2187600	1880300	2208400	2785800	2036900	7423600	3834000	13217000	3987400	12656000	7774500
A0A087X142;A6NMH6;A6NFQ9;F8W8I8;Q92599-2;Q92599-4;Q92599;Q92599-3;A0A0A0MRP8;C9J4G8;C9JV02	A0A087X142;A6NMH6;A6NFQ9;F8W8I8;Q92599-2;Q92599-4;Q92599;Q92599-3	Septin-8	2018-09-08	tr|A0A087X142|A0A087X142_HUMAN Septin-8 OS=Homo sapiens GN=SEPT8 PE=1 SV=1;tr|A6NMH6|A6NMH6_HUMAN Septin-8 OS=Homo sapiens GN=SEPT8 PE=1 SV=1;tr|A6NFQ9|A6NFQ9_HUMAN Septin-8 OS=Homo sapiens GN=SEPT8 PE=1 SV=1;tr|F8W8I8|F8W8I8_HUMAN Septin-8 OS=Homo sapiens	0	0	0	0	0	0	0	0	0	468970	0	542880	764170	0	895540	0	1323900	932810	805660	943820	0	880260	1079500	803040	0	0	0	0	0	0
Q9UHD8-7;Q9UHD8-2;Q9UHD8-5;Q9UHD8;Q9UHD8-3;Q9UHD8-4;Q9UHD8-9;K7EL40;K7EK18;K7ER52;K7EIE4;K7EQD7;K7ELJ9;K7EJZ2;K7EIR4;K7EKN4;K7EN52;K7ENQ5;K7ER14;K7EJ51;K7ENL0;K7ER34;K7EJV0;K7EPY1;K7EJL9	Q9UHD8-7;Q9UHD8-2;Q9UHD8-5;Q9UHD8;Q9UHD8-3;Q9UHD8-4;Q9UHD8-9;K7EL40;K7EK18;K7ER52;K7EIE4;K7EQD7	Septin-9	2018-09-09	sp|Q9UHD8-7|SEPT9_HUMAN Isoform 7 of Septin-9 OS=Homo sapiens GN=SEPT9;sp|Q9UHD8-2|SEPT9_HUMAN Isoform 2 of Septin-9 OS=Homo sapiens GN=SEPT9;sp|Q9UHD8-5|SEPT9_HUMAN Isoform 5 of Septin-9 OS=Homo sapiens GN=SEPT9;sp|Q9UHD8|SEPT9_HUMAN Septin-9 OS=Homo sapi	3205000	2662600	2487000	2473800	1135000	1432700	1438100	1541900	2747500	2147400	1814500	1944300	3326200	2988700	7336500	4513800	4371200	3916200	3498300	3817000	3099000	2585000	3303100	2571800	2915300	2241400	2537800	2748600	2696200	2901500
D6RGI3;D6RER5;Q9NVA2;Q9NVA2-2;D6RDU5;D6RDP1;D6R9Y6;H0Y961;H0Y9G8;B1AMS2;Q14141-2;Q14141-4;Q14141;Q14141-3	D6RGI3;D6RER5;Q9NVA2;Q9NVA2-2;D6RDU5	Septin-11	2018-09-11	tr|D6RGI3|D6RGI3_HUMAN Septin 11, isoform CRA_b OS=Homo sapiens GN=SEPT11 PE=1 SV=1;tr|D6RER5|D6RER5_HUMAN Septin-11 OS=Homo sapiens GN=SEPT11 PE=1 SV=1;sp|Q9NVA2|SEP11_HUMAN Septin-11 OS=Homo sapiens GN=SEPT11 PE=1 SV=3;sp|Q9NVA2-2|SEP11_HUMAN Isoform 2 o	1684500	1889800	1998000	1795900	1183000	1973200	1473200	1259600	1858300	1656300	1253100	1344300	925940	705990	753590	714510	1792400	1376700	1919900	2563300	1578800	1733800	1949900	1852900	0	0	0	0	0	0
A0A087X1G7;A0A0B4J1S4;O60613;A0A087WXL0;A0A0B4J1T0;A8MZD0;O60613-2	A0A087X1G7;A0A0B4J1S4;O60613;A0A087WXL0;A0A0B4J1T0;A8MZD0;O60613-2	15 kDa selenoprotein	2018-09-15	tr|A0A087X1G7|A0A087X1G7_HUMAN 15 kDa selenoprotein OS=Homo sapiens GN=SEP15 PE=1 SV=1;tr|A0A0B4J1S4|A0A0B4J1S4_HUMAN 15 kDa selenoprotein OS=Homo sapiens GN=SEP15 PE=1 SV=1;sp|O60613|SEP15_HUMAN 15 kDa selenoprotein OS=Homo sapiens GN=SEP15 PE=1 SV=3;tr|A	0	0	0	0	0	0	0	0	0	0	0	0	0	0	0	0	0	0	0	0	0	0	0	0	0	0	0	0	0	0
P01023;P20742-2;F8W7L3	P01023	Alpha-2-macroglobulin	A2M	sp|P01023|A2MG_HUMAN Alpha-2-macroglobulin OS=Homo sapiens GN=A2M PE=1 SV=3	0	0	0	0	0	0	29969000	28760000	14976000	15170000	31231000	38690000	0	0	0	0	0	0	0	0	0	0	0	0	0	0	0	0	0	0
Q9NPC4	Q9NPC4	Lactosylceramide 4-alpha-galactosyltransferase	A4GALT	sp|Q9NPC4|A4GAT_HUMAN Lactosylceramide 4-alpha-galactosyltransferase OS=Homo sapiens GN=A4GALT PE=2 SV=1	0	0	0	0	0	0	0	0	0	0	0	0	0	0	0	0	0	0	0	0	0	0	0	0	0	0	0	0	0	0
E7EW25;Q86V21-2;Q86V21	E7EW25;Q86V21-2;Q86V21	Acetoacetyl-CoA synthetase	AACS	tr|E7EW25|E7EW25_HUMAN Acetoacetyl-CoA synthetase OS=Homo sapiens GN=AACS PE=1 SV=2;sp|Q86V21-2|AACS_HUMAN Isoform 2 of Acetoacetyl-CoA synthetase OS=Homo sapiens GN=AACS;sp|Q86V21|AACS_HUMAN Acetoacetyl-CoA synthetase OS=Homo sapiens GN=AACS PE=1 SV=1	0	0	0	0	0	0	0	0	0	0	0	0	0	0	0	0	0	0	0	0	0	0	0	0	0	0	0	0	0	0
C9JG97;C9JEH3;Q13685;C9JTS3;H7C0R2	C9JG97;C9JEH3;Q13685;C9JTS3	Angio-associated migratory cell protein	AAMP	tr|C9JG97|C9JG97_HUMAN Angio-associated migratory cell protein OS=Homo sapiens GN=AAMP PE=1 SV=1;tr|C9JEH3|C9JEH3_HUMAN Angio-associated migratory cell protein OS=Homo sapiens GN=AAMP PE=1 SV=1;sp|Q13685|AAMP_HUMAN Angio-associated migratory cell protein O	0	0	0	0	0	0	407900	436120	444360	360890	312740	292610	1031800	428540	714850	855840	613790	1040300	416510	370640	507280	583000	465910	383090	0	0	0	0	0	0
P49588;P49588-2;H3BPK7	P49588;P49588-2	Alanine--tRNA ligase, cytoplasmic	AARS	sp|P49588|SYAC_HUMAN Alanine--tRNA ligase, cytoplasmic OS=Homo sapiens GN=AARS PE=1 SV=2;sp|P49588-2|SYAC_HUMAN Isoform 2 of Alanine--tRNA ligase, cytoplasmic OS=Homo sapiens GN=AARS	6681600	6177900	7449500	6187900	9422400	8257000	1875800	2485300	2650700	2654500	2813400	2702500	6834500	8179600	8485800	9382100	13308000	11733000	2906000	3485500	2866200	2860700	3024500	2408700	13311000	5867800	7710700	6093500	7881400	5793600
Q9NRN7;Q9NRN7-2	Q9NRN7;Q9NRN7-2	L-aminoadipate-semialdehyde dehydrogenase-phosphopantetheinyl transferase	AASDHPPT	sp|Q9NRN7|ADPPT_HUMAN L-aminoadipate-semialdehyde dehydrogenase-phosphopantetheinyl transferase OS=Homo sapiens GN=AASDHPPT PE=1 SV=2;sp|Q9NRN7-2|ADPPT_HUMAN Isoform 2 of L-aminoadipate-semialdehyde dehydrogenase-phosphopantetheinyl transferase OS=Homo sap	447430	304180	353080	305610	419890	409560	496100	499530	582700	481190	533140	457430	0	0	128580	0	163940	0	908830	553380	1023200	1277600	0	1036600	0	0	0	0	0	0
Q86UK0-2;Q86UK0	Q86UK0-2;Q86UK0	ATP-binding cassette sub-family A member 12	ABCA12	sp|Q86UK0-2|ABCAC_HUMAN Isoform 2 of ATP-binding cassette sub-family A member 12 OS=Homo sapiens GN=ABCA12;sp|Q86UK0|ABCAC_HUMAN ATP-binding cassette sub-family A member 12 OS=Homo sapiens GN=ABCA12 PE=1 SV=3	0	0	0	0	0	0	0	0	0	0	0	0	0	0	0	0	0	0	0	0	0	0	366300	0	0	0	0	0	0	0
H7BXK9;Q9NP58-4;Q9NP58	H7BXK9;Q9NP58-4;Q9NP58	ATP-binding cassette sub-family B member 6, mitochondrial	ABCB6	tr|H7BXK9|H7BXK9_HUMAN ATP-binding cassette sub-family B member 6, mitochondrial (Fragment) OS=Homo sapiens GN=ABCB6 PE=1 SV=1;sp|Q9NP58-4|ABCB6_HUMAN Isoform 2 of ATP-binding cassette sub-family B member 6, mitochondrial OS=Homo sapiens GN=ABCB6;sp|Q9NP58	0	0	0	0	0	0	0	0	0	0	0	0	0	0	0	0	0	0	0	0	0	0	0	6663300	0	0	0	0	0	0
D6R9I9;P61221;D6RGF4;H0Y990	D6R9I9;P61221;D6RGF4	ATP-binding cassette sub-family E member 1	ABCE1	tr|D6R9I9|D6R9I9_HUMAN ATP-binding cassette sub-family E member 1 OS=Homo sapiens GN=ABCE1 PE=1 SV=1;sp|P61221|ABCE1_HUMAN ATP-binding cassette sub-family E member 1 OS=Homo sapiens GN=ABCE1 PE=1 SV=1;tr|D6RGF4|D6RGF4_HUMAN ATP-binding cassette sub-family	924470	999260	898730	984050	0	1048000	688410	1047200	846230	1223000	965270	719720	436270	327490	273930	320020	1074100	734970	667470	661060	762090	805740	444030	548780	0	0	0	0	0	0
Q8NE71-2;Q8NE71;H0YGW7;F5GYK6;Q5STZ8	Q8NE71-2;Q8NE71;H0YGW7	ATP-binding cassette sub-family F member 1	ABCF1	sp|Q8NE71-2|ABCF1_HUMAN Isoform 2 of ATP-binding cassette sub-family F member 1 OS=Homo sapiens GN=ABCF1;sp|Q8NE71|ABCF1_HUMAN ATP-binding cassette sub-family F member 1 OS=Homo sapiens GN=ABCF1 PE=1 SV=2;tr|H0YGW7|H0YGW7_HUMAN ATP-binding cassette sub-fam	0	0	0	0	0	0	0	0	0	0	0	0	226040	153150	190450	445620	420980	353150	260590	244840	0	216290	0	271210	0	0	0	0	0	0
Q96IU4;B4DQI4	Q96IU4;B4DQI4	Alpha/beta hydrolase domain-containing protein 14B	ABHD14B	sp|Q96IU4|ABHEB_HUMAN Alpha/beta hydrolase domain-containing protein 14B OS=Homo sapiens GN=ABHD14B PE=1 SV=1;tr|B4DQI4|B4DQI4_HUMAN Alpha/beta hydrolase domain-containing protein 14B OS=Homo sapiens GN=ABHD14B PE=1 SV=1	0	0	0	0	0	0	0	0	0	0	0	0	0	0	0	0	0	0	0	0	0	0	0	0	8448300	7374900	9757700	8727500	8755200	9660000
B6VEX4;A0A0A0MRT6;Q8IZP0-10;Q8IZP0-8;Q8IZP0-7;Q8IZP0-2;Q8IZP0-4;Q8IZP0-3;Q8IZP0-5;Q8IZP0-6;Q8IZP0-9;Q8IZP0-12;Q8IZP0;Q8IZP0-11	B6VEX4;A0A0A0MRT6;Q8IZP0-10;Q8IZP0-8;Q8IZP0-7;Q8IZP0-2;Q8IZP0-4;Q8IZP0-3;Q8IZP0-5;Q8IZP0-6;Q8IZP0-9;Q8IZP0-12;Q8IZP0;Q8IZP0-11	Abl interactor 1	ABI1	tr|B6VEX4|B6VEX4_HUMAN Abl interactor 1 OS=Homo sapiens GN=ABI1 PE=1 SV=1;tr|A0A0A0MRT6|A0A0A0MRT6_HUMAN Abl interactor 1 OS=Homo sapiens GN=ABI1 PE=1 SV=1;sp|Q8IZP0-10|ABI1_HUMAN Isoform 10 of Abl interactor 1 OS=Homo sapiens GN=ABI1;sp|Q8IZP0-8|ABI1_HUMA	0	0	0	0	0	0	0	0	0	0	0	0	0	0	0	0	0	344180	0	0	0	0	0	0	0	0	0	0	0	0
Q9P1F3;Q5SZC9	Q9P1F3;Q5SZC9	Costars family protein ABRACL	ABRACL	sp|Q9P1F3|ABRAL_HUMAN Costars family protein ABRACL OS=Homo sapiens GN=ABRACL PE=1 SV=1;tr|Q5SZC9|Q5SZC9_HUMAN Costars family protein ABRACL OS=Homo sapiens GN=ABRACL PE=1 SV=1	0	0	0	0	0	0	963250	1242300	0	0	0	0	0	0	0	1317100	0	1294600	1279000	0	0	1157600	0	0	0	0	0	0	0	0
K7EME0;A0A0B4J2A4;P42765	K7EME0;A0A0B4J2A4;P42765	3-ketoacyl-CoA thiolase, mitochondrial	ACAA2	tr|K7EME0|K7EME0_HUMAN 3-ketoacyl-CoA thiolase, mitochondrial OS=Homo sapiens GN=ACAA2 PE=1 SV=1;tr|A0A0B4J2A4|A0A0B4J2A4_HUMAN 3-ketoacyl-CoA thiolase, mitochondrial OS=Homo sapiens GN=ACAA2 PE=1 SV=1;sp|P42765|THIM_HUMAN 3-ketoacyl-CoA thiolase, mitochon	0	0	0	0	0	0	0	0	0	0	0	0	0	0	0	0	0	0	0	0	0	0	0	0	0	0	0	0	0	0
O00763-3;O00763-2;O00763;A0A087WVR6;A0A087X0W4;A0A0C4DGT1;S4R3S7;Q13085-3;Q13085-2;Q13085;Q13085-4	O00763-3;O00763-2;O00763;A0A087WVR6;A0A087X0W4;A0A0C4DGT1;S4R3S7;Q13085-3;Q13085-2;Q13085;Q13085-4	Acetyl-CoA carboxylase 2;Biotin carboxylase;Acetyl-CoA carboxylase 1;Biotin carboxylase	ACACB;ACACA	sp|O00763-3|ACACB_HUMAN Isoform 3 of Acetyl-CoA carboxylase 2 OS=Homo sapiens GN=ACACB;sp|O00763-2|ACACB_HUMAN Isoform 2 of Acetyl-CoA carboxylase 2 OS=Homo sapiens GN=ACACB;sp|O00763|ACACB_HUMAN Acetyl-CoA carboxylase 2 OS=Homo sapiens GN=ACACB PE=1 SV=3;	0	0	0	0	0	0	0	0	7680800	7677100	9922700	9869000	0	0	0	0	0	0	0	0	0	0	0	0	0	0	0	0	0	0
P49748-2;P49748;P49748-3;K7EJW8;J3QRJ8;K7EQP4	P49748-2;P49748;P49748-3	Very long-chain specific acyl-CoA dehydrogenase, mitochondrial	ACADVL	sp|P49748-2|ACADV_HUMAN Isoform 2 of Very long-chain specific acyl-CoA dehydrogenase, mitochondrial OS=Homo sapiens GN=ACADVL;sp|P49748|ACADV_HUMAN Very long-chain specific acyl-CoA dehydrogenase, mitochondrial OS=Homo sapiens GN=ACADVL PE=1 SV=1;sp|P49748	0	0	0	352010	0	0	0	0	0	0	0	0	0	0	0	0	0	0	0	0	0	0	0	0	0	0	0	0	0	0
P24752	P24752	Acetyl-CoA acetyltransferase, mitochondrial	ACAT1	sp|P24752|THIL_HUMAN Acetyl-CoA acetyltransferase, mitochondrial OS=Homo sapiens GN=ACAT1 PE=1 SV=1	0	0	0	0	0	0	0	0	0	0	0	0	0	0	0	0	0	0	0	0	0	0	0	0	0	0	0	0	0	0
Q9BWD1;Q9BWD1-2	Q9BWD1;Q9BWD1-2	Acetyl-CoA acetyltransferase, cytosolic	ACAT2	sp|Q9BWD1|THIC_HUMAN Acetyl-CoA acetyltransferase, cytosolic OS=Homo sapiens GN=ACAT2 PE=1 SV=2;sp|Q9BWD1-2|THIC_HUMAN Isoform 2 of Acetyl-CoA acetyltransferase, cytosolic OS=Homo sapiens GN=ACAT2	0	0	0	0	0	0	3765900	4569900	3092700	3018700	4095000	4436000	4509300	4755800	3494600	4664600	3964400	4811800	3976900	3086000	2662200	2251900	3899900	3107600	8259100	5856600	7640100	10736000	8060300	5397200
Q9H3P7	Q9H3P7	Golgi resident protein GCP60	ACBD3	sp|Q9H3P7|GCP60_HUMAN Golgi resident protein GCP60 OS=Homo sapiens GN=ACBD3 PE=1 SV=4	0	0	0	0	0	0	0	391600	468240	470870	432070	406650	515540	395810	447500	440710	471760	546630	580560	509170	492920	613470	508380	457850	0	0	0	0	0	0
S4R3H4;E7EQT4;Q9UKV3-5;Q9UKV3;A0A087WYN3;G3V3T3;G3V3B0;Q9UKV3-3;Q9UKV3-2	S4R3H4;E7EQT4;Q9UKV3-5;Q9UKV3	Apoptotic chromatin condensation inducer in the nucleus	ACIN1	tr|S4R3H4|S4R3H4_HUMAN Apoptotic chromatin condensation inducer in the nucleus OS=Homo sapiens GN=ACIN1 PE=1 SV=1;tr|E7EQT4|E7EQT4_HUMAN Apoptotic chromatin condensation inducer in the nucleus OS=Homo sapiens GN=ACIN1 PE=1 SV=2;sp|Q9UKV3-5|ACINU_HUMAN Isof	0	0	0	0	0	0	283290	0	352050	304020	278410	330130	398070	312140	407680	1270100	441530	334530	488170	400630	569790	327820	342740	375070	0	0	0	0	0	0
P53396;P53396-2;P53396-3;K7ESG8;K7EIE7	P53396;P53396-2;P53396-3	ATP-citrate synthase	ACLY	sp|P53396|ACLY_HUMAN ATP-citrate synthase OS=Homo sapiens GN=ACLY PE=1 SV=3;sp|P53396-2|ACLY_HUMAN Isoform 2 of ATP-citrate synthase OS=Homo sapiens GN=ACLY;sp|P53396-3|ACLY_HUMAN Isoform 3 of ATP-citrate synthase OS=Homo sapiens GN=ACLY	4258600	4681200	5848100	4922000	4910400	3299400	8213100	7807200	9560900	9228300	8744400	9699800	20537000	20602000	23556000	22769000	23997000	24320000	12006000	11520000	12451000	10366000	11946000	11702000	24710000	7960800	17356000	9528400	10776000	7221300
P21399	P21399	Cytoplasmic aconitate hydratase	ACO1	sp|P21399|ACOC_HUMAN Cytoplasmic aconitate hydratase OS=Homo sapiens GN=ACO1 PE=1 SV=3	1293000	1105200	1191800	1510600	1559000	1627400	1549000	1761300	1246700	1349600	1317200	1450500	931470	1175700	763470	608360	907420	896290	1046700	1190500	1225800	1246200	1130900	1263200	0	0	695110	0	0	0
A2A274;Q99798	A2A274;Q99798	Aconitate hydratase, mitochondrial	ACO2	tr|A2A274|A2A274_HUMAN Aconitate hydratase, mitochondrial OS=Homo sapiens GN=ACO2 PE=1 SV=1;sp|Q99798|ACON_HUMAN Aconitate hydratase, mitochondrial OS=Homo sapiens GN=ACO2 PE=1 SV=2	0	0	0	0	0	0	0	0	0	0	0	0	0	0	0	0	0	0	0	0	0	0	0	0	0	0	0	0	0	0
G3V4F2;A0A087X0W7;A0A087WT95;Q86TX2;P49753	G3V4F2;A0A087X0W7;A0A087WT95;Q86TX2;P49753	Acyl-coenzyme A thioesterase 1;Acyl-coenzyme A thioesterase 2, mitochondrial	ACOT1;ACOT2	tr|G3V4F2|G3V4F2_HUMAN Acyl-coenzyme A thioesterase 1 OS=Homo sapiens GN=ACOT1 PE=1 SV=1;tr|A0A087X0W7|A0A087X0W7_HUMAN Acyl-coenzyme A thioesterase 2, mitochondrial OS=Homo sapiens GN=ACOT2 PE=1 SV=1;tr|A0A087WT95|A0A087WT95_HUMAN Acyl-coenzyme A thioeste	0	0	0	0	0	0	0	0	0	0	0	0	0	0	0	0	0	0	0	0	0	0	0	0	0	0	196670	0	0	0
O00154-4;O00154-2;O00154-3;O00154-6;O00154-7;O00154;O00154-5;K7EKP8	O00154-4;O00154-2;O00154-3;O00154-6;O00154-7;O00154;O00154-5;K7EKP8	Cytosolic acyl coenzyme A thioester hydrolase	ACOT7	sp|O00154-4|BACH_HUMAN Isoform 4 of Cytosolic acyl coenzyme A thioester hydrolase OS=Homo sapiens GN=ACOT7;sp|O00154-2|BACH_HUMAN Isoform 2 of Cytosolic acyl coenzyme A thioester hydrolase OS=Homo sapiens GN=ACOT7;sp|O00154-3|BACH_HUMAN Isoform 3 of Cytoso	5497100	5050300	6035300	5049900	6955200	6512800	1430400	1890000	1855600	1906000	2126800	2555400	1239300	1558900	1783900	1436500	1682700	1037000	1780700	2052800	1644600	2068000	1882100	1795400	0	0	0	0	0	0
P24666;G5E9R5;P24666-4;P24666-3;P24666-2;F2Z2Q9;D3YTI2	P24666;G5E9R5;P24666-4;P24666-3;P24666-2	Low molecular weight phosphotyrosine protein phosphatase	ACP1	sp|P24666|PPAC_HUMAN Low molecular weight phosphotyrosine protein phosphatase OS=Homo sapiens GN=ACP1 PE=1 SV=3;tr|G5E9R5|G5E9R5_HUMAN Acid phosphatase 1, soluble, isoform CRA_d OS=Homo sapiens GN=ACP1 PE=1 SV=1;sp|P24666-4|PPAC_HUMAN Isoform 4 of Low mole	0	0	0	0	0	0	1118800	1468600	1357600	1476900	1823400	1917000	2286900	1936300	2429200	2017700	2741800	2486800	753320	578360	374470	628070	709910	996970	0	0	0	0	0	0
P68133;P68032;P63267;P62736;A6NL76;P63267-2;F8WB63;B8ZZJ2;C9JFL5;F6UVQ4;F6QUT6;F8WCH0	P68133;P68032;P63267;P62736;A6NL76;P63267-2	Actin, alpha skeletal muscle;Actin, alpha cardiac muscle 1;Actin, gamma-enteric smooth muscle;Actin, aortic smooth muscle	ACTA1;ACTC1;ACTG2;ACTA2	sp|P68133|ACTS_HUMAN Actin, alpha skeletal muscle OS=Homo sapiens GN=ACTA1 PE=1 SV=1;sp|P68032|ACTC_HUMAN Actin, alpha cardiac muscle 1 OS=Homo sapiens GN=ACTC1 PE=1 SV=1;sp|P63267|ACTH_HUMAN Actin, gamma-enteric smooth muscle OS=Homo sapiens GN=ACTG2 PE=1	25437000	25573000	17957000	20635000	30965000	34066000	18865000	21918000	20945000	31697000	34942000	35877000	16895000	17237000	40745000	45685000	40416000	23395000	15990000	13851000	7923400	9336700	11831000	9806500	0	0	0	0	0	0
P60709;G5E9R0;E7EVS6;C9JZR7;C9JTX5	P60709	Actin, cytoplasmic 1;Actin, cytoplasmic 1, N-terminally processed	ACTB	sp|P60709|ACTB_HUMAN Actin, cytoplasmic 1 OS=Homo sapiens GN=ACTB PE=1 SV=1	0	0	0	0	0	0	0	0	0	0	0	0	0	0	0	0	0	0	0	0	0	0	0	0	0	0	0	0	0	0
Q562R1	Q562R1	Beta-actin-like protein 2	ACTBL2	sp|Q562R1|ACTBL_HUMAN Beta-actin-like protein 2 OS=Homo sapiens GN=ACTBL2 PE=1 SV=2	0	0	0	0	0	0	0	0	0	0	0	0	170410000	63248000	0	0	0	0	0	0	0	0	0	0	0	0	0	0	0	0
P63261;I3L3I0;I3L1U9;I3L4N8;K7EM38;I3L3R2;J3KT65;C9JUM1;Q6S8J3;A5A3E0;P0CG38;P0CG39;Q9BYX7	P63261;I3L3I0;I3L1U9	Actin, cytoplasmic 2;Actin, cytoplasmic 2, N-terminally processed	ACTG1	sp|P63261|ACTG_HUMAN Actin, cytoplasmic 2 OS=Homo sapiens GN=ACTG1 PE=1 SV=1;tr|I3L3I0|I3L3I0_HUMAN Actin, cytoplasmic 2 (Fragment) OS=Homo sapiens GN=ACTG1 PE=1 SV=1;tr|I3L1U9|I3L1U9_HUMAN Actin, cytoplasmic 2 (Fragment) OS=Homo sapiens GN=ACTG1 PE=1 SV=1	743190000	843620000	824630000	829640000	700760000	707550000	497240000	499670000	496430000	523370000	510980000	485560000	848600000	872930000	749750000	839820000	1035100000	1086700000	413220000	478380000	451840000	444240000	446860000	524030000	358830000	368260000	364450000	354710000	449190000	497760000
O96019-2;O96019;H7C5S0;C9JQT2	O96019-2;O96019	Actin-like protein 6A	ACTL6A	sp|O96019-2|ACL6A_HUMAN Isoform 2 of Actin-like protein 6A OS=Homo sapiens GN=ACTL6A;sp|O96019|ACL6A_HUMAN Actin-like protein 6A OS=Homo sapiens GN=ACTL6A PE=1 SV=1	2491600	2351400	2451200	1989300	3634100	3415000	1848800	1559100	1505600	1391500	1516200	1773900	1606600	1884100	3512300	2849800	2793600	1159400	1400200	939300	1161400	805130	1640200	1161300	0	0	0	0	0	0
P12814-2;P12814;P12814-3;H9KV75;H0YJW3	P12814-2;P12814;P12814-3;H9KV75	Alpha-actinin-1	ACTN1	sp|P12814-2|ACTN1_HUMAN Isoform 2 of Alpha-actinin-1 OS=Homo sapiens GN=ACTN1;sp|P12814|ACTN1_HUMAN Alpha-actinin-1 OS=Homo sapiens GN=ACTN1 PE=1 SV=2;sp|P12814-3|ACTN1_HUMAN Isoform 3 of Alpha-actinin-1 OS=Homo sapiens GN=ACTN1;tr|H9KV75|H9KV75_HUMAN Alph	17928000	17713000	17536000	16419000	28412000	27560000	45363000	45823000	47451000	50170000	51671000	45150000	43879000	61846000	49912000	57238000	43612000	37921000	77858000	75970000	65265000	71872000	82145000	84612000	35145000	31326000	36903000	29288000	33206000	23709000
K7EJH8	K7EJH8		ACTN4	tr|K7EJH8|K7EJH8_HUMAN Alpha-actinin-4 (Fragment) OS=Homo sapiens GN=ACTN4 PE=1 SV=1	0	0	0	0	0	0	0	0	0	0	0	0	0	0	0	0	0	0	0	0	0	0	55740	0	0	0	0	0	0	0
O43707;O43707-2;F5GXS2;O43707-3;H7C144;K7EP19	O43707;O43707-2;F5GXS2;O43707-3	Alpha-actinin-4	ACTN4	sp|O43707|ACTN4_HUMAN Alpha-actinin-4 OS=Homo sapiens GN=ACTN4 PE=1 SV=2;sp|O43707-2|ACTN4_HUMAN Isoform ACTN4ISO of Alpha-actinin-4 OS=Homo sapiens GN=ACTN4;tr|F5GXS2|F5GXS2_HUMAN Alpha-actinin-4 OS=Homo sapiens GN=ACTN4 PE=1 SV=2;sp|O43707-3|ACTN4_HUMAN	90360000	86110000	91199000	90491000	135490000	125630000	111700000	119620000	122490000	130130000	128350000	123640000	211390000	232790000	247960000	222410000	257550000	228000000	194740000	189010000	185170000	185740000	198890000	192540000	56715000	56694000	53195000	47293000	46275000	37000000
R4GMT0;P61163;P42025	R4GMT0;P61163;P42025	Alpha-centractin;Beta-centractin	ACTR1A;ACTR1B	tr|R4GMT0|R4GMT0_HUMAN Alpha-centractin OS=Homo sapiens GN=ACTR1A PE=1 SV=1;sp|P61163|ACTZ_HUMAN Alpha-centractin OS=Homo sapiens GN=ACTR1A PE=1 SV=1;sp|P42025|ACTY_HUMAN Beta-centractin OS=Homo sapiens GN=ACTR1B PE=1 SV=1	1052400	1459100	1128600	1130800	1352200	1328900	1564600	1359800	1724200	1734100	1584200	1516100	1409800	1110200	1143300	1637600	1313300	1515300	949750	1011700	1500700	1551300	980830	1239100	0	0	0	0	0	0
P61160;P61160-2;F5H6T1	P61160;P61160-2;F5H6T1	Actin-related protein 2	ACTR2	sp|P61160|ARP2_HUMAN Actin-related protein 2 OS=Homo sapiens GN=ACTR2 PE=1 SV=1;sp|P61160-2|ARP2_HUMAN Isoform 2 of Actin-related protein 2 OS=Homo sapiens GN=ACTR2;tr|F5H6T1|F5H6T1_HUMAN ARP2 actin-related protein 2 homolog (Yeast), isoform CRA_d OS=Homo	1627400	1790800	2549100	2290900	3361900	3776300	2914300	3300700	3804000	3105100	3798800	4474000	6745300	9448500	8788300	5948100	13300000	9794400	5461800	5908100	5250100	4582200	6583000	5641600	134140	0	867720	926660	729660	916880
P61158;B4DXW1;F8WDR7;Q9P1U1-2;Q9P1U1;F8WEW2;F8WE84;Q9P1U1-3;A0A0A0MTI9;H7C4J1;C9IZN3;Q9C0K3	P61158;B4DXW1	Actin-related protein 3	ACTR3	sp|P61158|ARP3_HUMAN Actin-related protein 3 OS=Homo sapiens GN=ACTR3 PE=1 SV=3;tr|B4DXW1|B4DXW1_HUMAN Actin-related protein 3 OS=Homo sapiens GN=ACTR3 PE=1 SV=1	1971100	3071100	4911500	3891400	6579000	5383300	6256200	6275300	10591000	10774000	9160300	8704300	16163000	33342000	19884000	12845000	19357000	16576000	12009000	10041000	12131000	11803000	15204000	14416000	1921200	1104700	3023000	10015000	2062300	6079600
G3V2U7;P07311	G3V2U7;P07311	Acylphosphatase;Acylphosphatase-1	ACYP1	tr|G3V2U7|G3V2U7_HUMAN Acylphosphatase OS=Homo sapiens GN=ACYP1 PE=1 SV=1;sp|P07311|ACYP1_HUMAN Acylphosphatase-1 OS=Homo sapiens GN=ACYP1 PE=1 SV=2	0	0	0	0	0	0	0	0	0	0	0	0	0	0	0	0	0	0	0	0	0	0	0	0	0	0	0	0	0	124240
O14672;O14672-2;H0YNC5;H3BS53;C9J9B4	O14672;O14672-2	Disintegrin and metalloproteinase domain-containing protein 10	ADAM10	sp|O14672|ADA10_HUMAN Disintegrin and metalloproteinase domain-containing protein 10 OS=Homo sapiens GN=ADAM10 PE=1 SV=1;sp|O14672-2|ADA10_HUMAN Isoform 2 of Disintegrin and metalloproteinase domain-containing protein 10 OS=Homo sapiens GN=ADAM10	0	0	0	0	0	0	6574500	6368100	3718300	4263300	5891900	5568200	522750	746470	531940	443640	704670	660430	1833700	1738900	2283200	2631500	2097400	2635000	0	0	0	0	0	0
Q13444-7;Q13444-6;Q13444-4;Q13444-3;Q13444;Q13444-13;Q13444-10;Q13444-9;Q13444-8;Q13444-2;Q13444-12;Q13444-5	Q13444-7;Q13444-6;Q13444-4;Q13444-3;Q13444;Q13444-13;Q13444-10;Q13444-9;Q13444-8;Q13444-2;Q13444-12;Q13444-5	Disintegrin and metalloproteinase domain-containing protein 15	ADAM15	sp|Q13444-7|ADA15_HUMAN Isoform 7 of Disintegrin and metalloproteinase domain-containing protein 15 OS=Homo sapiens GN=ADAM15;sp|Q13444-6|ADA15_HUMAN Isoform 6 of Disintegrin and metalloproteinase domain-containing protein 15 OS=Homo sapiens GN=ADAM15;sp|Q	0	0	0	0	0	0	1648400	1706300	2341400	2573200	1674600	1423200	455110	427510	413920	705510	0	0	524610	359290	343250	406780	467080	427460	0	0	0	0	0	0
A6H8L4;E7EUI5;P78536-2;P78536	A6H8L4;E7EUI5;P78536-2;P78536	Disintegrin and metalloproteinase domain-containing protein 17	ADAM17	tr|A6H8L4|A6H8L4_HUMAN ADAM17 protein OS=Homo sapiens GN=ADAM17 PE=1 SV=1;tr|E7EUI5|E7EUI5_HUMAN Disintegrin and metalloproteinase domain-containing protein 17 OS=Homo sapiens GN=ADAM17 PE=1 SV=1;sp|P78536-2|ADA17_HUMAN Isoform B of Disintegrin and metallo	0	0	0	0	0	0	1145200	1166700	781820	1642500	1384500	1887500	0	214340	0	0	0	307780	0	212670	0	0	248220	0	0	0	0	0	0	0
E5RIS2;Q9H013-2;Q9H013	E5RIS2;Q9H013-2;Q9H013	Disintegrin and metalloproteinase domain-containing protein 19	ADAM19	tr|E5RIS2|E5RIS2_HUMAN Disintegrin and metalloproteinase domain-containing protein 19 OS=Homo sapiens GN=ADAM19 PE=4 SV=1;sp|Q9H013-2|ADA19_HUMAN Isoform B of Disintegrin and metalloproteinase domain-containing protein 19 OS=Homo sapiens GN=ADAM19;sp|Q9H01	0	0	0	0	0	0	0	0	0	0	0	0	0	0	0	0	0	0	0	0	0	0	147120	0	0	0	0	0	0	0
E7EPF1;F8WAD8;Q9P0K1-4;Q9P0K1-3;Q9P0K1-5;Q9P0K1-2;Q9P0K1;E9PF78	E7EPF1;F8WAD8;Q9P0K1-4;Q9P0K1-3;Q9P0K1-5;Q9P0K1-2;Q9P0K1;E9PF78	Disintegrin and metalloproteinase domain-containing protein 22	ADAM22	tr|E7EPF1|E7EPF1_HUMAN Disintegrin and metalloproteinase domain-containing protein 22 OS=Homo sapiens GN=ADAM22 PE=1 SV=1;tr|F8WAD8|F8WAD8_HUMAN Disintegrin and metalloproteinase domain-containing protein 22 (Fragment) OS=Homo sapiens GN=ADAM22 PE=1 SV=1;s	0	0	0	0	0	0	0	0	0	0	0	0	0	0	0	0	0	0	0	0	0	0	0	40497	0	0	0	0	0	0
F8WC54;A0AVL1;Q13443-2;Q13443;C9J6H5;C9JPM3	F8WC54;A0AVL1;Q13443-2;Q13443	Disintegrin and metalloproteinase domain-containing protein 9	ADAM9	tr|F8WC54|F8WC54_HUMAN Disintegrin and metalloproteinase domain-containing protein 9 OS=Homo sapiens GN=ADAM9 PE=1 SV=1;tr|A0AVL1|A0AVL1_HUMAN ADAM9 protein OS=Homo sapiens GN=ADAM9 PE=1 SV=1;sp|Q13443-2|ADAM9_HUMAN Isoform 2 of Disintegrin and metalloprot	2562900	3350400	3702000	5681400	5920900	4335600	14336000	15573000	13837000	11077000	6876100	3209000	0	0	0	0	0	285950	3590300	3710400	2859800	2474800	903370	2509700	401410	597420	404610	0	0	664240
Q8N7X0;H0Y333;H0Y334;Q8N7X0-2;H0YBE5	Q8N7X0;H0Y333;H0Y334;Q8N7X0-2	Androglobin	ADGB	sp|Q8N7X0|ADGB_HUMAN Androglobin OS=Homo sapiens GN=ADGB PE=2 SV=3;tr|H0Y333|H0Y333_HUMAN Androglobin (Fragment) OS=Homo sapiens GN=ADGB PE=4 SV=1;tr|H0Y334|H0Y334_HUMAN Androglobin (Fragment) OS=Homo sapiens GN=ADGB PE=4 SV=1;sp|Q8N7X0-2|ADGB_HUMAN Isofor	0	0	0	0	0	0	0	1434800	1256400	1158200	731260	0	0	0	0	422710	0	0	0	0	0	0	0	0	0	0	0	0	0	0
H3BRH0;Q9Y653-2;Q9Y653-3;Q9Y653;H3BVE9;H3BQJ9;H3BNN3;H3BPA6;H3BTK9;H3BSP5;H3BSN7;H3BV72;H3BRA1;H3BT88;H3BUI6;H3BSB8;H3BRI2;H3BMF8;H3BUH2;H3BM73;H3BS94;H3BRZ4;H3BVA0;H3BMY9;H3BTH7;H3BRI7;H3BQZ1;H3BVD3;H3BUU6;H3BQ46;H3BP67;H3BSJ6;H3BNH4;H3BV52;Q9Y653-5;H3BQW4;H3BTD2;H3BRB4;H3BSR1;Q9Y653-4	H3BRH0;Q9Y653-2;Q9Y653-3;Q9Y653;H3BVE9;H3BQJ9;H3BNN3;H3BPA6;H3BTK9;H3BSP5;H3BSN7;H3BV72;H3BRA1;H3BT88;H3BUI6;H3BSB8;H3BRI2;H3BMF8;H3BUH2;H3BM73;H3BS94;H3BRZ4;H3BVA0;H3BMY9;H3BTH7;H3BRI7;H3BQZ1;H3BVD3;H3BUU6;H3BQ46;H3BP67;H3BSJ6;H3BNH4;H3BV52;Q9Y653-5	G-protein coupled receptor 56;GPR56 N-terminal fragment;GPR56 C-terminal fragment	ADGRG1;GPR56	tr|H3BRH0|H3BRH0_HUMAN Protein ADGRG1 (Fragment) OS=Homo sapiens GN=ADGRG1 PE=1 SV=1;sp|Q9Y653-2|GPR56_HUMAN Isoform 2 of G-protein coupled receptor 56 OS=Homo sapiens GN=GPR56;sp|Q9Y653-3|GPR56_HUMAN Isoform 3 of G-protein coupled receptor 56 OS=Homo sapi	0	0	0	0	0	0	0	0	0	0	414880	0	709130	1019800	1078400	902310	569590	602980	916260	800240	795700	821290	908090	760620	0	0	0	0	0	0
P11766;D6RFE4;D6R9G2;D6RAY0;H0YAG8	P11766;D6RFE4;D6R9G2	Alcohol dehydrogenase class-3	ADH5	sp|P11766|ADHX_HUMAN Alcohol dehydrogenase class-3 OS=Homo sapiens GN=ADH5 PE=1 SV=4;tr|D6RFE4|D6RFE4_HUMAN Alcohol dehydrogenase class-3 OS=Homo sapiens GN=ADH5 PE=1 SV=1;tr|D6R9G2|D6R9G2_HUMAN Alcohol dehydrogenase class-3 OS=Homo sapiens GN=ADH5 PE=1 SV	0	0	0	0	0	0	864390	1077900	1160700	1416100	1391600	1402400	2073000	1927900	2111400	1777200	2275400	1535700	937320	866680	770160	1305500	1156600	1500100	0	0	0	0	0	0
Q9BV57;Q9BV57-2	Q9BV57	1,2-dihydroxy-3-keto-5-methylthiopentene dioxygenase	ADI1	sp|Q9BV57|MTND_HUMAN 1,2-dihydroxy-3-keto-5-methylthiopentene dioxygenase OS=Homo sapiens GN=ADI1 PE=1 SV=1	716330	726900	587090	600590	840510	896010	0	257970	280790	267410	0	221920	480630	578610	970440	426260	643140	700410	0	262260	279220	312580	279720	265140	0	0	0	0	0	0
Q15847	Q15847	Adipogenesis regulatory factor	ADIRF	sp|Q15847|ADIRF_HUMAN Adipogenesis regulatory factor OS=Homo sapiens GN=ADIRF PE=1 SV=1	7443900	15819000	7862100	7421700	0	1670000	0	1012100	0	1878000	0	1635400	0	0	0	2478700	0	0	6952500	8466600	4329900	3230000	5446100	9210500	0	0	0	0	0	0
P55263-3;P55263;P55263-4;P55263-2	P55263-3;P55263;P55263-4;P55263-2	Adenosine kinase	ADK	sp|P55263-3|ADK_HUMAN Isoform 3 of Adenosine kinase OS=Homo sapiens GN=ADK;sp|P55263|ADK_HUMAN Adenosine kinase OS=Homo sapiens GN=ADK PE=1 SV=2;sp|P55263-4|ADK_HUMAN Isoform 4 of Adenosine kinase OS=Homo sapiens GN=ADK;sp|P55263-2|ADK_HUMAN Isoform 2 of A	0	0	0	0	0	0	358630	316970	351720	349150	330810	360160	387680	350460	275320	307560	401530	396460	304190	399760	387710	459940	368190	0	0	0	0	0	0	0
E9PL83;P35318;E9PML4;E9PQT2	E9PL83;P35318;E9PML4;E9PQT2	ADM;Adrenomedullin;Proadrenomedullin N-20 terminal peptide	ADM	tr|E9PL83|E9PL83_HUMAN ADM OS=Homo sapiens GN=ADM PE=1 SV=1;sp|P35318|ADML_HUMAN ADM OS=Homo sapiens GN=ADM PE=1 SV=1;tr|E9PML4|E9PML4_HUMAN ADM OS=Homo sapiens GN=ADM PE=1 SV=1;tr|E9PQT2|E9PQT2_HUMAN ADM OS=Homo sapiens GN=ADM PE=1 SV=1	5381100	4926100	6673100	7003900	6723800	6588800	0	0	0	0	0	0	0	0	0	0	0	0	0	0	0	0	0	0	0	0	0	0	0	0
Q9NX46	Q9NX46	Poly(ADP-ribose) glycohydrolase ARH3	ADPRHL2	sp|Q9NX46|ARHL2_HUMAN Poly(ADP-ribose) glycohydrolase ARH3 OS=Homo sapiens GN=ADPRHL2 PE=1 SV=1	0	0	0	0	0	0	0	0	0	0	206470	0	0	0	0	0	0	0	0	0	0	0	240720	0	0	0	0	0	0	0
Q16186;A0A087WX59	Q16186	Proteasomal ubiquitin receptor ADRM1	ADRM1	sp|Q16186|ADRM1_HUMAN Proteasomal ubiquitin receptor ADRM1 OS=Homo sapiens GN=ADRM1 PE=1 SV=2	0	0	0	0	0	0	0	0	0	0	0	0	346640	358980	529120	400410	526720	607920	250890	276280	252590	284840	314190	280820	0	0	0	0	0	0
P30566;A0A0A6YY92;P30566-2;A0A096LNY5;A0A096LNY6;A0A096LNY4;B4DEP1;A0A096LP72;A0A096LP92;A0A096LPA2;A0A096LNT4;V9GY96;A0A096LP76	P30566;A0A0A6YY92;P30566-2;A0A096LNY5;A0A096LNY6	Adenylosuccinate lyase	ADSL	sp|P30566|PUR8_HUMAN Adenylosuccinate lyase OS=Homo sapiens GN=ADSL PE=1 SV=2;tr|A0A0A6YY92|A0A0A6YY92_HUMAN Adenylosuccinate lyase OS=Homo sapiens GN=ADSL PE=1 SV=1;sp|P30566-2|PUR8_HUMAN Isoform 2 of Adenylosuccinate lyase OS=Homo sapiens GN=ADSL;tr|A0A0	771210	1396000	933160	1248600	1380000	1087000	1700000	1596900	1906400	1645500	1616100	1439800	729050	774600	484850	831170	694200	677930	2076200	2522100	2826000	2878000	2409900	2238600	0	0	0	0	0	0
P30520	P30520	Adenylosuccinate synthetase isozyme 2	ADSS	sp|P30520|PURA2_HUMAN Adenylosuccinate synthetase isozyme 2 OS=Homo sapiens GN=ADSS PE=1 SV=3	2394600	3182800	3063500	2275300	5890900	4603200	2526000	2479200	2605300	3155400	3579000	3431200	1979100	2692600	3661600	2134400	2053300	1643400	3599800	3533800	3783100	3383200	4147100	4255600	0	0	0	0	0	0
P20933;H0Y9C7;H0Y8L9	P20933;H0Y9C7	N(4)-(beta-N-acetylglucosaminyl)-L-asparaginase;Glycosylasparaginase alpha chain;Glycosylasparaginase beta chain	AGA	sp|P20933|ASPG_HUMAN N(4)-(beta-N-acetylglucosaminyl)-L-asparaginase OS=Homo sapiens GN=AGA PE=1 SV=2;tr|H0Y9C7|H0Y9C7_HUMAN N(4)-(beta-N-acetylglucosaminyl)-L-asparaginase (Fragment) OS=Homo sapiens GN=AGA PE=1 SV=5	0	0	0	0	0	0	406580	409750	288600	494190	366330	466850	1746800	1180300	874860	1044000	986160	837880	1460600	1126300	1310700	1497500	1390200	1057400	0	0	0	0	0	0
Q8N302	Q8N302	Angiogenic factor with G patch and FHA domains 1	AGGF1	sp|Q8N302|AGGF1_HUMAN Angiogenic factor with G patch and FHA domains 1 OS=Homo sapiens GN=AGGF1 PE=1 SV=2	0	0	0	0	0	0	0	0	0	0	0	0	0	0	0	0	0	0	0	0	0	0	0	0	0	0	0	0	0	0
P35573-2;P35573-3;P35573	P35573-2;P35573-3;P35573	Glycogen debranching enzyme;4-alpha-glucanotransferase;Amylo-alpha-1,6-glucosidase	AGL	sp|P35573-2|GDE_HUMAN Isoform 5 of Glycogen debranching enzyme OS=Homo sapiens GN=AGL;sp|P35573-3|GDE_HUMAN Isoform 6 of Glycogen debranching enzyme OS=Homo sapiens GN=AGL;sp|P35573|GDE_HUMAN Glycogen debranching enzyme OS=Homo sapiens GN=AGL PE=1 SV=3	0	0	0	0	0	0	0	0	0	0	0	0	0	0	0	0	0	0	0	0	0	0	0	0	0	0	0	0	0	0
O95994;B5MC07;H7C3Z9;C9J3E2	O95994;B5MC07;H7C3Z9;C9J3E2	Anterior gradient protein 2 homolog	AGR2	sp|O95994|AGR2_HUMAN Anterior gradient protein 2 homolog OS=Homo sapiens GN=AGR2 PE=1 SV=1;tr|B5MC07|B5MC07_HUMAN Anterior gradient protein 2 homolog OS=Homo sapiens GN=AGR2 PE=1 SV=1;tr|H7C3Z9|H7C3Z9_HUMAN Anterior gradient protein 2 homolog (Fragment) OS	0	0	0	0	0	0	0	0	0	0	0	0	1154800	4628400	781350	1762400	2195700	1814600	0	0	0	0	0	0	28895000	26776000	23567000	21716000	23499000	21226000
B5MC62;Q8TD06;H7C040	B5MC62;Q8TD06;H7C040	Anterior gradient protein 3 homolog	AGR3	tr|B5MC62|B5MC62_HUMAN Anterior gradient protein 3 homolog OS=Homo sapiens GN=AGR3 PE=1 SV=1;sp|Q8TD06|AGR3_HUMAN Anterior gradient protein 3 homolog OS=Homo sapiens GN=AGR3 PE=1 SV=1;tr|H7C040|H7C040_HUMAN Anterior gradient protein 3 homolog (Fragment) OS	0	0	0	0	0	0	0	0	0	0	0	0	0	0	0	0	0	0	0	0	0	0	0	0	2030100	0	0	1561900	1805000	0
O00468-6;O00468-7;O00468-3;O00468-5;O00468-4;O00468;A0A087X208;O00468-2;H0Y5U1	O00468-6;O00468-7;O00468-3;O00468-5;O00468-4;O00468;A0A087X208;O00468-2	Agrin;Agrin N-terminal 110 kDa subunit;Agrin C-terminal 110 kDa subunit;Agrin C-terminal 90 kDa fragment;Agrin C-terminal 22 kDa fragment	AGRN	sp|O00468-6|AGRIN_HUMAN Isoform 6 of Agrin OS=Homo sapiens GN=AGRN;sp|O00468-7|AGRIN_HUMAN Isoform 7 of Agrin OS=Homo sapiens GN=AGRN;sp|O00468-3|AGRIN_HUMAN Isoform 3 of Agrin OS=Homo sapiens GN=AGRN;sp|O00468-5|AGRIN_HUMAN Isoform 5 of Agrin OS=Homo sapi	204200000	196320000	205290000	209440000	208110000	207690000	187890000	184360000	141790000	149070000	183090000	194180000	24146000	23383000	21230000	20433000	18824000	16536000	125060000	118300000	135190000	139030000	149760000	146570000	24712000	20352000	20815000	17845000	18145000	16234000
P23526;P23526-2	P23526;P23526-2	Adenosylhomocysteinase	AHCY	sp|P23526|SAHH_HUMAN Adenosylhomocysteinase OS=Homo sapiens GN=AHCY PE=1 SV=4;sp|P23526-2|SAHH_HUMAN Isoform 2 of Adenosylhomocysteinase OS=Homo sapiens GN=AHCY	39109000	46004000	47292000	49379000	45581000	46977000	40184000	38964000	41123000	39619000	38000000	33541000	15921000	13661000	15060000	14048000	22517000	23816000	26628000	27160000	27960000	28390000	26951000	25058000	14627000	15761000	19231000	27770000	22346000	22252000
Q09666	Q09666	Neuroblast differentiation-associated protein AHNAK	AHNAK	sp|Q09666|AHNK_HUMAN Neuroblast differentiation-associated protein AHNAK OS=Homo sapiens GN=AHNAK PE=1 SV=2	3994200	3102700	3108200	2877900	1663100	3078200	3414100	3692700	4474200	5205100	4358100	3706200	3853700	5311400	5331500	3031100	2771700	2392300	2263200	1863000	1331300	1228700	2256300	2525000	0	0	0	0	0	0
O95433;O95433-2;G3V438;H0YJG7;H0YJ63;H0YJU2;G3V3W9	O95433;O95433-2;G3V438;H0YJG7	Activator of 90 kDa heat shock protein ATPase homolog 1	AHSA1	sp|O95433|AHSA1_HUMAN Activator of 90 kDa heat shock protein ATPase homolog 1 OS=Homo sapiens GN=AHSA1 PE=1 SV=1;sp|O95433-2|AHSA1_HUMAN Isoform 2 of Activator of 90 kDa heat shock protein ATPase homolog 1 OS=Homo sapiens GN=AHSA1;tr|G3V438|G3V438_HUMAN Ac	2572900	1179500	1943600	1528400	0	1960200	5400300	4934100	6387300	7160300	7137200	5106200	6177400	4851400	12099000	8659300	10049000	9698700	10461000	9697600	5935700	7916400	8182300	8103000	5195100	3888900	11109000	5988500	10418000	4443500
A6PVM9;Q5JUP1;Q9BQI0-3;Q9BQI0;Q9BQI0-2	A6PVM9;Q5JUP1;Q9BQI0-3;Q9BQI0;Q9BQI0-2	Allograft inflammatory factor 1-like	AIF1L	tr|A6PVM9|A6PVM9_HUMAN Allograft inflammatory factor 1-like OS=Homo sapiens GN=AIF1L PE=1 SV=1;tr|Q5JUP1|Q5JUP1_HUMAN Allograft inflammatory factor 1-like OS=Homo sapiens GN=AIF1L PE=1 SV=1;sp|Q9BQI0-3|AIF1L_HUMAN Isoform 3 of Allograft inflammatory factor	0	0	0	0	0	0	0	0	0	0	0	0	0	0	0	0	0	0	0	0	0	0	0	0	0	0	0	0	0	0
O95831-3;O95831;O95831-2;E9PMA0;O95831-5;O95831-6;O95831-4	O95831-3;O95831;O95831-2;E9PMA0	Apoptosis-inducing factor 1, mitochondrial	AIFM1	sp|O95831-3|AIFM1_HUMAN Isoform 3 of Apoptosis-inducing factor 1, mitochondrial OS=Homo sapiens GN=AIFM1;sp|O95831|AIFM1_HUMAN Apoptosis-inducing factor 1, mitochondrial OS=Homo sapiens GN=AIFM1 PE=1 SV=1;sp|O95831-2|AIFM1_HUMAN Isoform 2 of Apoptosis-indu	0	0	0	0	0	0	891560	1231000	929160	593480	612000	691600	923660	789130	919710	1010700	810910	640620	1088300	1271500	1296900	880000	1326900	1230800	1556200	1087900	1888200	1591800	2341200	1148000
Q9Y4K1	Q9Y4K1	Absent in melanoma 1 protein	AIM1	sp|Q9Y4K1|AIM1_HUMAN Absent in melanoma 1 protein OS=Homo sapiens GN=AIM1 PE=1 SV=3	0	0	0	0	0	0	0	0	0	0	0	0	0	0	0	0	0	0	0	0	0	0	0	0	0	0	0	0	0	173440
Q12904;Q12904-2;D6R937	Q12904;Q12904-2	Aminoacyl tRNA synthase complex-interacting multifunctional protein 1;Endothelial monocyte-activating polypeptide 2	AIMP1	sp|Q12904|AIMP1_HUMAN Aminoacyl tRNA synthase complex-interacting multifunctional protein 1 OS=Homo sapiens GN=AIMP1 PE=1 SV=2;sp|Q12904-2|AIMP1_HUMAN Isoform 2 of Aminoacyl tRNA synthase complex-interacting multifunctional protein 1 OS=Homo sapiens GN=AIM	0	0	0	0	0	0	5945700	5607400	4823500	4926500	3952400	4312800	3922200	3562600	8100500	4586600	5753200	5289900	4486900	3736200	3691400	3628900	3326800	3744000	0	0	0	0	0	0
Q13155;A8MU58;F8W950	Q13155;A8MU58;F8W950	Aminoacyl tRNA synthase complex-interacting multifunctional protein 2	AIMP2	sp|Q13155|AIMP2_HUMAN Aminoacyl tRNA synthase complex-interacting multifunctional protein 2 OS=Homo sapiens GN=AIMP2 PE=1 SV=2;tr|A8MU58|A8MU58_HUMAN Aminoacyl tRNA synthase complex-interacting multifunctional protein 2 OS=Homo sapiens GN=AIMP2 PE=1 SV=2;t	0	0	0	0	0	0	428010	425780	531380	528400	487770	399860	842930	1079400	4259500	2595300	810930	1120100	540480	593230	491760	621350	533210	352400	0	0	0	0	0	0
O00170;E9PMH2	O00170;E9PMH2	AH receptor-interacting protein	AIP	sp|O00170|AIP_HUMAN AH receptor-interacting protein OS=Homo sapiens GN=AIP PE=1 SV=2;tr|E9PMH2|E9PMH2_HUMAN AH receptor-interacting protein (Fragment) OS=Homo sapiens GN=AIP PE=1 SV=2	0	0	0	0	0	0	0	0	0	0	0	0	0	0	0	0	0	0	0	0	0	0	0	0	0	0	0	0	0	1177300
Q5T9B7;P00568;H0Y4J6;H0YID2	Q5T9B7;P00568;H0Y4J6	Adenylate kinase isoenzyme 1	AK1	tr|Q5T9B7|Q5T9B7_HUMAN Adenylate kinase isoenzyme 1 OS=Homo sapiens GN=AK1 PE=1 SV=1;sp|P00568|KAD1_HUMAN Adenylate kinase isoenzyme 1 OS=Homo sapiens GN=AK1 PE=1 SV=3;tr|H0Y4J6|H0Y4J6_HUMAN Adenylate kinase isoenzyme 1 (Fragment) OS=Homo sapiens GN=AK1 PE	0	0	0	0	0	0	618640	769820	882340	808710	869230	1025700	859630	1667100	1112500	1462200	686400	949720	675400	711430	0	0	656790	838290	0	0	0	0	0	0
F8W1A4;P54819-5;P54819-2;P54819;P54819-3;F8VZG5;P54819-6;G3V213;F8VY04;P54819-4;F8VPP1	F8W1A4;P54819-5;P54819-2;P54819;P54819-3;F8VZG5;P54819-6;G3V213;F8VY04;P54819-4	Adenylate kinase 2, mitochondrial;Adenylate kinase 2, mitochondrial;Adenylate kinase 2, mitochondrial, N-terminally processed	AK2	tr|F8W1A4|F8W1A4_HUMAN Adenylate kinase 2, mitochondrial OS=Homo sapiens GN=AK2 PE=1 SV=1;sp|P54819-5|KAD2_HUMAN Isoform 5 of Adenylate kinase 2, mitochondrial OS=Homo sapiens GN=AK2;sp|P54819-2|KAD2_HUMAN Isoform 2 of Adenylate kinase 2, mitochondrial OS=	1160700	1245000	1578300	1572200	1423800	1883500	3859200	4436900	4853800	4734000	3554200	2941200	994570	693010	595150	625060	678390	509780	2948700	3136100	3741300	3817800	3731300	3217200	974510	2527500	1621600	0	1756000	0
Q02952-3;Q02952-2;Q02952	Q02952-3;Q02952-2;Q02952	A-kinase anchor protein 12	AKAP12	sp|Q02952-3|AKA12_HUMAN Isoform 3 of A-kinase anchor protein 12 OS=Homo sapiens GN=AKAP12;sp|Q02952-2|AKA12_HUMAN Isoform 2 of A-kinase anchor protein 12 OS=Homo sapiens GN=AKAP12;sp|Q02952|AKA12_HUMAN A-kinase anchor protein 12 OS=Homo sapiens GN=AKAP12 P	1876900	2060900	1685500	2254900	2304100	2491300	4268100	3840600	4358300	4227100	2848600	2829500	0	0	0	0	0	0	4274300	4883700	3639700	3510400	3992500	3423500	0	0	0	0	0	0
P14550;V9GYG2;V9GYP9;Q5T621	P14550	Alcohol dehydrogenase [NADP(+)]	AKR1A1	sp|P14550|AK1A1_HUMAN Alcohol dehydrogenase [NADP(+)] OS=Homo sapiens GN=AKR1A1 PE=1 SV=3	1006900	1089100	1270300	0	0	0	2005500	2339600	1813800	1838200	2197600	2159800	1077700	945720	1102200	1347100	1345000	1614700	2999600	2810600	3402400	3594400	3126200	3518500	2095000	4250600	3264000	4554700	2594700	2085700
P15121;E9PCX2;E9PEF9;C9JRZ8;C9JRZ8-2	P15121;E9PCX2	Aldose reductase	AKR1B1	sp|P15121|ALDR_HUMAN Aldose reductase OS=Homo sapiens GN=AKR1B1 PE=1 SV=3;tr|E9PCX2|E9PCX2_HUMAN Aldose reductase OS=Homo sapiens GN=AKR1B1 PE=1 SV=1	0	0	0	0	0	0	8862000	8874900	8419100	9084800	9568900	9951100	0	0	0	0	0	0	16308000	16847000	19992000	19735000	14892000	16429000	0	0	0	0	0	0
A0A0A0MT30;Q04828;S4R3Z2;A0A0A0MSS8;P42330;A6NHU4;H0Y804;S4R3D5;P42330-2;P17516;P52895-2	A0A0A0MT30;Q04828;S4R3Z2;A0A0A0MSS8;P42330;A6NHU4;H0Y804	Aldo-keto reductase family 1 member C1;Aldo-keto reductase family 1 member C3	AKR1C1;AKR1C3	tr|A0A0A0MT30|A0A0A0MT30_HUMAN Aldo-keto reductase family 1 member C1 OS=Homo sapiens GN=AKR1C1 PE=1 SV=1;sp|Q04828|AK1C1_HUMAN Aldo-keto reductase family 1 member C1 OS=Homo sapiens GN=AKR1C1 PE=1 SV=1;tr|S4R3Z2|S4R3Z2_HUMAN Aldo-keto reductase family 1 m	1245800	945870	1063600	892610	678270	1023200	453040	495160	473800	494680	421580	357320	1755800	1938000	2437300	1689200	1420600	2366000	1403900	835470	713750	956600	1263600	1534400	0	0	0	0	0	0
B4DK69;P52895;S4R3P0;A0A0A0MSD5	B4DK69;P52895;S4R3P0;A0A0A0MSD5	Aldo-keto reductase family 1 member C2	AKR1C2	tr|B4DK69|B4DK69_HUMAN Aldo-keto reductase family 1 member C2 OS=Homo sapiens GN=AKR1C2 PE=1 SV=1;sp|P52895|AK1C2_HUMAN Aldo-keto reductase family 1 member C2 OS=Homo sapiens GN=AKR1C2 PE=1 SV=3;tr|S4R3P0|S4R3P0_HUMAN Aldo-keto reductase family 1 member C2	0	0	0	0	0	0	0	0	0	0	0	0	0	0	0	0	0	0	0	0	0	0	0	0	0	0	0	0	0	0
H3BLU7;O43488;H7C5H7;Q8NHP1	H3BLU7;O43488	Aflatoxin B1 aldehyde reductase member 2	AKR7A2	tr|H3BLU7|H3BLU7_HUMAN Aflatoxin B1 aldehyde reductase member 2 (Fragment) OS=Homo sapiens GN=AKR7A2 PE=1 SV=1;sp|O43488|ARK72_HUMAN Aflatoxin B1 aldehyde reductase member 2 OS=Homo sapiens GN=AKR7A2 PE=1 SV=3	0	0	0	0	0	0	0	0	255580	0	280490	0	0	310700	279880	329630	330980	411710	0	244640	267700	0	252240	255360	0	0	0	0	0	0
P31749;P31749-2;G3V2I6;G3V4I6;A0A087WY56;Q9Y243-2;Q9Y243;J3KTC6;G3V3X1;J3QKW1;M0R0P9;P31751	P31749;P31749-2;G3V2I6	RAC-alpha serine/threonine-protein kinase	AKT1	sp|P31749|AKT1_HUMAN RAC-alpha serine/threonine-protein kinase OS=Homo sapiens GN=AKT1 PE=1 SV=2;sp|P31749-2|AKT1_HUMAN Isoform 2 of RAC-alpha serine/threonine-protein kinase OS=Homo sapiens GN=AKT1;tr|G3V2I6|G3V2I6_HUMAN RAC-alpha serine/threonine-protein	0	0	0	0	0	0	0	0	139880	172070	0	212730	331170	376610	1755700	2217300	0	675080	0	0	0	0	0	0	0	0	0	0	0	0
P13716;P13716-2;B7ZBK6	P13716;P13716-2;B7ZBK6	Delta-aminolevulinic acid dehydratase	ALAD	sp|P13716|HEM2_HUMAN Delta-aminolevulinic acid dehydratase OS=Homo sapiens GN=ALAD PE=1 SV=1;sp|P13716-2|HEM2_HUMAN Isoform 2 of Delta-aminolevulinic acid dehydratase OS=Homo sapiens GN=ALAD;tr|B7ZBK6|B7ZBK6_HUMAN Delta-aminolevulinic acid dehydratase (Fra	0	0	0	0	0	0	0	0	0	0	0	0	602360	541420	556870	1976400	427860	394020	318210	166450	370240	402970	222320	279770	0	0	0	0	0	0
Q13740-2;Q13740;F5GXJ9;H7C543;Q13740-4;Q13740-3	Q13740-2;Q13740;F5GXJ9	CD166 antigen	ALCAM	sp|Q13740-2|CD166_HUMAN Isoform 2 of CD166 antigen OS=Homo sapiens GN=ALCAM;sp|Q13740|CD166_HUMAN CD166 antigen OS=Homo sapiens GN=ALCAM PE=1 SV=2;tr|F5GXJ9|F5GXJ9_HUMAN CD166 antigen OS=Homo sapiens GN=ALCAM PE=1 SV=1	8939800	7562900	9728900	9977700	11431000	11273000	19740000	21235000	14293000	15012000	21721000	17904000	8582600	9401100	5996200	7898100	5457800	4250500	11034000	10925000	12672000	11091000	10253000	11894000	8152200	10784000	12580000	12372000	11961000	7919700
F5H4B6;Q8IZ83-3;Q8IZ83;M0QY06	F5H4B6;Q8IZ83-3;Q8IZ83	Aldehyde dehydrogenase family 16 member A1	ALDH16A1	tr|F5H4B6|F5H4B6_HUMAN Aldehyde dehydrogenase family 16 member A1 OS=Homo sapiens GN=ALDH16A1 PE=1 SV=1;sp|Q8IZ83-3|A16A1_HUMAN Isoform 3 of Aldehyde dehydrogenase family 16 member A1 OS=Homo sapiens GN=ALDH16A1;sp|Q8IZ83|A16A1_HUMAN Aldehyde dehydrogenase	0	0	0	0	0	0	331590	417640	427060	348050	380550	346050	353260	262620	866220	460260	352030	367310	1452900	1505800	1319400	1538200	1476500	1284100	0	0	0	0	0	0
P47895;H0Y2X5;H0YNQ3;H0YKF9;H0YLT1;H0YMG7;O94788-4;O94788-3;O94788	P47895;H0Y2X5	Aldehyde dehydrogenase family 1 member A3	ALDH1A3	sp|P47895|AL1A3_HUMAN Aldehyde dehydrogenase family 1 member A3 OS=Homo sapiens GN=ALDH1A3 PE=1 SV=2;tr|H0Y2X5|H0Y2X5_HUMAN Aldehyde dehydrogenase 1 family, member A3, isoform CRA_b OS=Homo sapiens GN=ALDH1A3 PE=1 SV=1	4865900	5552300	3672300	2910900	4516400	4562900	2391400	2132600	2569000	2698400	1656400	2188100	456510	174130	56327	111610	251760	177780	21728000	24168000	21048000	19617000	22115000	20686000	0	0	0	0	0	0
F8VS02;P49419-4;P49419-2;P49419;P49419-3;H0YHM6;F8VVF2	F8VS02;P49419-4;P49419-2;P49419;P49419-3	Alpha-aminoadipic semialdehyde dehydrogenase	ALDH7A1	tr|F8VS02|F8VS02_HUMAN Alpha-aminoadipic semialdehyde dehydrogenase OS=Homo sapiens GN=ALDH7A1 PE=1 SV=1;sp|P49419-4|AL7A1_HUMAN Isoform 4 of Alpha-aminoadipic semialdehyde dehydrogenase OS=Homo sapiens GN=ALDH7A1;sp|P49419-2|AL7A1_HUMAN Isoform 2 of Alpha	0	0	0	0	0	0	0	0	0	524600	0	0	0	844930	408560	651510	595720	627660	0	826640	0	507140	540980	573280	0	0	0	0	0	0
P49189;P49189-2	P49189;P49189-2	4-trimethylaminobutyraldehyde dehydrogenase	ALDH9A1	sp|P49189|AL9A1_HUMAN 4-trimethylaminobutyraldehyde dehydrogenase OS=Homo sapiens GN=ALDH9A1 PE=1 SV=3;sp|P49189-2|AL9A1_HUMAN Isoform 2 of 4-trimethylaminobutyraldehyde dehydrogenase OS=Homo sapiens GN=ALDH9A1	0	0	0	0	0	0	0	482440	555680	396580	493800	567170	1686000	670350	616490	1343500	1595700	654140	419090	502780	489080	585630	494930	542480	0	0	0	0	0	0
P04075;J3KPS3;P04075-2;H3BQN4;H3BPS8;H3BUH7;H3BR04;H3BMQ8;H3BU78;H3BR68;A0A087WXX2;P05062	P04075;J3KPS3;P04075-2;H3BQN4;H3BPS8;H3BUH7;H3BR04	Fructose-bisphosphate aldolase A;Fructose-bisphosphate aldolase	ALDOA	sp|P04075|ALDOA_HUMAN Fructose-bisphosphate aldolase A OS=Homo sapiens GN=ALDOA PE=1 SV=2;tr|J3KPS3|J3KPS3_HUMAN Fructose-bisphosphate aldolase OS=Homo sapiens GN=ALDOA PE=1 SV=1;sp|P04075-2|ALDOA_HUMAN Isoform 2 of Fructose-bisphosphate aldolase A OS=Homo	231620000	244190000	246110000	253570000	313620000	318180000	279430000	282160000	259500000	284230000	283660000	290710000	401890000	456230000	363130000	438520000	583750000	628990000	280790000	314880000	388910000	378530000	320130000	345130000	517170000	533600000	375140000	435400000	512080000	442150000
P09972;A8MVZ9;J3KSV6;J3QKP5;K7EKH5;C9J8F3;J3QKK1	P09972;A8MVZ9	Fructose-bisphosphate aldolase C;Fructose-bisphosphate aldolase	ALDOC	sp|P09972|ALDOC_HUMAN Fructose-bisphosphate aldolase C OS=Homo sapiens GN=ALDOC PE=1 SV=2;tr|A8MVZ9|A8MVZ9_HUMAN Fructose-bisphosphate aldolase OS=Homo sapiens GN=ALDOC PE=1 SV=1	1102900	1261300	320380	0	1025500	1748600	469130	546450	542790	582710	522680	544830	2311200	4226800	13639000	6102900	1289800	1759100	623690	527880	851350	810290	842780	758840	0	0	0	0	0	0
K7EID2;Q9BT22-2;Q9BT22	K7EID2;Q9BT22-2;Q9BT22	Chitobiosyldiphosphodolichol beta-mannosyltransferase	ALG1	tr|K7EID2|K7EID2_HUMAN Chitobiosyldiphosphodolichol beta-mannosyltransferase (Fragment) OS=Homo sapiens GN=ALG1 PE=1 SV=5;sp|Q9BT22-2|ALG1_HUMAN Isoform 2 of Chitobiosyldiphosphodolichol beta-mannosyltransferase OS=Homo sapiens GN=ALG1;sp|Q9BT22|ALG1_HUMAN	0	0	0	0	0	0	0	0	0	0	0	0	0	0	0	0	0	0	0	0	0	0	0	0	0	0	0	0	0	0
P05187;A0A087X0P5;P10696;P09923	P05187;A0A087X0P5;P10696	Alkaline phosphatase, placental type;Alkaline phosphatase;Alkaline phosphatase, placental-like	ALPP;ALPPL2	sp|P05187|PPB1_HUMAN Alkaline phosphatase, placental type OS=Homo sapiens GN=ALPP PE=1 SV=2;tr|A0A087X0P5|A0A087X0P5_HUMAN Alkaline phosphatase OS=Homo sapiens GN=ALPPL2 PE=1 SV=1;sp|P10696|PPBN_HUMAN Alkaline phosphatase, placental-like OS=Homo sapiens GN	0	0	0	0	0	0	577790	652210	489250	518780	0	0	0	0	0	0	0	0	823320	1010800	962200	784920	1202600	1097600	0	0	0	0	0	0
Q86V81;E9PB61	Q86V81;E9PB61	THO complex subunit 4	ALYREF	sp|Q86V81|THOC4_HUMAN THO complex subunit 4 OS=Homo sapiens GN=ALYREF PE=1 SV=3;tr|E9PB61|E9PB61_HUMAN THO complex subunit 4 OS=Homo sapiens GN=ALYREF PE=1 SV=1	3498800	3082700	3576700	3324900	3128900	2778200	3053900	3198400	4376300	3644100	2699800	2986000	6520600	12142000	10271000	3928400	3547700	3851000	6794300	6317700	4147100	4100100	5490700	4426100	0	0	0	0	0	0
Q86SJ2	Q86SJ2	Amphoterin-induced protein 2	AMIGO2	sp|Q86SJ2|AMGO2_HUMAN Amphoterin-induced protein 2 OS=Homo sapiens GN=AMIGO2 PE=1 SV=1	0	0	0	0	0	0	0	0	0	0	0	0	0	0	0	0	0	0	0	0	0	0	0	0	0	0	0	0	0	0
P04745;P19961;P19961-2;P04746;Q5T085;P04746-2;H7BZQ8	P04745;P19961;P19961-2;P04746;Q5T085	Alpha-amylase 1;Alpha-amylase 2B;Pancreatic alpha-amylase;Alpha-amylase	AMY1A;AMY2B;AMY2A;AMY1B	sp|P04745|AMY1_HUMAN Alpha-amylase 1 OS=Homo sapiens GN=AMY1A PE=1 SV=2;sp|P19961|AMY2B_HUMAN Alpha-amylase 2B OS=Homo sapiens GN=AMY2B PE=1 SV=1;sp|P19961-2|AMY2B_HUMAN Isoform 2 of Alpha-amylase 2B OS=Homo sapiens GN=AMY2B;sp|P04746|AMYP_HUMAN Pancreatic	0	179890	0	0	3566400	7135000	0	0	0	0	0	0	0	0	0	0	0	0	0	0	0	0	0	0	0	0	0	0	0	0
P03950	P03950	Angiogenin	ANG	sp|P03950|ANGI_HUMAN Angiogenin OS=Homo sapiens GN=ANG PE=1 SV=1	0	0	0	0	0	0	2348500	1104600	2219100	1423700	2066700	1118100	0	0	0	0	0	438240	306890	285060	0	0	0	0	0	0	0	0	0	0
Q9BY76;Q9BY76-3;Q9BY76-2	Q9BY76;Q9BY76-3;Q9BY76-2	Angiopoietin-related protein 4	ANGPTL4	sp|Q9BY76|ANGL4_HUMAN Angiopoietin-related protein 4 OS=Homo sapiens GN=ANGPTL4 PE=1 SV=2;sp|Q9BY76-3|ANGL4_HUMAN Isoform 3 of Angiopoietin-related protein 4 OS=Homo sapiens GN=ANGPTL4;sp|Q9BY76-2|ANGL4_HUMAN Isoform 2 of Angiopoietin-related protein 4 OS=	0	0	0	0	0	0	11400000	11770000	9267500	8970000	14315000	14045000	0	0	0	0	0	0	0	0	0	0	0	0	0	0	0	0	0	0
Q12955-7;Q12955-5;Q12955-4;Q12955;A0A087WUY3;A0A087WZ65;A0A087WTF3;Q12955-6	Q12955-7;Q12955-5;Q12955-4;Q12955	Ankyrin-3	ANK3	sp|Q12955-7|ANK3_HUMAN Isoform 5 of Ankyrin-3 OS=Homo sapiens GN=ANK3;sp|Q12955-5|ANK3_HUMAN Isoform 3 of Ankyrin-3 OS=Homo sapiens GN=ANK3;sp|Q12955-4|ANK3_HUMAN Isoform 2 of Ankyrin-3 OS=Homo sapiens GN=ANK3;sp|Q12955|ANK3_HUMAN Ankyrin-3 OS=Homo sapiens	0	0	0	0	0	0	0	0	0	0	0	0	0	0	1673300	2167300	0	4263800	0	0	0	0	0	2342000	0	0	0	0	0	0
D6RJB7;Q8N7Z5	D6RJB7;Q8N7Z5	Putative ankyrin repeat domain-containing protein 31	ANKRD31	tr|D6RJB7|D6RJB7_HUMAN Putative ankyrin repeat domain-containing protein 31 OS=Homo sapiens GN=ANKRD31 PE=4 SV=2;sp|Q8N7Z5|ANR31_HUMAN Putative ankyrin repeat domain-containing protein 31 OS=Homo sapiens GN=ANKRD31 PE=5 SV=2	0	0	0	0	0	0	0	0	0	0	0	0	0	0	0	0	0	0	0	0	0	0	0	0	0	0	0	0	0	0
P39687;H0YN26;H7BZ09;O95626;O43423	P39687;H0YN26	Acidic leucine-rich nuclear phosphoprotein 32 family member A	ANP32A	sp|P39687|AN32A_HUMAN Acidic leucine-rich nuclear phosphoprotein 32 family member A OS=Homo sapiens GN=ANP32A PE=1 SV=1;tr|H0YN26|H0YN26_HUMAN Acidic leucine-rich nuclear phosphoprotein 32 family member A OS=Homo sapiens GN=ANP32A PE=1 SV=1	10693000	10406000	9326300	6747900	14152000	11567000	14266000	15124000	19218000	14077000	11301000	14751000	18342000	15132000	16591000	20077000	19570000	19839000	14975000	13084000	19613000	17809000	16787000	21816000	105780000	4475800	27251000	15038000	50154000	6402900
Q92688-2;Q92688	Q92688-2;Q92688	Acidic leucine-rich nuclear phosphoprotein 32 family member B	ANP32B	sp|Q92688-2|AN32B_HUMAN Isoform 2 of Acidic leucine-rich nuclear phosphoprotein 32 family member B OS=Homo sapiens GN=ANP32B;sp|Q92688|AN32B_HUMAN Acidic leucine-rich nuclear phosphoprotein 32 family member B OS=Homo sapiens GN=ANP32B PE=1 SV=1	4675000	3796900	5967800	3865600	7436000	9240200	14242000	14786000	13918000	12954000	11944000	11572000	12934000	10627000	18240000	20296000	13577000	16430000	13432000	13463000	17406000	16808000	12997000	13167000	0	0	0	0	0	0
Q9BTT0-3;Q9BTT0;E9PPH5;Q5TB19;Q9BTT0-2;H0YCE2;Q5TB25;E9PLC4	Q9BTT0-3;Q9BTT0;E9PPH5;Q5TB19	Acidic leucine-rich nuclear phosphoprotein 32 family member E	ANP32E	sp|Q9BTT0-3|AN32E_HUMAN Isoform 3 of Acidic leucine-rich nuclear phosphoprotein 32 family member E OS=Homo sapiens GN=ANP32E;sp|Q9BTT0|AN32E_HUMAN Acidic leucine-rich nuclear phosphoprotein 32 family member E OS=Homo sapiens GN=ANP32E PE=1 SV=1;tr|E9PPH5|E	0	0	0	0	0	0	1064900	1295300	1004800	1293000	1596400	1355100	5879500	4042900	10222000	5956400	2964200	2486600	1961100	1921700	1399300	1279600	1094400	1040700	0	0	0	0	0	0
P04083;Q5T3N1;Q5T3N0	P04083	Annexin A1	ANXA1	sp|P04083|ANXA1_HUMAN Annexin A1 OS=Homo sapiens GN=ANXA1 PE=1 SV=2	136000000	114340000	110920000	117400000	71206000	75713000	8825000	9491700	9879200	9768100	9449600	11684000	1002000	945300	0	0	208370	0	13224000	12264000	13136000	14514000	12716000	13058000	0	0	0	0	0	0
P50995-2;P50995;H0Y6E1	P50995-2;P50995;H0Y6E1	Annexin A11	ANXA11	sp|P50995-2|ANX11_HUMAN Isoform 2 of Annexin A11 OS=Homo sapiens GN=ANXA11;sp|P50995|ANX11_HUMAN Annexin A11 OS=Homo sapiens GN=ANXA11 PE=1 SV=1;tr|H0Y6E1|H0Y6E1_HUMAN Annexin A11 (Fragment) OS=Homo sapiens GN=ANXA11 PE=1 SV=1	3210100	2573400	2833000	2871800	2048800	2057500	0	0	0	0	0	0	0	0	0	0	0	0	0	0	0	0	0	0	0	0	0	0	0	0
P07355;P07355-2;H0YN42;H0YMD0;H0YMU9;A6NMY6;H0YKS4;H0YM50;H0YNP5;H0YN28;H0YL33;H0YMM1;H0YKZ7;H0YLV6;H0YMT9;H0YKX9;H0YNA0;H0YKL9;H0YMW4;H0YKV8;H0YN52;H0YMD9;H0YNB8;H0YKN4;H0YLE2	P07355;P07355-2;H0YN42;H0YMD0;H0YMU9;A6NMY6;H0YKS4;H0YM50;H0YNP5	Annexin A2;Annexin;Putative annexin A2-like protein	ANXA2;ANXA2P2	sp|P07355|ANXA2_HUMAN Annexin A2 OS=Homo sapiens GN=ANXA2 PE=1 SV=2;sp|P07355-2|ANXA2_HUMAN Isoform 2 of Annexin A2 OS=Homo sapiens GN=ANXA2;tr|H0YN42|H0YN42_HUMAN Annexin (Fragment) OS=Homo sapiens GN=ANXA2 PE=1 SV=1;tr|H0YMD0|H0YMD0_HUMAN Annexin (Fragme	181160000	182580000	156720000	151170000	107780000	105210000	24701000	25914000	24230000	23189000	32110000	33482000	17975000	18647000	10400000	13150000	10813000	9775000	49528000	46106000	49044000	50153000	46651000	40414000	3132000	6069000	3843100	5011600	10291000	6628200
P12429;D6RA82;D6RFG5;D6RCA8;D6RAZ8;D6RFJ9	P12429;D6RA82;D6RFG5	Annexin A3;Annexin	ANXA3	sp|P12429|ANXA3_HUMAN Annexin A3 OS=Homo sapiens GN=ANXA3 PE=1 SV=3;tr|D6RA82|D6RA82_HUMAN Annexin OS=Homo sapiens GN=ANXA3 PE=1 SV=1;tr|D6RFG5|D6RFG5_HUMAN Annexin (Fragment) OS=Homo sapiens GN=ANXA3 PE=1 SV=1	20539000	12120000	12278000	8336400	9291700	14133000	0	0	0	272500	0	0	0	0	0	0	565960	0	0	0	0	0	468150	0	0	0	0	0	0	0
Q6P452;P09525-2;P09525	Q6P452;P09525-2;P09525	Annexin;Annexin A4	ANXA4	tr|Q6P452|Q6P452_HUMAN Annexin OS=Homo sapiens GN=ANXA4 PE=1 SV=1;sp|P09525-2|ANXA4_HUMAN Isoform 2 of Annexin A4 OS=Homo sapiens GN=ANXA4;sp|P09525|ANXA4_HUMAN Annexin A4 OS=Homo sapiens GN=ANXA4 PE=1 SV=4	0	0	0	0	0	0	0	0	0	0	0	0	261630	0	0	0	207380	195940	0	0	0	0	106120	0	0	0	0	0	0	0
P08758;D6RBE9;D6RBL5;E9PHT9;D6RCN3	P08758;D6RBE9;D6RBL5;E9PHT9	Annexin A5;Annexin	ANXA5	sp|P08758|ANXA5_HUMAN Annexin A5 OS=Homo sapiens GN=ANXA5 PE=1 SV=2;tr|D6RBE9|D6RBE9_HUMAN Annexin OS=Homo sapiens GN=ANXA5 PE=1 SV=1;tr|D6RBL5|D6RBL5_HUMAN Annexin OS=Homo sapiens GN=ANXA5 PE=1 SV=1;tr|E9PHT9|E9PHT9_HUMAN Annexin OS=Homo sapiens GN=ANXA5	12741000	15809000	4822200	3744300	3724300	3287500	534060	0	547640	0	929100	1086200	332020	0	1120200	0	0	0	723090	0	1314600	2377700	0	688290	0	0	0	0	0	0
E5RK69;P08133;E7EMC6;P08133-2;E5RIU8;E5RJR0;E5RI05;E5RFF0	E5RK69;P08133;E7EMC6;P08133-2	Annexin;Annexin A6	ANXA6	tr|E5RK69|E5RK69_HUMAN Annexin OS=Homo sapiens GN=ANXA6 PE=1 SV=1;sp|P08133|ANXA6_HUMAN Annexin A6 OS=Homo sapiens GN=ANXA6 PE=1 SV=3;tr|E7EMC6|E7EMC6_HUMAN Annexin OS=Homo sapiens GN=ANXA6 PE=1 SV=1;sp|P08133-2|ANXA6_HUMAN Isoform 2 of Annexin A6 OS=Homo	0	0	0	0	0	0	0	0	0	0	0	0	0	0	0	0	0	0	0	0	0	0	0	0	0	0	0	0	0	558120
P20073-2;P20073	P20073-2;P20073	Annexin A7	ANXA7	sp|P20073-2|ANXA7_HUMAN Isoform 2 of Annexin A7 OS=Homo sapiens GN=ANXA7;sp|P20073|ANXA7_HUMAN Annexin A7 OS=Homo sapiens GN=ANXA7 PE=1 SV=3	248410	231140	0	244860	0	0	0	0	0	0	0	0	0	0	0	0	0	0	0	0	0	0	0	0	0	0	0	0	0	0
P13928;Q5T2P8;A0A087WTN9;A0A087WUP0;A0A075B765;P13928-2;Q5T2P8-2;A0A096LPL1	P13928;Q5T2P8;A0A087WTN9;A0A087WUP0;A0A075B765;P13928-2;Q5T2P8-2	Annexin A8;Annexin A8-like protein 1;Annexin	ANXA8;ANXA8L1	sp|P13928|ANXA8_HUMAN Annexin A8 OS=Homo sapiens GN=ANXA8 PE=1 SV=3;sp|Q5T2P8|AXA81_HUMAN Annexin A8-like protein 1 OS=Homo sapiens GN=ANXA8L1 PE=2 SV=1;tr|A0A087WTN9|A0A087WTN9_HUMAN Annexin OS=Homo sapiens GN=ANXA8 PE=3 SV=1;tr|A0A087WUP0|A0A087WUP0_HUMA	0	0	0	0	0	0	0	0	0	0	0	0	0	0	0	0	0	0	0	0	0	0	0	0	0	0	0	0	0	0
A0A0B4J2D4;Q5VT79;B4DTF2;A0A075B752;A0A0B4J2F9;Q5VT79-2	A0A0B4J2D4;Q5VT79;B4DTF2;A0A075B752;A0A0B4J2F9;Q5VT79-2	Annexin;Annexin A8-like protein 2	ANXA8L1;ANXA8L2	tr|A0A0B4J2D4|A0A0B4J2D4_HUMAN Annexin OS=Homo sapiens GN=ANXA8L1 PE=1 SV=1;sp|Q5VT79|AXA82_HUMAN Annexin A8-like protein 2 OS=Homo sapiens GN=ANXA8L2 PE=2 SV=1;tr|B4DTF2|B4DTF2_HUMAN Annexin OS=Homo sapiens GN=ANXA8L1 PE=1 SV=1;tr|A0A075B752|A0A075B752_HU	7824500	6570200	5774800	6073500	9244500	8453900	0	0	0	0	0	0	0	0	0	0	0	0	0	0	0	0	0	0	0	0	0	0	0	0
Q10567-3;Q10567-4;Q10567-2;Q10567;C9J1E7	Q10567-3;Q10567-4;Q10567-2;Q10567;C9J1E7	AP-1 complex subunit beta-1	AP1B1	sp|Q10567-3|AP1B1_HUMAN Isoform C of AP-1 complex subunit beta-1 OS=Homo sapiens GN=AP1B1;sp|Q10567-4|AP1B1_HUMAN Isoform 4 of AP-1 complex subunit beta-1 OS=Homo sapiens GN=AP1B1;sp|Q10567-2|AP1B1_HUMAN Isoform B of AP-1 complex subunit beta-1 OS=Homo sap	0	0	0	0	0	0	1049900	1151300	1223700	1476200	1256200	1069300	3491400	1638600	2107600	4203100	3341800	4299800	1952400	2566600	2221100	2328900	1915500	2142600	0	0	0	0	0	0
O43747;O43747-2;H3BR36;H3BUN9;H3BNR4;H3BRM7;H3BN71;B4DGE1;H3BN75;H3BS13;H3BV30	O43747;O43747-2	AP-1 complex subunit gamma-1	AP1G1	sp|O43747|AP1G1_HUMAN AP-1 complex subunit gamma-1 OS=Homo sapiens GN=AP1G1 PE=1 SV=5;sp|O43747-2|AP1G1_HUMAN Isoform 2 of AP-1 complex subunit gamma-1 OS=Homo sapiens GN=AP1G1	0	0	0	0	0	0	946800	1068500	1318000	997870	1140400	899980	3297700	3676100	4233300	2749100	4634200	2941300	2200400	1953100	1829200	2155900	2247600	2013100	4661200	2724400	3379800	3196100	3877400	2393700
K7EJL1;E7ENJ6;Q9BXS5;Q9BXS5-2;K7ENA7;K7EQX3	K7EJL1;E7ENJ6;Q9BXS5;Q9BXS5-2	AP-1 complex subunit mu-1	AP1M1	tr|K7EJL1|K7EJL1_HUMAN AP-1 complex subunit mu-1 OS=Homo sapiens GN=AP1M1 PE=1 SV=1;tr|E7ENJ6|E7ENJ6_HUMAN AP-1 complex subunit mu-1 OS=Homo sapiens GN=AP1M1 PE=1 SV=1;sp|Q9BXS5|AP1M1_HUMAN AP-1 complex subunit mu-1 OS=Homo sapiens GN=AP1M1 PE=1 SV=3;sp|Q9	0	0	0	0	0	0	0	0	0	0	0	0	440140	811450	1115700	1008200	643310	0	534060	565440	475900	578200	674550	483210	0	0	0	0	0	0
Q9Y6Q5;Q9Y6Q5-2;K7ERH5;K7EL08;K7EMG5;K7EK69;K7EPR4;K7EJJ1	Q9Y6Q5;Q9Y6Q5-2;K7ERH5;K7EL08;K7EMG5	AP-1 complex subunit mu-2	AP1M2	sp|Q9Y6Q5|AP1M2_HUMAN AP-1 complex subunit mu-2 OS=Homo sapiens GN=AP1M2 PE=1 SV=4;sp|Q9Y6Q5-2|AP1M2_HUMAN Isoform 2 of AP-1 complex subunit mu-2 OS=Homo sapiens GN=AP1M2;tr|K7ERH5|K7ERH5_HUMAN AP-1 complex subunit mu-2 (Fragment) OS=Homo sapiens GN=AP1M2	0	0	0	0	0	0	0	0	0	0	719630	0	0	957720	0	571950	666600	936900	522490	414700	0	644500	630580	682580	0	0	0	0	0	0
H7C1E4;P61966;P61966-2	H7C1E4;P61966;P61966-2	AP-1 complex subunit sigma-1A	AP1S1	tr|H7C1E4|H7C1E4_HUMAN AP-1 complex subunit sigma-1A (Fragment) OS=Homo sapiens GN=AP1S1 PE=1 SV=1;sp|P61966|AP1S1_HUMAN AP-1 complex subunit sigma-1A OS=Homo sapiens GN=AP1S1 PE=1 SV=1;sp|P61966-2|AP1S1_HUMAN Isoform 2 of AP-1 complex subunit sigma-1A OS=	0	0	0	0	0	0	0	0	0	0	0	0	512820	612510	616530	918260	891130	855640	0	0	412860	0	0	0	0	0	0	0	0	0
O95782-2;O95782;M0R2D9;E9PR62;E9PPY8;H0YEG0;H0YDE9	O95782-2;O95782	AP-2 complex subunit alpha-1	AP2A1	sp|O95782-2|AP2A1_HUMAN Isoform B of AP-2 complex subunit alpha-1 OS=Homo sapiens GN=AP2A1;sp|O95782|AP2A1_HUMAN AP-2 complex subunit alpha-1 OS=Homo sapiens GN=AP2A1 PE=1 SV=3	0	0	0	0	0	0	748490	874240	519410	605330	802380	525550	3194400	5074700	2387700	3394000	2990100	3037200	1217100	837540	2477700	2401400	1490900	1862700	0	2017600	2096300	2071600	0	2672400
O94973-3;O94973;O94973-2	O94973-3;O94973;O94973-2	AP-2 complex subunit alpha-2	AP2A2	sp|O94973-3|AP2A2_HUMAN Isoform 3 of AP-2 complex subunit alpha-2 OS=Homo sapiens GN=AP2A2;sp|O94973|AP2A2_HUMAN AP-2 complex subunit alpha-2 OS=Homo sapiens GN=AP2A2 PE=1 SV=2;sp|O94973-2|AP2A2_HUMAN Isoform 2 of AP-2 complex subunit alpha-2 OS=Homo sapie	0	0	0	0	0	0	0	0	0	0	0	0	0	0	0	0	0	0	0	0	0	0	0	0	0	0	0	0	0	0
P63010-3;P63010;P63010-2;A0A087X253;A0A087WU93;A0A087WZQ6;A0A087WYD1;K7ERB2;K7EN71;K7EJ01;H7C034;K7EJX1	P63010-3;P63010;P63010-2;A0A087X253;A0A087WU93;A0A087WZQ6	AP-2 complex subunit beta	AP2B1	sp|P63010-3|AP2B1_HUMAN Isoform 3 of AP-2 complex subunit beta OS=Homo sapiens GN=AP2B1;sp|P63010|AP2B1_HUMAN AP-2 complex subunit beta OS=Homo sapiens GN=AP2B1 PE=1 SV=1;sp|P63010-2|AP2B1_HUMAN Isoform 2 of AP-2 complex subunit beta OS=Homo sapiens GN=AP2	0	0	0	0	0	0	2988200	2903100	3812400	3568200	3223900	2854100	8429600	7521600	6407900	8292900	9266800	9268800	6150000	6547900	6658600	6393500	5755300	7038300	5249400	3452200	4176600	4313900	4788300	2856600
A0A087WY71;Q96CW1-2;Q96CW1;E9PFW3;C9JJ47;C9JGT8;C9JJD3;H7C4C3;C9JTK4	A0A087WY71;Q96CW1-2;Q96CW1;E9PFW3;C9JJ47	AP-2 complex subunit mu	AP2M1	tr|A0A087WY71|A0A087WY71_HUMAN AP-2 complex subunit mu OS=Homo sapiens GN=AP2M1 PE=1 SV=1;sp|Q96CW1-2|AP2M1_HUMAN Isoform 2 of AP-2 complex subunit mu OS=Homo sapiens GN=AP2M1;sp|Q96CW1|AP2M1_HUMAN AP-2 complex subunit mu OS=Homo sapiens GN=AP2M1 PE=1 SV=2	0	0	0	0	0	0	627370	633840	548730	618530	997850	1026700	1133900	1119000	576700	1049900	1540100	1255100	868660	942360	0	0	787650	687210	0	0	0	0	0	0
O00203-3;O00203;H0YBD0	O00203-3;O00203;H0YBD0	AP-3 complex subunit beta-1	AP3B1	sp|O00203-3|AP3B1_HUMAN Isoform 2 of AP-3 complex subunit beta-1 OS=Homo sapiens GN=AP3B1;sp|O00203|AP3B1_HUMAN AP-3 complex subunit beta-1 OS=Homo sapiens GN=AP3B1 PE=1 SV=3;tr|H0YBD0|H0YBD0_HUMAN AP-3 complex subunit beta-1 (Fragment) OS=Homo sapiens GN=	0	0	0	0	0	0	0	0	0	0	0	0	0	0	0	0	0	0	0	0	0	0	0	0	0	0	0	0	0	0
O14617-3;O14617-4;O14617-2;O14617;O14617-5	O14617-3;O14617-4;O14617-2;O14617;O14617-5	AP-3 complex subunit delta-1	AP3D1	sp|O14617-3|AP3D1_HUMAN Isoform 3 of AP-3 complex subunit delta-1 OS=Homo sapiens GN=AP3D1;sp|O14617-4|AP3D1_HUMAN Isoform 4 of AP-3 complex subunit delta-1 OS=Homo sapiens GN=AP3D1;sp|O14617-2|AP3D1_HUMAN Isoform 2 of AP-3 complex subunit delta-1 OS=Homo	0	0	0	0	0	0	0	0	0	0	0	0	0	0	0	0	0	0	0	0	0	0	0	0	7968100	2730500	4785600	2797600	4306600	2805100
C9JIF9;P13798;H7C393;H7C1U0;C9JLK2;F8WEH5;H0YFE5	C9JIF9;P13798;H7C393;H7C1U0	Acylamino-acid-releasing enzyme	APEH	tr|C9JIF9|C9JIF9_HUMAN Acylamino-acid-releasing enzyme OS=Homo sapiens GN=APEH PE=1 SV=1;sp|P13798|ACPH_HUMAN Acylamino-acid-releasing enzyme OS=Homo sapiens GN=APEH PE=1 SV=4;tr|H7C393|H7C393_HUMAN Acylamino-acid-releasing enzyme (Fragment) OS=Homo sapien	3535400	3567000	2799300	3411500	6008900	5738400	3790900	3955600	2885800	3162600	3028100	3694000	9099200	11622000	8887900	11190000	5550600	5978400	5428200	4905400	7367100	7346300	5940100	6247000	12865000	11643000	9705900	10563000	9015700	4151200
P27695;G3V3M6;G3V5Q1;G3V3C7;A0A0C4DGK8;G3V5D9;G3V5M0;G3V359;H7C4A8;G3V3Y6;G3V2D9	P27695;G3V3M6;G3V5Q1;G3V3C7;A0A0C4DGK8	DNA-(apurinic or apyrimidinic site) lyase;DNA-(apurinic or apyrimidinic site) lyase, mitochondrial	APEX1	sp|P27695|APEX1_HUMAN DNA-(apurinic or apyrimidinic site) lyase OS=Homo sapiens GN=APEX1 PE=1 SV=2;tr|G3V3M6|G3V3M6_HUMAN DNA-(apurinic or apyrimidinic site) lyase (Fragment) OS=Homo sapiens GN=APEX1 PE=1 SV=1;tr|G3V5Q1|G3V5Q1_HUMAN DNA-(apurinic or apyrim	6670400	6752200	7613800	7330200	11057000	10736000	24051000	22678000	22953000	21786000	15462000	16816000	17943000	16662000	15612000	15194000	19432000	21513000	23029000	25941000	30780000	24251000	22530000	21179000	6084600	7934700	4362000	6467100	5650600	5378300
Q9BZZ5-2;G3V1C3;Q9BZZ5-3;Q9BZZ5-5;Q9BZZ5;Q9BZZ5-6;Q9BZZ5-1;E9PQK6;H0YER7	Q9BZZ5-2;G3V1C3;Q9BZZ5-3;Q9BZZ5-5;Q9BZZ5;Q9BZZ5-6;Q9BZZ5-1	Apoptosis inhibitor 5	API5	sp|Q9BZZ5-2|API5_HUMAN Isoform 2 of Apoptosis inhibitor 5 OS=Homo sapiens GN=API5;tr|G3V1C3|G3V1C3_HUMAN Apoptosis inhibitor 5 OS=Homo sapiens GN=API5 PE=1 SV=1;sp|Q9BZZ5-3|API5_HUMAN Isoform 3 of Apoptosis inhibitor 5 OS=Homo sapiens GN=API5;sp|Q9BZZ5-5|A	929850	967570	1704700	1077400	893930	1058000	834740	714800	1035900	1345300	620690	749330	735870	339010	707830	759890	890180	729100	1067300	1304400	827050	966850	1049800	1243400	0	0	0	0	0	0
Q96GX9;S4R3D6;Q96GX9-3	Q96GX9;S4R3D6;Q96GX9-3	Methylthioribulose-1-phosphate dehydratase	APIP	sp|Q96GX9|MTNB_HUMAN Methylthioribulose-1-phosphate dehydratase OS=Homo sapiens GN=APIP PE=1 SV=1;tr|S4R3D6|S4R3D6_HUMAN Methylthioribulose-1-phosphate dehydratase OS=Homo sapiens GN=APIP PE=1 SV=1;sp|Q96GX9-3|MTNB_HUMAN Isoform 2 of Methylthioribulose-1-p	774380	799140	736810	634240	927890	1122100	0	0	0	0	0	0	0	0	0	0	0	0	0	0	0	0	0	0	0	0	0	0	0	0
Q06481;Q06481-3;Q06481-6;Q06481-2;Q06481-4;Q06481-5;E9PQS3;E9PSC7;E9PK76	Q06481;Q06481-3;Q06481-6;Q06481-2;Q06481-4;Q06481-5	Amyloid-like protein 2	APLP2	sp|Q06481|APLP2_HUMAN Amyloid-like protein 2 OS=Homo sapiens GN=APLP2 PE=1 SV=2;sp|Q06481-3|APLP2_HUMAN Isoform 3 of Amyloid-like protein 2 OS=Homo sapiens GN=APLP2;sp|Q06481-6|APLP2_HUMAN Isoform 6 of Amyloid-like protein 2 OS=Homo sapiens GN=APLP2;sp|Q06	16801000	18759000	23116000	27920000	25355000	24943000	22208000	19794000	19512000	18012000	27922000	25579000	2035900	1053600	1312700	1718900	1448200	1284700	12305000	11609000	11617000	9749300	10889000	10970000	1900000	1582600	1871400	2263100	2287600	0
H0Y512;Q9HDC9-2;Q9HDC9	H0Y512;Q9HDC9-2;Q9HDC9	Adipocyte plasma membrane-associated protein	APMAP	tr|H0Y512|H0Y512_HUMAN Adipocyte plasma membrane-associated protein (Fragment) OS=Homo sapiens GN=APMAP PE=1 SV=1;sp|Q9HDC9-2|APMAP_HUMAN Isoform 2 of Adipocyte plasma membrane-associated protein OS=Homo sapiens GN=APMAP;sp|Q9HDC9|APMAP_HUMAN Adipocyte pla	603510	712030	721640	717470	0	0	0	0	0	0	0	0	0	0	0	0	0	0	0	0	0	0	0	0	0	0	0	0	0	0
F8W696;P02647	F8W696;P02647	Apolipoprotein A-I;Proapolipoprotein A-I;Truncated apolipoprotein A-I	APOA1	tr|F8W696|F8W696_HUMAN Apolipoprotein A-I OS=Homo sapiens GN=APOA1 PE=1 SV=1;sp|P02647|APOA1_HUMAN Apolipoprotein A-I OS=Homo sapiens GN=APOA1 PE=1 SV=1	0	0	0	0	0	0	13281000	13077000	7162500	7461600	9825100	11671000	0	0	0	0	0	0	0	0	0	0	0	0	0	0	0	0	0	0
Q8NCW5-2;Q8NCW5;Q5T3I4;Q5T3I3	Q8NCW5-2;Q8NCW5;Q5T3I4;Q5T3I3	NAD(P)H-hydrate epimerase	APOA1BP	sp|Q8NCW5-2|NNRE_HUMAN Isoform 2 of NAD(P)H-hydrate epimerase OS=Homo sapiens GN=APOA1BP;sp|Q8NCW5|NNRE_HUMAN NAD(P)H-hydrate epimerase OS=Homo sapiens GN=APOA1BP PE=1 SV=2;tr|Q5T3I4|Q5T3I4_HUMAN NAD(P)H-hydrate epimerase OS=Homo sapiens GN=APOA1BP PE=1 SV	0	0	0	0	0	0	2075100	1818300	1505100	1442400	1518200	1834400	2348500	1559300	8817800	6074900	2312600	2393700	1840300	1572100	1840200	1682400	1801500	1733200	0	0	0	0	0	0
A0A087WTM7;P04114;A8MUN2	A0A087WTM7;P04114;A8MUN2	Apolipoprotein B-100;Apolipoprotein B-48	APOB	tr|A0A087WTM7|A0A087WTM7_HUMAN Apolipoprotein B-100 OS=Homo sapiens GN=APOB PE=1 SV=1;sp|P04114|APOB_HUMAN Apolipoprotein B-100 OS=Homo sapiens GN=APOB PE=1 SV=2;tr|A8MUN2|A8MUN2_HUMAN Apolipoprotein B-100 OS=Homo sapiens GN=APOB PE=1 SV=2	0	0	0	0	0	0	0	0	0	0	0	0	0	0	0	0	0	0	0	0	0	0	0	0	0	0	0	0	0	0
B0YIW2;P02656	B0YIW2;P02656	Apolipoprotein C-III	APOC3	tr|B0YIW2|B0YIW2_HUMAN Apolipoprotein C-III OS=Homo sapiens GN=APOC3 PE=1 SV=1;sp|P02656|APOC3_HUMAN Apolipoprotein C-III OS=Homo sapiens GN=APOC3 PE=1 SV=1	0	0	0	0	0	0	0	0	0	0	0	0	0	0	0	0	0	0	0	0	0	0	0	0	0	0	0	0	0	0
C9JF17;P05090;C9JX71;F8WBT9	C9JF17;P05090;C9JX71	Apolipoprotein D	APOD	tr|C9JF17|C9JF17_HUMAN Apolipoprotein D (Fragment) OS=Homo sapiens GN=APOD PE=1 SV=1;sp|P05090|APOD_HUMAN Apolipoprotein D OS=Homo sapiens GN=APOD PE=1 SV=1;tr|C9JX71|C9JX71_HUMAN Apolipoprotein D (Fragment) OS=Homo sapiens GN=APOD PE=1 SV=1	0	0	0	0	0	0	0	0	0	0	0	0	1138500	733510	754730	762690	1286200	797810	0	0	0	333690	0	0	0	0	4665000	0	6193100	0
P02649;H0Y7L5;E9PEV4;E7ERP7	P02649;H0Y7L5;E9PEV4;E7ERP7	Apolipoprotein E	APOE	sp|P02649|APOE_HUMAN Apolipoprotein E OS=Homo sapiens GN=APOE PE=1 SV=1;tr|H0Y7L5|H0Y7L5_HUMAN Apolipoprotein E (Fragment) OS=Homo sapiens GN=APOE PE=1 SV=2;tr|E9PEV4|E9PEV4_HUMAN Apolipoprotein E (Fragment) OS=Homo sapiens GN=APOE PE=1 SV=1;tr|E7ERP7|E7ER	0	0	0	0	0	0	0	0	0	0	0	0	0	0	0	0	0	0	0	0	0	0	0	0	9188000	7844900	8749300	8039000	7343800	9050300
P02749;J3QRN2;J3QLI0	P02749	Beta-2-glycoprotein 1	APOH	sp|P02749|APOH_HUMAN Beta-2-glycoprotein 1 OS=Homo sapiens GN=APOH PE=1 SV=3	0	0	0	0	0	0	2023100	0	2240000	1997300	3165300	3701500	0	0	0	0	0	0	0	0	0	0	0	0	0	0	0	0	0	0
P05067-7;P05067-11;P05067-8;P05067-9;P05067;A0A0A0MRG2;P05067-3;P05067-4;P05067-5;P05067-6;E9PG40;P05067-10;H7C0V9;P05067-2;H7C2L2	P05067-7;P05067-11;P05067-8;P05067-9;P05067;A0A0A0MRG2;P05067-3;P05067-4;P05067-5;P05067-6;E9PG40;P05067-10;H7C0V9	Amyloid beta A4 protein;N-APP;Soluble APP-alpha;Soluble APP-beta;C99;Beta-amyloid protein 42;Beta-amyloid protein 40;C83;P3(42);P3(40);C80;Gamma-secretase C-terminal fragment 59;Gamma-secretase C-terminal fragment 57;Gamma-secretase C-terminal fragment 50;C31	APP	sp|P05067-7|A4_HUMAN Isoform L-APP733 of Amyloid beta A4 protein OS=Homo sapiens GN=APP;sp|P05067-11|A4_HUMAN Isoform 11 of Amyloid beta A4 protein OS=Homo sapiens GN=APP;sp|P05067-8|A4_HUMAN Isoform APP751 of Amyloid beta A4 protein OS=Homo sapiens GN=APP	37792000	35491000	42818000	46065000	39612000	39148000	86078000	91046000	73261000	81846000	116990000	101060000	7780500	9034800	8216800	6843900	7088900	6622400	44897000	46800000	40340000	39963000	54152000	48953000	49408000	34299000	43034000	25576000	31905000	39174000
P07741;H3BQF1;H3BQZ9;P07741-2;H3BSW3;H3BQB1	P07741;H3BQF1;H3BQZ9;P07741-2;H3BSW3;H3BQB1	Adenine phosphoribosyltransferase	APRT	sp|P07741|APT_HUMAN Adenine phosphoribosyltransferase OS=Homo sapiens GN=APRT PE=1 SV=2;tr|H3BQF1|H3BQF1_HUMAN Adenine phosphoribosyltransferase (Fragment) OS=Homo sapiens GN=APRT PE=1 SV=5;tr|H3BQZ9|H3BQZ9_HUMAN Adenine phosphoribosyltransferase OS=Homo s	0	1384500	0	0	0	0	406890	405610	392880	423510	527920	342950	4155200	2265000	5634500	2991200	2908400	2857300	313840	256320	388810	292730	0	397750	0	0	0	0	0	0
P48444;B0YIW6;P48444-2;Q6P1Q5;E9PK34	P48444;B0YIW6;P48444-2	Coatomer subunit delta	ARCN1	sp|P48444|COPD_HUMAN Coatomer subunit delta OS=Homo sapiens GN=ARCN1 PE=1 SV=1;tr|B0YIW6|B0YIW6_HUMAN Archain 1, isoform CRA_a OS=Homo sapiens GN=ARCN1 PE=1 SV=1;sp|P48444-2|COPD_HUMAN Isoform 2 of Coatomer subunit delta OS=Homo sapiens GN=ARCN1	2704900	2975300	2535000	3253000	2093100	2066100	1833700	1800300	1876700	2069400	1878600	1919700	1950500	1867000	1950200	2300700	2573600	2553200	2249600	2822100	2876100	2798200	2911200	2875800	2843300	3016500	3155100	5710400	3595300	3813800
D6RFX5;P15514	D6RFX5;P15514	Amphiregulin	AREG	tr|D6RFX5|D6RFX5_HUMAN Amphiregulin OS=Homo sapiens GN=AREG PE=1 SV=1;sp|P15514|AREG_HUMAN Amphiregulin OS=Homo sapiens GN=AREG PE=1 SV=2	0	0	0	0	0	0	22273000	27684000	21943000	20500000	21316000	18967000	0	0	148180	0	0	0	0	154880	0	0	0	0	0	0	0	0	0	0
P84077;P61204;F5H423;P61204-2;F5H0C7;C9JPM4;P18085;H0YGG7;F5H1V1;F5H6T5;F8WDB3;C9JAK5	P84077;P61204;F5H423;P61204-2	ADP-ribosylation factor 1;ADP-ribosylation factor 3	ARF1;ARF3	sp|P84077|ARF1_HUMAN ADP-ribosylation factor 1 OS=Homo sapiens GN=ARF1 PE=1 SV=2;sp|P61204|ARF3_HUMAN ADP-ribosylation factor 3 OS=Homo sapiens GN=ARF3 PE=1 SV=2;tr|F5H423|F5H423_HUMAN Uncharacterized protein OS=Homo sapiens PE=3 SV=1;sp|P61204-2|ARF3_HUMA	3298800	3522300	3857500	2664600	3731200	3166800	3558200	3576300	3707500	3668200	4045900	4654600	5809400	12957000	4113600	8560700	3414400	2854900	2325700	1520500	1339400	1481800	1986800	1917800	0	0	0	0	0	0
C9J1Z8;P84085	C9J1Z8;P84085	ADP-ribosylation factor 5	ARF5	tr|C9J1Z8|C9J1Z8_HUMAN ADP-ribosylation factor 5 (Fragment) OS=Homo sapiens GN=ARF5 PE=1 SV=1;sp|P84085|ARF5_HUMAN ADP-ribosylation factor 5 OS=Homo sapiens GN=ARF5 PE=1 SV=2	0	0	0	0	0	0	0	0	0	0	0	0	0	0	0	0	0	0	0	0	0	0	0	0	0	0	0	0	0	0
E5RHL7;E5RIF2;Q9Y6D6;E5RJB2	E5RHL7;E5RIF2;Q9Y6D6;E5RJB2	Brefeldin A-inhibited guanine nucleotide-exchange protein 1	ARFGEF1	tr|E5RHL7|E5RHL7_HUMAN Brefeldin A-inhibited guanine nucleotide-exchange protein 1 OS=Homo sapiens GN=ARFGEF1 PE=1 SV=1;tr|E5RIF2|E5RIF2_HUMAN Brefeldin A-inhibited guanine nucleotide-exchange protein 1 OS=Homo sapiens GN=ARFGEF1 PE=1 SV=1;sp|Q9Y6D6|BIG1_H	0	0	0	0	0	0	0	0	0	0	0	0	0	0	0	0	0	0	0	0	0	0	0	0	0	0	0	0	0	0
P05089;P05089-2;P05089-3	P05089;P05089-2	Arginase-1	ARG1	sp|P05089|ARGI1_HUMAN Arginase-1 OS=Homo sapiens GN=ARG1 PE=1 SV=2;sp|P05089-2|ARGI1_HUMAN Isoform 2 of Arginase-1 OS=Homo sapiens GN=ARG1	0	0	0	0	0	0	0	0	0	0	0	0	0	0	2464900	0	0	0	0	0	0	0	0	0	0	0	0	0	0	0
Q07960;H0YE29;E9PNR6	Q07960;H0YE29	Rho GTPase-activating protein 1	ARHGAP1	sp|Q07960|RHG01_HUMAN Rho GTPase-activating protein 1 OS=Homo sapiens GN=ARHGAP1 PE=1 SV=1;tr|H0YE29|H0YE29_HUMAN Rho GTPase-activating protein 1 (Fragment) OS=Homo sapiens GN=ARHGAP1 PE=1 SV=1	0	0	0	0	0	0	157260	145350	202620	235250	194750	256390	4099300	6402000	3647000	1867400	0	1153900	924560	698800	604990	366330	376550	752880	0	0	0	0	0	0
A0A0A0MSK6;Q13017-2;Q13017	A0A0A0MSK6;Q13017-2;Q13017	Rho GTPase-activating protein 5	ARHGAP5	tr|A0A0A0MSK6|A0A0A0MSK6_HUMAN Rho GTPase-activating protein 5 OS=Homo sapiens GN=ARHGAP5 PE=1 SV=1;sp|Q13017-2|RHG05_HUMAN Isoform 2 of Rho GTPase-activating protein 5 OS=Homo sapiens GN=ARHGAP5;sp|Q13017|RHG05_HUMAN Rho GTPase-activating protein 5 OS=Hom	0	0	0	0	0	0	0	0	0	0	0	0	0	0	0	0	0	0	0	0	0	0	0	0	0	0	0	0	0	0
P52565;J3KTF8;J3QQX2;J3KRY1;P52565-2;J3KRE2;J3KS60	P52565;J3KTF8;J3QQX2;J3KRY1;P52565-2;J3KRE2	Rho GDP-dissociation inhibitor 1	ARHGDIA	sp|P52565|GDIR1_HUMAN Rho GDP-dissociation inhibitor 1 OS=Homo sapiens GN=ARHGDIA PE=1 SV=3;tr|J3KTF8|J3KTF8_HUMAN Rho GDP-dissociation inhibitor 1 (Fragment) OS=Homo sapiens GN=ARHGDIA PE=1 SV=5;tr|J3QQX2|J3QQX2_HUMAN Rho GDP-dissociation inhibitor 1 OS=H	21288000	22317000	22141000	21252000	28168000	27635000	22195000	21715000	19340000	22828000	23588000	21383000	24661000	22342000	43017000	37601000	23841000	24066000	26122000	25059000	23725000	25499000	25101000	31016000	14608000	11152000	12346000	23452000	18836000	13395000
P52566;F5H3P3;F5H6Q0;H0YGX7;F5H2R5	P52566;F5H3P3;F5H6Q0;H0YGX7;F5H2R5	Rho GDP-dissociation inhibitor 2	ARHGDIB	sp|P52566|GDIR2_HUMAN Rho GDP-dissociation inhibitor 2 OS=Homo sapiens GN=ARHGDIB PE=1 SV=3;tr|F5H3P3|F5H3P3_HUMAN Rho GDP-dissociation inhibitor 2 (Fragment) OS=Homo sapiens GN=ARHGDIB PE=1 SV=5;tr|F5H6Q0|F5H6Q0_HUMAN Rho GDP-dissociation inhibitor 2 (Fra	6843300	6103700	5505900	4918700	7409900	6947900	1873000	2063600	2901300	2721300	3247300	2792200	0	0	0	0	0	0	2982600	2681000	1640700	2687100	2916700	3045200	5206800	18064000	10412000	17792000	12747000	18786000
O95376	O95376	E3 ubiquitin-protein ligase ARIH2	ARIH2	sp|O95376|ARI2_HUMAN E3 ubiquitin-protein ligase ARIH2 OS=Homo sapiens GN=ARIH2 PE=1 SV=1	0	0	0	0	0	0	0	0	0	0	0	0	0	0	0	0	0	0	0	0	0	0	0	0	0	0	0	0	0	0
P36405	P36405	ADP-ribosylation factor-like protein 3	ARL3	sp|P36405|ARL3_HUMAN ADP-ribosylation factor-like protein 3 OS=Homo sapiens GN=ARL3 PE=1 SV=2	0	0	0	0	0	0	361400	437050	426030	456110	478660	448130	1626600	868350	1749400	1068800	674240	722200	568230	275460	584450	551760	327040	359500	0	0	0	0	0	0
Q9H993;F5GZY1	Q9H993;F5GZY1	Protein-glutamate O-methyltransferase	ARMT1	sp|Q9H993|ARMT1_HUMAN Protein-glutamate O-methyltransferase OS=Homo sapiens GN=ARMT1 PE=1 SV=1;tr|F5GZY1|F5GZY1_HUMAN Protein-glutamate O-methyltransferase OS=Homo sapiens GN=ARMT1 PE=1 SV=1	0	0	0	0	0	0	427710	424690	296380	421530	414860	379300	5854800	17324000	16320000	11688000	9323800	6386200	365610	356870	706830	410030	342050	369870	0	0	0	0	0	0
Q92747;E9PF58;Q92747-2;F8WFD3	Q92747;E9PF58;Q92747-2	Actin-related protein 2/3 complex subunit 1A	ARPC1A	sp|Q92747|ARC1A_HUMAN Actin-related protein 2/3 complex subunit 1A OS=Homo sapiens GN=ARPC1A PE=1 SV=2;tr|E9PF58|E9PF58_HUMAN Actin-related protein 2/3 complex subunit 1A OS=Homo sapiens GN=ARPC1A PE=1 SV=1;sp|Q92747-2|ARC1A_HUMAN Isoform 2 of Actin-relate	0	992220	0	1200500	0	0	502130	560280	575730	555570	434700	716090	1360400	1625300	2974700	1771000	930450	959920	804620	1095100	894110	695580	775980	684730	0	0	0	0	0	0
O15143;C9J4Z7;F8VXW2;C9JEY1;C9JQM8;C9JFG9;C9J6C8;C9JBJ7;C9K057;C9JTT6;C9JM51;F8WEB3	O15143;C9J4Z7;F8VXW2;C9JEY1;C9JQM8;C9JFG9;C9J6C8	Actin-related protein 2/3 complex subunit 1B	ARPC1B	sp|O15143|ARC1B_HUMAN Actin-related protein 2/3 complex subunit 1B OS=Homo sapiens GN=ARPC1B PE=1 SV=3;tr|C9J4Z7|C9J4Z7_HUMAN Actin-related protein 2/3 complex subunit 1B (Fragment) OS=Homo sapiens GN=ARPC1B PE=1 SV=1;tr|F8VXW2|F8VXW2_HUMAN Actin-related p	0	0	0	0	0	0	3268600	3634100	3569500	4100200	4041300	4498500	10683000	10173000	10214000	11772000	15101000	14326000	6284700	5752100	5386500	5434100	7705100	6119700	1260000	5128100	3899000	3319000	714870	747810
O15144;C9JTV5;G5E9J0;H7C3F9;G5E9S7	O15144	Actin-related protein 2/3 complex subunit 2	ARPC2	sp|O15144|ARPC2_HUMAN Actin-related protein 2/3 complex subunit 2 OS=Homo sapiens GN=ARPC2 PE=1 SV=1	2761100	2932900	2965000	2791700	2339000	4226700	2775800	2930900	3719200	3239700	3118700	3429800	6257700	6506700	6632000	4732300	9586400	8629300	6177300	6099000	5887200	5426500	5623400	4930100	0	1145500	0	1609200	1027100	1710800
O15145;C9JZD1;F8VR50	O15145;C9JZD1;F8VR50	Actin-related protein 2/3 complex subunit 3	ARPC3	sp|O15145|ARPC3_HUMAN Actin-related protein 2/3 complex subunit 3 OS=Homo sapiens GN=ARPC3 PE=1 SV=3;tr|C9JZD1|C9JZD1_HUMAN Actin-related protein 2/3 complex subunit 3 (Fragment) OS=Homo sapiens GN=ARPC3 PE=1 SV=1;tr|F8VR50|F8VR50_HUMAN Actin-related prote	1502800	1692100	2115100	1833600	2040700	2153000	1502100	1915200	1451800	1689100	1569900	1361800	3590300	3357400	2418400	3045600	4336200	4909600	2987400	2968100	3628800	3455100	2890800	2481700	1598100	2093500	0	0	1586600	0
F8WCF6;P59998;F8WDD7;A0A0A6YYG9;P59998-3;P59998-2;H7C0A3;R4GN08;P59998-4;F8WE39;F8WDW3	F8WCF6;P59998;F8WDD7;A0A0A6YYG9;P59998-3;P59998-2;H7C0A3	Actin-related protein 2/3 complex subunit 4	ARPC4-TTLL3;ARPC4	tr|F8WCF6|F8WCF6_HUMAN Protein ARPC4-TTLL3 OS=Homo sapiens GN=ARPC4-TTLL3 PE=1 SV=1;sp|P59998|ARPC4_HUMAN Actin-related protein 2/3 complex subunit 4 OS=Homo sapiens GN=ARPC4 PE=1 SV=3;tr|F8WDD7|F8WDD7_HUMAN Actin-related protein 2/3 complex subunit 4 OS=H	3582400	3418900	3483000	2676700	3629200	3355100	2759000	2915900	2947100	3848500	3748700	3608100	17988000	6482800	23400000	9315100	11024000	9454800	7010900	5895400	7538700	7953400	5694600	6286800	0	0	0	0	0	0
O15511;B1ALC0;O15511-2	O15511;B1ALC0;O15511-2	Actin-related protein 2/3 complex subunit 5	ARPC5	sp|O15511|ARPC5_HUMAN Actin-related protein 2/3 complex subunit 5 OS=Homo sapiens GN=ARPC5 PE=1 SV=3;tr|B1ALC0|B1ALC0_HUMAN Actin-related protein 2/3 complex subunit 5 OS=Homo sapiens GN=ARPC5 PE=1 SV=1;sp|O15511-2|ARPC5_HUMAN Isoform 2 of Actin-related pr	0	0	0	0	0	0	1048700	1071000	1008700	1154700	1132200	1196100	3268200	4014200	8636700	9310400	3535400	2764700	1947800	2779900	1688200	3134500	1959500	1853900	0	0	0	0	0	0
Q9BPX5	Q9BPX5	Actin-related protein 2/3 complex subunit 5-like protein	ARPC5L	sp|Q9BPX5|ARP5L_HUMAN Actin-related protein 2/3 complex subunit 5-like protein OS=Homo sapiens GN=ARPC5L PE=1 SV=1	0	0	0	0	0	0	389970	398650	458700	551460	542530	534820	1144100	1033300	553990	3911300	525840	786990	475950	398510	497230	435200	396570	362440	0	0	0	0	0	0
H0YET9;P49407-2;P49407	H0YET9;P49407-2;P49407	Beta-arrestin-1	ARRB1	tr|H0YET9|H0YET9_HUMAN Beta-arrestin-1 (Fragment) OS=Homo sapiens GN=ARRB1 PE=1 SV=1;sp|P49407-2|ARRB1_HUMAN Isoform 1B of Beta-arrestin-1 OS=Homo sapiens GN=ARRB1;sp|P49407|ARRB1_HUMAN Beta-arrestin-1 OS=Homo sapiens GN=ARRB1 PE=1 SV=2	0	0	0	0	0	0	0	0	0	0	0	0	0	0	0	0	0	0	0	0	0	0	0	0	0	0	0	0	0	0
F2Z3I4;Q5T371;Q5T370;Q8N5I2	F2Z3I4;Q5T371;Q5T370;Q8N5I2	Arrestin domain-containing protein 1	ARRDC1	tr|F2Z3I4|F2Z3I4_HUMAN Arrestin domain-containing protein 1 OS=Homo sapiens GN=ARRDC1 PE=1 SV=1;tr|Q5T371|Q5T371_HUMAN Arrestin domain-containing protein 1 (Fragment) OS=Homo sapiens GN=ARRDC1 PE=1 SV=1;tr|Q5T370|Q5T370_HUMAN Arrestin domain-containing pro	0	0	0	0	0	0	0	657800	0	465600	0	679760	313050	0	0	0	344410	0	0	0	0	0	0	0	0	0	0	0	0	0
P15848;P15848-2	P15848;P15848-2	Arylsulfatase B	ARSB	sp|P15848|ARSB_HUMAN Arylsulfatase B OS=Homo sapiens GN=ARSB PE=1 SV=1;sp|P15848-2|ARSB_HUMAN Isoform 2 of Arylsulfatase B OS=Homo sapiens GN=ARSB	0	0	0	0	0	0	0	0	0	0	0	0	0	0	0	0	0	0	0	246450	328270	0	280890	0	0	0	0	0	0	0
E7EMM4;Q13510;Q13510-2;Q13510-3	E7EMM4;Q13510;Q13510-2;Q13510-3	Acid ceramidase;Acid ceramidase subunit alpha;Acid ceramidase subunit beta	ASAH1	tr|E7EMM4|E7EMM4_HUMAN Acid ceramidase OS=Homo sapiens GN=ASAH1 PE=1 SV=1;sp|Q13510|ASAH1_HUMAN Acid ceramidase OS=Homo sapiens GN=ASAH1 PE=1 SV=5;sp|Q13510-2|ASAH1_HUMAN Isoform 2 of Acid ceramidase OS=Homo sapiens GN=ASAH1;sp|Q13510-3|ASAH1_HUMAN Isoform	0	0	0	0	0	0	401530	367490	199420	272190	270510	329700	902370	1064900	1384200	939970	2276300	1080500	2470100	2768400	3513100	3810700	3272500	3915900	0	0	0	0	0	0
K7ELW9;Q9NVP2	K7ELW9;Q9NVP2	Histone chaperone ASF1B	ASF1B	tr|K7ELW9|K7ELW9_HUMAN Histone chaperone ASF1B OS=Homo sapiens GN=ASF1B PE=1 SV=1;sp|Q9NVP2|ASF1B_HUMAN Histone chaperone ASF1B OS=Homo sapiens GN=ASF1B PE=1 SV=1	0	0	0	0	0	0	0	0	0	0	0	0	0	0	0	0	0	0	0	0	0	0	0	0	0	0	0	0	0	0
P04424-2;P04424;P04424-3;F8W943	P04424-2;P04424;P04424-3;F8W943	Argininosuccinate lyase	ASL	sp|P04424-2|ARLY_HUMAN Isoform 2 of Argininosuccinate lyase OS=Homo sapiens GN=ASL;sp|P04424|ARLY_HUMAN Argininosuccinate lyase OS=Homo sapiens GN=ASL PE=1 SV=4;sp|P04424-3|ARLY_HUMAN Isoform 3 of Argininosuccinate lyase OS=Homo sapiens GN=ASL;tr|F8W943|F8	0	0	0	0	0	0	201150	250300	200390	200990	185430	0	934580	442820	426010	442840	857520	530770	232900	563070	360630	341790	255670	420210	0	0	0	0	0	0
O95671-3;O95671-2;O95671	O95671-3;O95671-2;O95671	N-acetylserotonin O-methyltransferase-like protein	ASMTL	sp|O95671-3|ASML_HUMAN Isoform 3 of N-acetylserotonin O-methyltransferase-like protein OS=Homo sapiens GN=ASMTL;sp|O95671-2|ASML_HUMAN Isoform 2 of N-acetylserotonin O-methyltransferase-like protein OS=Homo sapiens GN=ASMTL;sp|O95671|ASML_HUMAN N-acetylser	0	0	0	0	0	0	0	0	0	0	0	0	0	0	0	0	0	0	0	0	0	0	0	0	0	0	0	0	0	0
A0A087WXS7;O43681;K7ERW9	A0A087WXS7;O43681;K7ERW9	ATPase ASNA1	ASNA1	tr|A0A087WXS7|A0A087WXS7_HUMAN ATPase ASNA1 OS=Homo sapiens GN=ASNA1 PE=1 SV=1;sp|O43681|ASNA_HUMAN ATPase ASNA1 OS=Homo sapiens GN=ASNA1 PE=1 SV=2;tr|K7ERW9|K7ERW9_HUMAN ATPase ASNA1 (Fragment) OS=Homo sapiens GN=ASNA1 PE=1 SV=1	0	0	0	0	0	0	0	145960	202400	223040	0	219640	1208400	832550	646220	420350	0	393530	167660	162990	218390	188050	152850	0	0	0	0	0	0	0
P08243-2;P08243;P08243-3;F8WEJ5;C9JLN6;C9JM09;C9JT45;C9J057	P08243-2;P08243;P08243-3	Asparagine synthetase [glutamine-hydrolyzing]	ASNS	sp|P08243-2|ASNS_HUMAN Isoform 2 of Asparagine synthetase [glutamine-hydrolyzing] OS=Homo sapiens GN=ASNS;sp|P08243|ASNS_HUMAN Asparagine synthetase [glutamine-hydrolyzing] OS=Homo sapiens GN=ASNS PE=1 SV=4;sp|P08243-3|ASNS_HUMAN Isoform 3 of Asparagine sy	0	0	0	0	0	0	473910	0	595890	0	0	0	589670	475070	527450	599100	487760	758490	1070100	1595600	1501600	1382900	812800	580370	0	0	0	0	0	0
P00966;Q5T6L6;Q5T6L5	P00966;Q5T6L6;Q5T6L5	Argininosuccinate synthase	ASS1	sp|P00966|ASSY_HUMAN Argininosuccinate synthase OS=Homo sapiens GN=ASS1 PE=1 SV=2;tr|Q5T6L6|Q5T6L6_HUMAN Argininosuccinate synthase (Fragment) OS=Homo sapiens GN=ASS1 PE=1 SV=1;tr|Q5T6L5|Q5T6L5_HUMAN Argininosuccinate synthase (Fragment) OS=Homo sapiens GN	0	0	0	0	0	0	340500	736470	343970	760630	0	330270	1532000	4831900	3981500	4186800	1253800	1591200	788000	326410	414640	342670	0	529260	0	0	0	0	0	0
Q99941-2;Q99941;H0Y7D7	Q99941-2;Q99941	Cyclic AMP-dependent transcription factor ATF-6 beta;Processed cyclic AMP-dependent transcription factor ATF-6 beta	ATF6B	sp|Q99941-2|ATF6B_HUMAN Isoform 1 of Cyclic AMP-dependent transcription factor ATF-6 beta OS=Homo sapiens GN=ATF6B;sp|Q99941|ATF6B_HUMAN Cyclic AMP-dependent transcription factor ATF-6 beta OS=Homo sapiens GN=ATF6B PE=1 SV=2	0	588920	836930	704620	974510	1085500	0	0	0	0	0	0	0	0	0	0	0	0	0	0	0	0	0	0	0	0	0	0	0	0
O95352-3;O95352-2;O95352	O95352-3;O95352-2;O95352	Ubiquitin-like modifier-activating enzyme ATG7	ATG7	sp|O95352-3|ATG7_HUMAN Isoform 3 of Ubiquitin-like modifier-activating enzyme ATG7 OS=Homo sapiens GN=ATG7;sp|O95352-2|ATG7_HUMAN Isoform 2 of Ubiquitin-like modifier-activating enzyme ATG7 OS=Homo sapiens GN=ATG7;sp|O95352|ATG7_HUMAN Ubiquitin-like modifi	0	0	0	0	0	0	0	0	0	0	0	0	0	0	0	0	0	0	0	30608	0	0	0	0	0	0	0	0	0	0
P31939;P31939-2;H7C1S2;C9JLK0;F8WEF0	P31939;P31939-2	Bifunctional purine biosynthesis protein PURH;Phosphoribosylaminoimidazolecarboxamide formyltransferase;IMP cyclohydrolase	ATIC	sp|P31939|PUR9_HUMAN Bifunctional purine biosynthesis protein PURH OS=Homo sapiens GN=ATIC PE=1 SV=3;sp|P31939-2|PUR9_HUMAN Isoform 2 of Bifunctional purine biosynthesis protein PURH OS=Homo sapiens GN=ATIC	15656000	15914000	18701000	16826000	20778000	19528000	5648100	5587900	7306800	7253800	6054600	6769500	32437000	30353000	34461000	36009000	35633000	36941000	11741000	10974000	10775000	11078000	12349000	13879000	5448900	7077100	6137900	9222300	11389000	9077300
O00244;E5RGN3;E5RIM7	O00244;E5RGN3;E5RIM7	Copper transport protein ATOX1	ATOX1	sp|O00244|ATOX1_HUMAN Copper transport protein ATOX1 OS=Homo sapiens GN=ATOX1 PE=1 SV=1;tr|E5RGN3|E5RGN3_HUMAN Copper transport protein ATOX1 OS=Homo sapiens GN=ATOX1 PE=1 SV=1;tr|E5RIM7|E5RIM7_HUMAN Copper transport protein ATOX1 OS=Homo sapiens GN=ATOX1	0	0	0	0	0	0	5289300	5292900	3541600	5010600	4469100	4268700	6768900	6979100	3776800	4075000	4685000	5816000	5924500	5129300	4749500	4735400	4399900	4901200	0	0	0	0	0	0
P05023-4;P05023;P05023-3;P05023-2;M0R116;A0A0A0MT26;P13637;P13637-2;P13637-3;B1AKY9;P50993;H0Y7C1;Q13733;Q5TC01;M0QXF2;E9PRA5;P20648;P54707;P54707-2;Q5TC02	P05023-4;P05023;P05023-3;P05023-2;M0R116;A0A0A0MT26;P13637;P13637-2;P13637-3	Sodium/potassium-transporting ATPase subunit alpha-1;Sodium/potassium-transporting ATPase subunit alpha-3	ATP1A1;ATP1A3	sp|P05023-4|AT1A1_HUMAN Isoform 4 of Sodium/potassium-transporting ATPase subunit alpha-1 OS=Homo sapiens GN=ATP1A1;sp|P05023|AT1A1_HUMAN Sodium/potassium-transporting ATPase subunit alpha-1 OS=Homo sapiens GN=ATP1A1 PE=1 SV=1;sp|P05023-3|AT1A1_HUMAN Isofo	3125900	3093400	2439000	3795400	1255700	1144700	2435900	2004600	1616300	1773600	2309800	2194700	2535800	1902800	2447900	2556300	2646200	3139900	3447200	3578400	4921900	4746800	3765800	4595300	0	0	0	0	0	0
V9GYR2;P05026-2;P05026	V9GYR2;P05026-2;P05026	Sodium/potassium-transporting ATPase subunit beta-1	ATP1B1	tr|V9GYR2|V9GYR2_HUMAN Sodium/potassium-transporting ATPase subunit beta-1 (Fragment) OS=Homo sapiens GN=ATP1B1 PE=1 SV=1;sp|P05026-2|AT1B1_HUMAN Isoform 2 of Sodium/potassium-transporting ATPase subunit beta-1 OS=Homo sapiens GN=ATP1B1;sp|P05026|AT1B1_HUM	0	0	0	0	0	0	0	0	0	0	0	0	168280	277380	0	192180	0	282380	334080	342090	357250	393940	384000	0	0	0	0	0	0	0
P54709;H7C4L9;H7C547;F8WBY4;C9JA36;P54709-2	P54709;H7C4L9;H7C547;F8WBY4;C9JA36;P54709-2	Sodium/potassium-transporting ATPase subunit beta-3	ATP1B3	sp|P54709|AT1B3_HUMAN Sodium/potassium-transporting ATPase subunit beta-3 OS=Homo sapiens GN=ATP1B3 PE=1 SV=1;tr|H7C4L9|H7C4L9_HUMAN Sodium/potassium-transporting ATPase subunit beta-3 (Fragment) OS=Homo sapiens GN=ATP1B3 PE=1 SV=1;tr|H7C547|H7C547_HUMAN S	0	0	0	0	0	0	0	268650	352560	0	331900	362180	0	0	0	0	267260	293530	369640	313300	425130	462970	454820	390030	0	0	0	0	0	0
H7C5W9;P16615-5;P16615-2;P16615-3;P16615-4;P16615	H7C5W9;P16615-5;P16615-2;P16615-3;P16615-4;P16615	Sarcoplasmic/endoplasmic reticulum calcium ATPase 2	ATP2A2	tr|H7C5W9|H7C5W9_HUMAN Sarcoplasmic/endoplasmic reticulum calcium ATPase 2 (Fragment) OS=Homo sapiens GN=ATP2A2 PE=1 SV=1;sp|P16615-5|AT2A2_HUMAN Isoform 5 of Sarcoplasmic/endoplasmic reticulum calcium ATPase 2 OS=Homo sapiens GN=ATP2A2;sp|P16615-2|AT2A2_H	0	0	0	0	0	0	0	0	0	0	0	0	0	0	0	0	0	0	0	0	0	0	0	0	0	0	0	0	0	0
P25705;P25705-2;K7ERX7;K7EK77;P25705-3;K7EJP1;K7EQH4;K7ENJ4;K7ESA0	P25705;P25705-2;K7ERX7;K7EK77;P25705-3;K7EJP1;K7EQH4	ATP synthase subunit alpha, mitochondrial	ATP5A1	sp|P25705|ATPA_HUMAN ATP synthase subunit alpha, mitochondrial OS=Homo sapiens GN=ATP5A1 PE=1 SV=1;sp|P25705-2|ATPA_HUMAN Isoform 2 of ATP synthase subunit alpha, mitochondrial OS=Homo sapiens GN=ATP5A1;tr|K7ERX7|K7ERX7_HUMAN ATP synthase subunit alpha, mi	6531200	5297800	7049400	4889900	461130	0	0	0	0	0	0	0	0	0	0	0	0	0	0	0	0	0	0	0	0	0	0	0	0	0
P06576;H0YH81;F8W079;F8W0P7;H0YI37	P06576;H0YH81	ATP synthase subunit beta, mitochondrial;ATP synthase subunit beta	ATP5B	sp|P06576|ATPB_HUMAN ATP synthase subunit beta, mitochondrial OS=Homo sapiens GN=ATP5B PE=1 SV=3;tr|H0YH81|H0YH81_HUMAN ATP synthase subunit beta (Fragment) OS=Homo sapiens GN=ATP5B PE=1 SV=1	7597000	6984200	6737000	6212700	552460	754870	1790300	2051500	2047700	2379700	2403900	2878700	1064200	809960	372620	743030	659340	557090	2229300	2127500	1118600	1065500	1297800	1289300	0	0	0	0	0	0
Q15904;A6QRJ1;H7C2Y8;H7C0T7;F2Z3L8;A6NLC6;A0A0C4DGX8	Q15904;A6QRJ1	V-type proton ATPase subunit S1	ATP6AP1	sp|Q15904|VAS1_HUMAN V-type proton ATPase subunit S1 OS=Homo sapiens GN=ATP6AP1 PE=1 SV=2;tr|A6QRJ1|A6QRJ1_HUMAN V-type proton ATPase subunit S1 (Fragment) OS=Homo sapiens GN=ATP6AP1 PE=1 SV=1	4204600	3594700	4037000	4354000	1873900	3956600	909750	2449900	973820	1243300	2420900	1300800	292160	338080	657780	737600	448600	394560	561450	504600	439640	473920	395030	476220	0	0	0	0	0	0
O75787-2;O75787;H0Y750;H7C3E1;H7C240	O75787-2;O75787;H0Y750;H7C3E1;H7C240	Renin receptor	ATP6AP2	sp|O75787-2|RENR_HUMAN Isoform 2 of Renin receptor OS=Homo sapiens GN=ATP6AP2;sp|O75787|RENR_HUMAN Renin receptor OS=Homo sapiens GN=ATP6AP2 PE=1 SV=2;tr|H0Y750|H0Y750_HUMAN Renin receptor (Fragment) OS=Homo sapiens GN=ATP6AP2 PE=4 SV=1;tr|H7C3E1|H7C3E1_HU	2879700	2353900	3693100	2448600	3081600	4019600	5198800	5312000	4977900	4886400	4820700	4836100	1702000	3129700	1196900	1020100	725260	1097100	1305400	1209500	943630	827390	966020	1096100	0	0	0	0	0	0
P38606-2;P38606;C9JA17;C9JVW8	P38606-2;P38606;C9JA17;C9JVW8	V-type proton ATPase catalytic subunit A	ATP6V1A	sp|P38606-2|VATA_HUMAN Isoform 2 of V-type proton ATPase catalytic subunit A OS=Homo sapiens GN=ATP6V1A;sp|P38606|VATA_HUMAN V-type proton ATPase catalytic subunit A OS=Homo sapiens GN=ATP6V1A PE=1 SV=2;tr|C9JA17|C9JA17_HUMAN V-type proton ATPase catalytic	0	0	0	0	0	0	0	0	0	0	0	0	791390	718460	0	559100	0	598630	522270	478730	0	0	471800	562340	0	0	0	0	0	0
C9J5E3;C9JNS9;C9JL73;P21281;P15313;H0YC04	C9J5E3;C9JNS9;C9JL73;P21281;P15313;H0YC04	V-type proton ATPase subunit B, brain isoform;V-type proton ATPase subunit B, kidney isoform	ATP6V1B1;ATP6V1B2	tr|C9J5E3|C9J5E3_HUMAN V-type proton ATPase subunit B, kidney isoform OS=Homo sapiens GN=ATP6V1B1 PE=1 SV=1;tr|C9JNS9|C9JNS9_HUMAN V-type proton ATPase subunit B, kidney isoform (Fragment) OS=Homo sapiens GN=ATP6V1B1 PE=1 SV=1;tr|C9JL73|C9JL73_HUMAN V-type	0	0	0	0	0	0	0	0	0	0	0	0	0	0	0	0	0	0	0	0	0	0	0	0	0	0	0	0	0	0
P21283;E7EV59	P21283;E7EV59	V-type proton ATPase subunit C 1	ATP6V1C1	sp|P21283|VATC1_HUMAN V-type proton ATPase subunit C 1 OS=Homo sapiens GN=ATP6V1C1 PE=1 SV=4;tr|E7EV59|E7EV59_HUMAN V-type proton ATPase subunit C 1 OS=Homo sapiens GN=ATP6V1C1 PE=1 SV=1	0	0	0	0	0	0	0	0	0	0	0	0	0	0	0	0	0	0	0	0	0	0	0	0	0	0	0	0	0	570080
O75882-2;O75882-3;O75882	O75882-2;O75882-3;O75882	Attractin	ATRN	sp|O75882-2|ATRN_HUMAN Isoform 2 of Attractin OS=Homo sapiens GN=ATRN;sp|O75882-3|ATRN_HUMAN Isoform 3 of Attractin OS=Homo sapiens GN=ATRN;sp|O75882|ATRN_HUMAN Attractin OS=Homo sapiens GN=ATRN PE=1 SV=2	332000	296120	1123600	803450	2104100	1719100	25487000	24651000	13419000	12188000	17359000	17969000	251100	144000	415490	454200	250280	228970	1425100	1141000	2003000	1739600	2044300	1784500	0	0	0	0	298870	0
P30530-2;P30530;M0R0W6	P30530-2;P30530	Tyrosine-protein kinase receptor UFO	AXL	sp|P30530-2|UFO_HUMAN Isoform Short of Tyrosine-protein kinase receptor UFO OS=Homo sapiens GN=AXL;sp|P30530|UFO_HUMAN Tyrosine-protein kinase receptor UFO OS=Homo sapiens GN=AXL PE=1 SV=3	0	0	0	0	0	0	6452900	6913600	5251600	4899400	6199200	6271000	0	0	0	0	0	0	2538900	2466900	2085600	2056300	2740800	2745600	0	0	0	0	0	0
P25311;C9JEV0;H7BZJ8	P25311;C9JEV0	Zinc-alpha-2-glycoprotein	AZGP1	sp|P25311|ZA2G_HUMAN Zinc-alpha-2-glycoprotein OS=Homo sapiens GN=AZGP1 PE=1 SV=2;tr|C9JEV0|C9JEV0_HUMAN Zinc-alpha-2-glycoprotein OS=Homo sapiens GN=AZGP1 PE=1 SV=1	0	0	0	0	0	0	0	0	0	0	0	0	201170	171280	0	0	0	0	124880	128010	328790	312180	100910	0	1765600	22784000	23797000	2438900	18044000	23622000
P61769;H0YL18;H0YLF3;F5H6I0	P61769;H0YL18;H0YLF3;F5H6I0	Beta-2-microglobulin;Beta-2-microglobulin form pI 5.3;Beta-2-microglobulin	B2M	sp|P61769|B2MG_HUMAN Beta-2-microglobulin OS=Homo sapiens GN=B2M PE=1 SV=1;tr|H0YL18|H0YL18_HUMAN Beta-2-microglobulin OS=Homo sapiens GN=B2M PE=1 SV=1;tr|H0YLF3|H0YLF3_HUMAN Beta-2-microglobulin (Fragment) OS=Homo sapiens GN=B2M PE=1 SV=1;tr|F5H6I0|F5H6I0	443980000	487110000	729500000	754810000	710720000	698440000	799420000	553330000	472090000	493970000	439530000	301970000	30481000	31854000	14976000	27638000	46303000	55356000	274780000	312290000	306140000	241600000	232270000	270730000	63652000	57579000	54195000	70697000	60868000	66877000
G3V150;O94766-2;O94766;E9PNA1	G3V150;O94766-2;O94766;E9PNA1	Galactosylgalactosylxylosylprotein 3-beta-glucuronosyltransferase 3	B3GAT3	tr|G3V150|G3V150_HUMAN Beta-1,3-glucuronyltransferase 3 (Glucuronosyltransferase I), isoform CRA_a OS=Homo sapiens GN=B3GAT3 PE=1 SV=1;sp|O94766-2|B3GA3_HUMAN Isoform 2 of Galactosylgalactosylxylosylprotein 3-beta-glucuronosyltransferase 3 OS=Homo sapiens	0	0	0	0	0	0	0	0	0	0	0	0	0	0	0	0	0	0	0	0	0	0	0	0	0	0	0	0	0	0
Q9NY97-2;Q9NY97	Q9NY97-2;Q9NY97	N-acetyllactosaminide beta-1,3-N-acetylglucosaminyltransferase 2	B3GNT2	sp|Q9NY97-2|B3GN2_HUMAN Isoform 2 of N-acetyllactosaminide beta-1,3-N-acetylglucosaminyltransferase 2 OS=Homo sapiens GN=B3GNT2;sp|Q9NY97|B3GN2_HUMAN N-acetyllactosaminide beta-1,3-N-acetylglucosaminyltransferase 2 OS=Homo sapiens GN=B3GNT2 PE=1 SV=2	0	0	0	0	0	0	0	0	0	0	0	0	0	0	0	0	0	0	0	0	0	0	0	4532800	0	0	0	0	0	0
Q9Y2A9;M0R199	Q9Y2A9;M0R199	N-acetyllactosaminide beta-1,3-N-acetylglucosaminyltransferase 3	B3GNT3	sp|Q9Y2A9|B3GN3_HUMAN N-acetyllactosaminide beta-1,3-N-acetylglucosaminyltransferase 3 OS=Homo sapiens GN=B3GNT3 PE=1 SV=2;tr|M0R199|M0R199_HUMAN N-acetyllactosaminide beta-1,3-N-acetylglucosaminyltransferase 3 (Fragment) OS=Homo sapiens GN=B3GNT3 PE=1 SV=	0	0	0	0	0	0	463970	483740	386330	0	0	716460	0	0	0	0	0	0	0	0	0	0	0	0	0	0	0	0	0	0
Q9BYG0;C9J5K2	Q9BYG0	Lactosylceramide 1,3-N-acetyl-beta-D-glucosaminyltransferase	B3GNT5	sp|Q9BYG0|B3GN5_HUMAN Lactosylceramide 1,3-N-acetyl-beta-D-glucosaminyltransferase OS=Homo sapiens GN=B3GNT5 PE=1 SV=1	0	0	0	0	0	0	1443700	1454900	1521200	1297800	1198300	1610500	0	0	0	0	0	0	0	318240	0	0	0	0	0	0	0	0	0	0
P15291-2;P15291;Q86XA6	P15291-2;P15291	Beta-1,4-galactosyltransferase 1;Lactose synthase A protein;N-acetyllactosamine synthase;Beta-N-acetylglucosaminylglycopeptide beta-1,4-galactosyltransferase;Beta-N-acetylglucosaminyl-glycolipid beta-1,4-galactosyltransferase;Processed beta-1,4-galactosyltransferase 1	B4GALT1	sp|P15291-2|B4GT1_HUMAN Isoform Short of Beta-1,4-galactosyltransferase 1 OS=Homo sapiens GN=B4GALT1;sp|P15291|B4GT1_HUMAN Beta-1,4-galactosyltransferase 1 OS=Homo sapiens GN=B4GALT1 PE=1 SV=5	0	0	0	0	0	0	22739000	22544000	19612000	22743000	28625000	28824000	157520	424720	133540	0	413630	477860	877450	1274100	606720	613530	774140	531630	4043700	2778700	5673500	2879900	2016300	0
O60513;C9J3R8;E7ETS9;C9J4S5;C9J5S0	O60513;C9J3R8;E7ETS9	Beta-1,4-galactosyltransferase 4;N-acetyllactosamine synthase;Lactotriaosylceramide beta-1,4-galactosyltransferase	B4GALT4	sp|O60513|B4GT4_HUMAN Beta-1,4-galactosyltransferase 4 OS=Homo sapiens GN=B4GALT4 PE=1 SV=1;tr|C9J3R8|C9J3R8_HUMAN Beta-1,4-galactosyltransferase 4 OS=Homo sapiens GN=B4GALT4 PE=1 SV=1;tr|E7ETS9|E7ETS9_HUMAN Beta-1,4-galactosyltransferase 4 OS=Homo sapiens	0	0	0	0	0	0	770390	1026300	1385900	1347800	1623500	1033100	0	0	0	0	0	0	0	0	0	622720	342890	467020	0	0	0	0	0	0
O43286	O43286	Beta-1,4-galactosyltransferase 5	B4GALT5	sp|O43286|B4GT5_HUMAN Beta-1,4-galactosyltransferase 5 OS=Homo sapiens GN=B4GALT5 PE=2 SV=1	0	0	0	0	0	0	4682600	3875100	3811500	3633300	3778700	4454900	1081100	0	827920	379540	0	745460	6706800	3056500	4363800	3984800	6114600	2571400	0	0	0	0	0	0
O43505	O43505	Beta-1,4-glucuronyltransferase 1	B4GAT1	sp|O43505|B4GA1_HUMAN Beta-1,4-glucuronyltransferase 1 OS=Homo sapiens GN=B4GAT1 PE=1 SV=1	0	0	0	0	0	0	3310400	2674200	2989900	3282500	2344800	2998800	246830	373050	419020	343420	369200	289150	938760	943980	1324700	1072900	886200	885210	0	0	0	0	0	0
M0QY17;M0R3F4;M0R2A4;M0R2K3;M0R193;M0R0I0;M0R2I2;J3KQS6;Q9NWV8-3;Q9NWV8	M0QY17;M0R3F4;M0R2A4;M0R2K3;M0R193;M0R0I0;M0R2I2;J3KQS6;Q9NWV8-3;Q9NWV8	BRISC and BRCA1-A complex member 1	BABAM1	tr|M0QY17|M0QY17_HUMAN BRISC and BRCA1-A complex member 1 OS=Homo sapiens GN=BABAM1 PE=1 SV=1;tr|M0R3F4|M0R3F4_HUMAN BRISC and BRCA1-A complex member 1 (Fragment) OS=Homo sapiens GN=BABAM1 PE=1 SV=1;tr|M0R2A4|M0R2A4_HUMAN BRISC and BRCA1-A complex member 1	0	0	0	0	0	0	0	0	0	0	0	0	0	0	0	0	0	0	0	0	0	0	0	0	0	0	0	0	0	329920
O95816;O95816-2	O95816;O95816-2	BAG family molecular chaperone regulator 2	BAG2	sp|O95816|BAG2_HUMAN BAG family molecular chaperone regulator 2 OS=Homo sapiens GN=BAG2 PE=1 SV=1;sp|O95816-2|BAG2_HUMAN Isoform 2 of BAG family molecular chaperone regulator 2 OS=Homo sapiens GN=BAG2	370830	394550	0	440270	576980	448480	0	0	0	0	0	0	0	0	0	0	0	0	0	0	0	0	0	0	0	0	0	0	0	0
O95817;C9JFK9	O95817;C9JFK9	BAG family molecular chaperone regulator 3	BAG3	sp|O95817|BAG3_HUMAN BAG family molecular chaperone regulator 3 OS=Homo sapiens GN=BAG3 PE=1 SV=3;tr|C9JFK9|C9JFK9_HUMAN BAG family molecular chaperone regulator 3 (Fragment) OS=Homo sapiens GN=BAG3 PE=1 SV=1	2095100	1397900	704100	686900	745270	674180	419960	447430	784850	544700	473410	462340	2752900	3779100	5929100	4753400	4391700	4121000	668750	770540	1427500	1423000	812930	1261800	915520	0	0	0	0	0
Q9UL15;Q9UL15-2	Q9UL15;Q9UL15-2	BAG family molecular chaperone regulator 5	BAG5	sp|Q9UL15|BAG5_HUMAN BAG family molecular chaperone regulator 5 OS=Homo sapiens GN=BAG5 PE=1 SV=1;sp|Q9UL15-2|BAG5_HUMAN Isoform 2 of BAG family molecular chaperone regulator 5 OS=Homo sapiens GN=BAG5	0	0	0	0	0	0	0	0	0	0	0	0	0	0	0	0	0	0	0	0	0	0	0	0	0	0	0	0	0	0
P46379-4;P46379-5;P46379-2;P46379;P46379-3;F6S6P2;X6REW1;F6UR09;F6U1F2;F6XTU0;F6WML8;F6VEM6;F6X9W3;F6U341;F6TC96	P46379-4;P46379-5;P46379-2;P46379;P46379-3;F6S6P2;X6REW1	Large proline-rich protein BAG6	BAG6	sp|P46379-4|BAG6_HUMAN Isoform 4 of Large proline-rich protein BAG6 OS=Homo sapiens GN=BAG6;sp|P46379-5|BAG6_HUMAN Isoform 5 of Large proline-rich protein BAG6 OS=Homo sapiens GN=BAG6;sp|P46379-2|BAG6_HUMAN Isoform 2 of Large proline-rich protein BAG6 OS=H	581920	529460	0	649450	458670	0	99347	0	162020	247260	154810	176530	365540	508320	1035600	2005400	371580	400100	105500	128450	218040	105070	0	0	0	0	0	0	0	0
Q9UHR4	Q9UHR4	Brain-specific angiogenesis inhibitor 1-associated protein 2-like protein 1	BAIAP2L1	sp|Q9UHR4|BI2L1_HUMAN Brain-specific angiogenesis inhibitor 1-associated protein 2-like protein 1 OS=Homo sapiens GN=BAIAP2L1 PE=1 SV=2	0	0	0	0	0	0	0	0	0	0	0	0	0	0	0	0	0	0	0	0	0	0	0	0	0	0	0	0	0	0
Q13145	Q13145	BMP and activin membrane-bound inhibitor homolog	BAMBI	sp|Q13145|BAMBI_HUMAN BMP and activin membrane-bound inhibitor homolog OS=Homo sapiens GN=BAMBI PE=1 SV=1	0	0	0	0	0	0	0	0	0	0	0	0	0	0	0	0	0	0	0	0	0	0	71085	0	0	0	0	0	0	0
O75531	O75531	Barrier-to-autointegration factor;Barrier-to-autointegration factor, N-terminally processed	BANF1	sp|O75531|BAF_HUMAN Barrier-to-autointegration factor OS=Homo sapiens GN=BANF1 PE=1 SV=1	5212100	4575600	3748200	3616200	3167400	2714500	720710	956690	1173700	1363700	1009800	1071400	2918900	6350000	4957100	4600800	2807400	3440900	2808500	1977800	1388000	1352300	1776800	1664900	0	0	0	0	0	0
P80723;P80723-2;U3KQP0	P80723;P80723-2	Brain acid soluble protein 1	BASP1	sp|P80723|BASP1_HUMAN Brain acid soluble protein 1 OS=Homo sapiens GN=BASP1 PE=1 SV=2;sp|P80723-2|BASP1_HUMAN Isoform 2 of Brain acid soluble protein 1 OS=Homo sapiens GN=BASP1	2207200	2104500	1787900	2551700	1802600	1228000	7539700	6576200	5467700	5570000	4287500	3972200	29921000	27620000	25437000	35262000	33656000	39547000	10106000	10386000	9638000	8404100	6312200	6095100	0	0	0	0	0	0
Q07812-5;Q07812-8;Q07812;Q07812-2;Q07812-7;K4JQN1;I6LPK7;Q07812-6;Q07812-4	Q07812-5;Q07812-8;Q07812;Q07812-2;Q07812-7;K4JQN1	Apoptosis regulator BAX	BAX	sp|Q07812-5|BAX_HUMAN Isoform Epsilon of Apoptosis regulator BAX OS=Homo sapiens GN=BAX;sp|Q07812-8|BAX_HUMAN Isoform Sigma of Apoptosis regulator BAX OS=Homo sapiens GN=BAX;sp|Q07812|BAX_HUMAN Apoptosis regulator BAX OS=Homo sapiens GN=BAX PE=1 SV=1;sp|Q0	0	0	0	0	0	0	349020	365320	204550	248020	202800	170480	467980	698010	592250	373920	1096400	958720	251900	0	0	0	0	0	0	0	0	0	0	0
Q9NRL2-2;Q9NRL2	Q9NRL2-2;Q9NRL2	Bromodomain adjacent to zinc finger domain protein 1A	BAZ1A	sp|Q9NRL2-2|BAZ1A_HUMAN Isoform 2 of Bromodomain adjacent to zinc finger domain protein 1A OS=Homo sapiens GN=BAZ1A;sp|Q9NRL2|BAZ1A_HUMAN Bromodomain adjacent to zinc finger domain protein 1A OS=Homo sapiens GN=BAZ1A PE=1 SV=2	0	0	0	0	0	0	0	0	0	0	0	0	0	0	0	0	0	0	0	0	0	0	0	0	0	0	0	0	0	0
A0A087WXM8;P50895;K7ENU8	A0A087WXM8;P50895;K7ENU8	Basal cell adhesion molecule	BCAM	tr|A0A087WXM8|A0A087WXM8_HUMAN Basal cell adhesion molecule OS=Homo sapiens GN=BCAM PE=1 SV=1;sp|P50895|BCAM_HUMAN Basal cell adhesion molecule OS=Homo sapiens GN=BCAM PE=1 SV=2;tr|K7ENU8|K7ENU8_HUMAN Basal cell adhesion molecule (Fragment) OS=Homo sapiens	1154200	1382300	775130	923920	1339700	1415800	330180	362280	246890	455300	405010	417130	3300500	2349900	1686000	1416400	3332800	2852200	1779700	1658900	2425500	2030600	1858100	1477900	39696000	13235000	26515000	8456600	24159000	9881200
P51572;P51572-2;C9JSP1;C9JQ75;C9J0M4;C9JMD7	P51572;P51572-2;C9JSP1;C9JQ75;C9J0M4	B-cell receptor-associated protein 31	BCAP31	sp|P51572|BAP31_HUMAN B-cell receptor-associated protein 31 OS=Homo sapiens GN=BCAP31 PE=1 SV=3;sp|P51572-2|BAP31_HUMAN Isoform 2 of B-cell receptor-associated protein 31 OS=Homo sapiens GN=BCAP31;tr|C9JSP1|C9JSP1_HUMAN B-cell receptor-associated protein 3	692900	0	672610	0	0	684030	0	0	0	0	0	0	0	0	0	0	0	0	0	0	0	0	0	0	0	0	0	0	0	0
P56945-4;P56945-5;P56945-8;P56945;P56945-7;P56945-3;P56945-2;P56945-6	P56945-4;P56945-5;P56945-8;P56945;P56945-7;P56945-3;P56945-2;P56945-6	Breast cancer anti-estrogen resistance protein 1	BCAR1	sp|P56945-4|BCAR1_HUMAN Isoform 4 of Breast cancer anti-estrogen resistance protein 1 OS=Homo sapiens GN=BCAR1;sp|P56945-5|BCAR1_HUMAN Isoform 5 of Breast cancer anti-estrogen resistance protein 1 OS=Homo sapiens GN=BCAR1;sp|P56945-8|BCAR1_HUMAN Isoform 8	0	0	0	0	0	0	0	0	0	0	0	0	0	0	0	0	0	0	0	0	0	0	0	0	0	0	0	0	0	295300
O75934	O75934	Pre-mRNA-splicing factor SPF27	BCAS2	sp|O75934|SPF27_HUMAN Pre-mRNA-splicing factor SPF27 OS=Homo sapiens GN=BCAS2 PE=1 SV=1	0	0	0	0	0	0	0	0	0	0	0	0	0	0	0	0	0	0	0	0	0	0	0	0	0	0	0	0	0	0
P54687-4;P54687;P54687-5;P54687-2;P54687-3;F5H2F2;A0A087WYF2	P54687-4;P54687;P54687-5;P54687-2;P54687-3;F5H2F2;A0A087WYF2	Branched-chain-amino-acid aminotransferase, cytosolic	BCAT1	sp|P54687-4|BCAT1_HUMAN Isoform 4 of Branched-chain-amino-acid aminotransferase, cytosolic OS=Homo sapiens GN=BCAT1;sp|P54687|BCAT1_HUMAN Branched-chain-amino-acid aminotransferase, cytosolic OS=Homo sapiens GN=BCAT1 PE=1 SV=3;sp|P54687-5|BCAT1_HUMAN Isofo	0	0	0	0	0	0	883180	876560	894360	1244700	921440	1026600	0	0	0	0	0	0	812530	575700	694410	551400	1140200	1451800	0	0	0	0	0	0
Q9P287-4;Q9P287-3;Q9P287;Q9P287-2	Q9P287-4;Q9P287-3;Q9P287;Q9P287-2	BRCA2 and CDKN1A-interacting protein	BCCIP	sp|Q9P287-4|BCCIP_HUMAN Isoform 4 of BRCA2 and CDKN1A-interacting protein OS=Homo sapiens GN=BCCIP;sp|Q9P287-3|BCCIP_HUMAN Isoform 3 of BRCA2 and CDKN1A-interacting protein OS=Homo sapiens GN=BCCIP;sp|Q9P287|BCCIP_HUMAN BRCA2 and CDKN1A-interacting protein	1455600	2353800	1474600	3755400	1720400	1382500	1405000	1347500	1444700	2072500	1581000	2003400	650090	1792500	1035800	770850	674360	672700	1335200	1035000	939980	994680	1259000	1279100	0	0	0	0	0	0
H0YF00;E9PJA7;E9PK09;E9PQN2;E9PKI6;E9PK91;Q9NYF8-4;Q9NYF8-3;Q9NYF8-2;Q9NYF8	H0YF00;E9PJA7;E9PK09;E9PQN2;E9PKI6;E9PK91;Q9NYF8-4;Q9NYF8-3;Q9NYF8-2;Q9NYF8	Bcl-2-associated transcription factor 1	BCLAF1	tr|H0YF00|H0YF00_HUMAN Bcl-2-associated transcription factor 1 (Fragment) OS=Homo sapiens GN=BCLAF1 PE=1 SV=1;tr|E9PJA7|E9PJA7_HUMAN Bcl-2-associated transcription factor 1 OS=Homo sapiens GN=BCLAF1 PE=1 SV=1;tr|E9PK09|E9PK09_HUMAN Bcl-2-associated transcr	0	0	0	0	406710	0	0	0	0	0	0	0	0	0	0	0	0	0	0	0	0	0	0	0	0	0	0	0	0	0
P55957;P55957-2;P55957-4;B2ZP78;P55957-3	P55957;P55957-2;P55957-4	BH3-interacting domain death agonist;BH3-interacting domain death agonist p15;BH3-interacting domain death agonist p13;BH3-interacting domain death agonist p11	BID	sp|P55957|BID_HUMAN BH3-interacting domain death agonist OS=Homo sapiens GN=BID PE=1 SV=1;sp|P55957-2|BID_HUMAN Isoform 2 of BH3-interacting domain death agonist OS=Homo sapiens GN=BID;sp|P55957-4|BID_HUMAN Isoform 4 of BH3-interacting domain death agonist	0	0	0	0	0	0	0	0	175320	0	0	0	1041400	1704300	3938800	4597200	1556200	881040	0	622760	0	0	0	0	0	0	0	0	0	0
O00499-9;O00499-10;O00499-7;O00499-8;O00499-4;O00499-6;O00499-11;O00499-3;O00499-2;O00499-5;O00499	O00499-9;O00499-10;O00499-7;O00499-8;O00499-4;O00499-6;O00499-11;O00499-3;O00499-2;O00499-5;O00499	Myc box-dependent-interacting protein 1	BIN1	sp|O00499-9|BIN1_HUMAN Isoform BIN1-10-13 of Myc box-dependent-interacting protein 1 OS=Homo sapiens GN=BIN1;sp|O00499-10|BIN1_HUMAN Isoform BIN1-13 of Myc box-dependent-interacting protein 1 OS=Homo sapiens GN=BIN1;sp|O00499-7|BIN1_HUMAN Isoform II3 of My	0	0	0	0	0	0	0	0	0	0	0	0	0	0	0	0	0	0	357860	346460	345800	307910	389720	450910	0	0	0	0	0	0
Q13867;K7ES02;K7ESE8;J3KS79;K7ENH5;J3KSD8	Q13867;K7ES02;K7ESE8	Bleomycin hydrolase	BLMH	sp|Q13867|BLMH_HUMAN Bleomycin hydrolase OS=Homo sapiens GN=BLMH PE=1 SV=1;tr|K7ES02|K7ES02_HUMAN Bleomycin hydrolase (Fragment) OS=Homo sapiens GN=BLMH PE=1 SV=1;tr|K7ESE8|K7ESE8_HUMAN Bleomycin hydrolase (Fragment) OS=Homo sapiens GN=BLMH PE=1 SV=1	902580	906810	0	0	1308100	1177500	2308200	2716700	1984900	2034700	1636700	1576400	1017600	1765500	3224300	1925700	1547100	1479900	2834500	1702300	2665200	2417400	2172500	1507200	0	0	0	0	0	0
P53004;C9J1E1	P53004	Biliverdin reductase A	BLVRA	sp|P53004|BIEA_HUMAN Biliverdin reductase A OS=Homo sapiens GN=BLVRA PE=1 SV=2	729100	830360	785070	845030	968720	1076800	1358500	806600	828080	831060	701330	935190	1223000	875720	1182500	1315300	1374000	1659700	622880	567400	651300	851670	605900	623160	1192900	2077800	1567600	2943800	1390400	2348600
P30043;M0R192;M0QZL1	P30043;M0R192	Flavin reductase (NADPH)	BLVRB	sp|P30043|BLVRB_HUMAN Flavin reductase (NADPH) OS=Homo sapiens GN=BLVRB PE=1 SV=3;tr|M0R192|M0R192_HUMAN Flavin reductase (NADPH) OS=Homo sapiens GN=BLVRB PE=1 SV=1	2279600	2096200	2151800	924450	807800	809830	480560	461370	516430	499490	432600	243050	6028300	5558600	4994100	5849900	8877900	8723300	401530	428160	504590	392060	335130	344120	4739700	7542200	4671900	6259000	4794300	5860600
P13497;P13497-5;P13497-2;P13497-6;P13497-4;B7ZKR5;Q3MIM8;P13497-3;Q9Y6L7	P13497;P13497-5;P13497-2;P13497-6;P13497-4	Bone morphogenetic protein 1	BMP1	sp|P13497|BMP1_HUMAN Bone morphogenetic protein 1 OS=Homo sapiens GN=BMP1 PE=1 SV=2;sp|P13497-5|BMP1_HUMAN Isoform BMP1-6 of Bone morphogenetic protein 1 OS=Homo sapiens GN=BMP1;sp|P13497-2|BMP1_HUMAN Isoform BMP1-1 of Bone morphogenetic protein 1 OS=Homo	0	0	0	0	0	0	2742200	2363600	2621600	2634600	2900500	3290900	0	0	0	165340	0	298740	1045200	1223700	1017800	1154800	1329600	1134400	0	0	0	0	0	0
Q9H3K6;Q9H3K6-2;H3BV85;H3BTW0;A0A0B4J295;H3BVE0	Q9H3K6;Q9H3K6-2	BolA-like protein 2	BOLA2	sp|Q9H3K6|BOLA2_HUMAN BolA-like protein 2 OS=Homo sapiens GN=BOLA2 PE=1 SV=1;sp|Q9H3K6-2|BOLA2_HUMAN Isoform 2 of BolA-like protein 2 OS=Homo sapiens GN=BOLA2	4733700	4695500	3717000	3532900	4431000	4129500	2070900	1786600	1644300	1820300	1748800	1978300	3009100	4239600	5680400	2700600	2635600	3484000	2075800	1455200	1833400	1947600	1416500	1384400	0	0	0	0	0	0
O95861-4;O95861;A6NF51;O95861-2;F8W1J0;O95861-3;F8VVW8;F8VZG4	O95861-4;O95861;A6NF51;O95861-2;F8W1J0;O95861-3	3(2),5-bisphosphate nucleotidase 1	BPNT1	sp|O95861-4|BPNT1_HUMAN Isoform 4 of 3(2),5-bisphosphate nucleotidase 1 OS=Homo sapiens GN=BPNT1;sp|O95861|BPNT1_HUMAN 3(2),5-bisphosphate nucleotidase 1 OS=Homo sapiens GN=BPNT1 PE=1 SV=1;tr|A6NF51|A6NF51_HUMAN 3(2),5-bisphosphate nucleotidase 1	0	0	0	0	0	0	0	0	0	0	0	0	3247600	2152800	6768200	6132700	4904600	2395400	0	1968200	0	2827400	0	0	5374800	3037900	4228300	3641100	4117000	3830100
Q8WUW1;Q8WUW1-2	Q8WUW1;Q8WUW1-2	Protein BRICK1	BRK1	sp|Q8WUW1|BRK1_HUMAN Protein BRICK1 OS=Homo sapiens GN=BRK1 PE=1 SV=1;sp|Q8WUW1-2|BRK1_HUMAN Isoform 2 of Protein BRICK1 OS=Homo sapiens GN=BRK1	0	0	0	0	0	0	0	0	290320	244210	0	0	458110	498130	0	643170	0	471480	0	0	0	0	0	0	0	0	0	0	0	0
Q5VW32;Q5VW33;F5GXQ0;Q5VW32-2	Q5VW32;Q5VW33;F5GXQ0;Q5VW32-2	BRO1 domain-containing protein BROX	BROX	sp|Q5VW32|BROX_HUMAN BRO1 domain-containing protein BROX OS=Homo sapiens GN=BROX PE=1 SV=1;tr|Q5VW33|Q5VW33_HUMAN BRO1 domain-containing protein BROX (Fragment) OS=Homo sapiens GN=BROX PE=1 SV=1;tr|F5GXQ0|F5GXQ0_HUMAN BRO1 domain-containing protein BROX OS	0	0	0	0	0	0	520760	479510	382630	449120	437520	416700	0	0	0	0	0	0	0	0	537690	478780	0	0	0	0	0	0	0	0
A0A087X2B5;P35613-2;P35613;I3L192;A0A087WUV8;P35613-3;P35613-4;R4GMX5;R4GN83	A0A087X2B5;P35613-2;P35613;I3L192;A0A087WUV8;P35613-3;P35613-4;R4GMX5	Basigin	BSG	tr|A0A087X2B5|A0A087X2B5_HUMAN Basigin (Fragment) OS=Homo sapiens GN=BSG PE=1 SV=1;sp|P35613-2|BASI_HUMAN Isoform 2 of Basigin OS=Homo sapiens GN=BSG;sp|P35613|BASI_HUMAN Basigin OS=Homo sapiens GN=BSG PE=1 SV=2;tr|I3L192|I3L192_HUMAN Basigin (Fragment) OS	3040200	2755500	3075000	3464300	3765100	3525100	4458600	4568400	3960200	3706800	3705500	3862500	897500	718100	611010	909580	689230	1057900	1491400	1423800	1806000	1694100	1635900	1719100	0	0	0	0	0	0
Q10589-2;Q10589	Q10589-2;Q10589	Bone marrow stromal antigen 2	BST2	sp|Q10589-2|BST2_HUMAN Isoform 2 of Bone marrow stromal antigen 2 OS=Homo sapiens GN=BST2;sp|Q10589|BST2_HUMAN Bone marrow stromal antigen 2 OS=Homo sapiens GN=BST2 PE=1 SV=1	0	0	0	0	0	0	0	0	0	0	0	0	0	0	0	0	0	0	0	0	0	0	0	0	1257900	0	1538700	1437400	1712700	1883700
P43251-4;P43251;P43251-3;P43251-2;C9JSN9	P43251-4;P43251;P43251-3;P43251-2;C9JSN9	Biotinidase	BTD	sp|P43251-4|BTD_HUMAN Isoform 4 of Biotinidase OS=Homo sapiens GN=BTD;sp|P43251|BTD_HUMAN Biotinidase OS=Homo sapiens GN=BTD PE=1 SV=2;sp|P43251-3|BTD_HUMAN Isoform 3 of Biotinidase OS=Homo sapiens GN=BTD;sp|P43251-2|BTD_HUMAN Isoform 2 of Biotinidase OS=H	0	0	0	0	0	0	3784100	4506000	1516700	1468600	3307800	3268200	809860	782820	631980	0	655500	0	524190	352910	911590	930280	453500	507090	0	0	0	0	0	0
P20290;P20290-2;H0Y9Y1;D6RDG3	P20290;P20290-2;H0Y9Y1;D6RDG3	Transcription factor BTF3	BTF3	sp|P20290|BTF3_HUMAN Transcription factor BTF3 OS=Homo sapiens GN=BTF3 PE=1 SV=1;sp|P20290-2|BTF3_HUMAN Isoform 2 of Transcription factor BTF3 OS=Homo sapiens GN=BTF3;tr|H0Y9Y1|H0Y9Y1_HUMAN Transcription factor BTF3 (Fragment) OS=Homo sapiens GN=BTF3 PE=1	3832400	2566400	1998100	2448900	2213100	0	3139400	2548400	5316700	4510400	3996800	4846500	1124300	1617600	2163700	3408100	3216900	3552000	4974100	5013100	2761200	2693300	2643000	2697200	0	0	0	0	0	0
Q96K17;E9PL10;Q96K17-2	Q96K17;E9PL10;Q96K17-2	Transcription factor BTF3 homolog 4;Transcription factor BTF3	BTF3L4	sp|Q96K17|BT3L4_HUMAN Transcription factor BTF3 homolog 4 OS=Homo sapiens GN=BTF3L4 PE=1 SV=1;tr|E9PL10|E9PL10_HUMAN Transcription factor BTF3 OS=Homo sapiens GN=BTF3L4 PE=1 SV=1;sp|Q96K17-2|BT3L4_HUMAN Isoform 2 of Transcription factor BTF3 homolog 4 OS=H	0	0	0	0	0	0	0	232970	727830	533790	414600	468690	2317600	1512400	1544000	2213900	417970	1176300	478060	267400	670870	672060	390090	299530	0	0	0	0	0	0
O43684-2;O43684;J3QT28;J3QSX4	O43684-2;O43684;J3QT28	Mitotic checkpoint protein BUB3	BUB3	sp|O43684-2|BUB3_HUMAN Isoform 2 of Mitotic checkpoint protein BUB3 OS=Homo sapiens GN=BUB3;sp|O43684|BUB3_HUMAN Mitotic checkpoint protein BUB3 OS=Homo sapiens GN=BUB3 PE=1 SV=1;tr|J3QT28|J3QT28_HUMAN Mitotic checkpoint protein BUB3 (Fragment) OS=Homo sap	1657000	1563400	1292200	1551600	1357600	1224800	829290	966290	1205700	1294000	1028800	808220	813540	880900	983750	1005900	1375500	1280200	1356100	1108700	1144800	1258800	1056300	1347700	6492100	0	5767500	0	7699900	5225500
P41223;P41223-2;F8WCN7;C9JCD9;C9JNV2	P41223;P41223-2;F8WCN7;C9JCD9;C9JNV2	Protein BUD31 homolog	BUD31	sp|P41223|BUD31_HUMAN Protein BUD31 homolog OS=Homo sapiens GN=BUD31 PE=1 SV=2;sp|P41223-2|BUD31_HUMAN Isoform 2 of Protein BUD31 homolog OS=Homo sapiens GN=BUD31;tr|F8WCN7|F8WCN7_HUMAN Protein BUD31 homolog OS=Homo sapiens GN=BUD31 PE=1 SV=1;tr|C9JCD9|C9J	0	0	0	0	0	0	0	0	0	0	0	0	0	0	0	0	0	0	0	0	0	0	0	0	0	0	0	0	0	0
Q7L1Q6-2;Q7L1Q6;Q7L1Q6-4;Q7L1Q6-3;C9IZ80;C9JFN4;C9JV57;C9J188;C9JWF5;H0Y503	Q7L1Q6-2;Q7L1Q6;Q7L1Q6-4;Q7L1Q6-3;C9IZ80	Basic leucine zipper and W2 domain-containing protein 1	BZW1	sp|Q7L1Q6-2|BZW1_HUMAN Isoform 2 of Basic leucine zipper and W2 domain-containing protein 1 OS=Homo sapiens GN=BZW1;sp|Q7L1Q6|BZW1_HUMAN Basic leucine zipper and W2 domain-containing protein 1 OS=Homo sapiens GN=BZW1 PE=1 SV=1;sp|Q7L1Q6-4|BZW1_HUMAN Isofor	0	0	0	0	0	0	2924000	3480100	3038500	3112100	3258800	3246900	1133800	2098200	2285700	1342000	1420800	1525700	947380	769590	1714200	1562500	952730	1105100	0	0	0	0	0	0
E7ETZ4;Q9Y6E2;E9PFD4;B5MCE7;Q75MG1;B5MCH7;E9PFE3;C9JF98;F8WDX8;E7EMS9;Q9Y6E2-2	E7ETZ4;Q9Y6E2;E9PFD4;B5MCE7;Q75MG1;B5MCH7	Basic leucine zipper and W2 domain-containing protein 2	BZW2	tr|E7ETZ4|E7ETZ4_HUMAN Basic leucine zipper and W2 domain-containing protein 2 (Fragment) OS=Homo sapiens GN=BZW2 PE=1 SV=1;sp|Q9Y6E2|BZW2_HUMAN Basic leucine zipper and W2 domain-containing protein 2 OS=Homo sapiens GN=BZW2 PE=1 SV=1;tr|E9PFD4|E9PFD4_HUMA	0	0	0	0	0	0	818120	702950	838770	749450	924700	830890	709610	1691800	3356800	3006600	919670	879540	709040	460270	666600	578820	642880	651090	0	0	0	0	0	0
E9PQS1;A0A087WT99;Q9H0W9-3;Q9H0W9-2;Q9H0W9;E9PR95;E9PSC3;E9PLC5;E9PLB3;E9PIP1;E9PPB5;E9PJU8;Q9H0W9-4	E9PQS1;A0A087WT99;Q9H0W9-3;Q9H0W9-2;Q9H0W9;E9PR95;E9PSC3;E9PLC5;E9PLB3;E9PIP1;E9PPB5;E9PJU8;Q9H0W9-4	Ester hydrolase C11orf54	C11orf54	tr|E9PQS1|E9PQS1_HUMAN Ester hydrolase C11orf54 (Fragment) OS=Homo sapiens GN=C11orf54 PE=1 SV=1;tr|A0A087WT99|A0A087WT99_HUMAN Ester hydrolase C11orf54 OS=Homo sapiens GN=C11orf54 PE=1 SV=1;sp|Q9H0W9-3|CK054_HUMAN Isoform 3 of Ester hydrolase C11orf54 OS=	0	0	0	0	0	0	0	0	0	0	0	0	209010	324890	0	402720	0	133810	236900	211070	385190	316980	237650	209260	0	0	0	0	0	0
E9PM92;O00193;E9PRZ9;E9PQA1	E9PM92;O00193;E9PRZ9	Small acidic protein	C11orf58;SMAP	tr|E9PM92|E9PM92_HUMAN Small acidic protein OS=Homo sapiens GN=C11orf58 PE=1 SV=2;sp|O00193|SMAP_HUMAN Small acidic protein OS=Homo sapiens GN=SMAP PE=1 SV=1;tr|E9PRZ9|E9PRZ9_HUMAN Small acidic protein (Fragment) OS=Homo sapiens GN=C11orf58 PE=1 SV=1	2087500	1964100	1796000	1034300	968930	1167500	941910	774870	1586200	1617600	1187700	1025400	544570	422810	1134400	781400	616400	657040	1616200	1301800	0	762920	1671200	1673000	0	0	0	0	0	0
Q9HB07;F8VQQ3;F8VR84;H3BPH3	Q9HB07;F8VQQ3;F8VR84	UPF0160 protein MYG1, mitochondrial	C12orf10	sp|Q9HB07|MYG1_HUMAN UPF0160 protein MYG1, mitochondrial OS=Homo sapiens GN=C12orf10 PE=1 SV=2;tr|F8VQQ3|F8VQQ3_HUMAN UPF0160 protein MYG1, mitochondrial OS=Homo sapiens GN=C12orf10 PE=1 SV=1;tr|F8VR84|F8VR84_HUMAN UPF0160 protein MYG1, mitochondrial OS=Ho	742910	983240	0	0	676150	976390	400080	413810	435590	379910	422800	465580	721630	419670	561020	552280	615210	542060	330580	282040	372740	353590	0	335080	0	0	0	0	0	0
Q9BXV9	Q9BXV9	Uncharacterized protein C14orf142	C14orf142	sp|Q9BXV9|CN142_HUMAN Uncharacterized protein C14orf142 OS=Homo sapiens GN=C14orf142 PE=1 SV=2	0	0	0	0	0	0	0	0	0	0	0	0	0	0	0	0	0	0	0	0	0	0	0	0	0	0	0	0	0	0
Q9Y224;G3V4C6;H0YJB9;G3V4E7	Q9Y224;G3V4C6;H0YJB9	UPF0568 protein C14orf166	C14orf166	sp|Q9Y224|CN166_HUMAN UPF0568 protein C14orf166 OS=Homo sapiens GN=C14orf166 PE=1 SV=1;tr|G3V4C6|G3V4C6_HUMAN UPF0568 protein C14orf166 OS=Homo sapiens GN=C14orf166 PE=1 SV=1;tr|H0YJB9|H0YJB9_HUMAN UPF0568 protein C14orf166 (Fragment) OS=Homo sapiens GN=C1	0	0	0	0	0	0	804370	933350	1102100	1264600	1215500	1316300	737640	848570	999800	1438000	1400100	929910	1025600	1024400	1117800	767240	971310	1171100	0	0	0	0	0	0
Q96EU7	Q96EU7	C1GALT1-specific chaperone 1	C1GALT1C1	sp|Q96EU7|C1GLC_HUMAN C1GALT1-specific chaperone 1 OS=Homo sapiens GN=C1GALT1C1 PE=1 SV=1	0	0	0	0	0	0	0	0	734400	562460	685630	0	0	0	0	0	0	0	0	0	0	0	0	0	0	0	0	0	0	0
Q9NWV4	Q9NWV4	UPF0587 protein C1orf123	C1orf123	sp|Q9NWV4|CA123_HUMAN UPF0587 protein C1orf123 OS=Homo sapiens GN=C1orf123 PE=1 SV=1	0	0	0	0	0	0	591250	936580	804700	920800	871710	975460	4202200	3583700	4446700	2331600	2189300	2061300	1336200	1007900	890380	1041400	995750	982680	0	0	0	0	0	0
H3BM07;H0YBK5;G8JLG8;Q8N9H9-2;Q8N9H9	H3BM07;H0YBK5;G8JLG8;Q8N9H9-2;Q8N9H9	Uncharacterized protein C1orf127	C1orf127	tr|H3BM07|H3BM07_HUMAN Uncharacterized protein C1orf127 (Fragment) OS=Homo sapiens GN=C1orf127 PE=4 SV=1;tr|H0YBK5|H0YBK5_HUMAN Uncharacterized protein C1orf127 (Fragment) OS=Homo sapiens GN=C1orf127 PE=4 SV=1;tr|G8JLG8|G8JLG8_HUMAN Uncharacterized protein	0	0	0	0	0	0	0	0	0	0	0	0	0	0	0	0	0	0	0	0	0	0	0	0	0	0	0	0	0	0
A0A0A0MSV6;D6R934;P02746	A0A0A0MSV6;D6R934;P02746	Complement C1q subcomponent subunit B	C1QB	tr|A0A0A0MSV6|A0A0A0MSV6_HUMAN Complement C1q subcomponent subunit B (Fragment) OS=Homo sapiens GN=C1QB PE=1 SV=3;tr|D6R934|D6R934_HUMAN Complement C1q subcomponent subunit B OS=Homo sapiens GN=C1QB PE=1 SV=1;sp|P02746|C1QB_HUMAN Complement C1q subcomponen	0	0	0	0	0	0	0	0	0	0	0	0	0	0	0	0	0	0	0	0	0	0	0	0	0	0	0	0	0	0
Q07021;I3L3Q7;I3L3B0	Q07021;I3L3Q7;I3L3B0	Complement component 1 Q subcomponent-binding protein, mitochondrial	C1QBP	sp|Q07021|C1QBP_HUMAN Complement component 1 Q subcomponent-binding protein, mitochondrial OS=Homo sapiens GN=C1QBP PE=1 SV=1;tr|I3L3Q7|I3L3Q7_HUMAN Complement component 1 Q subcomponent-binding protein, mitochondrial (Fragment) OS=Homo sapiens GN=C1QBP PE	3320100	2930300	2570400	2248100	2930900	2658500	5066900	5144600	5113100	5170400	5092300	4409500	1880200	2667900	2369100	2322400	875020	1123300	3001100	2618400	1671000	2385800	3793900	3599900	0	0	0	0	0	0
B4DPQ0;P00736;F5H2D0;F5H1V0;F5H3N3;F5H6Y3;F5H1N6;F5GWL0;F5H3A3	B4DPQ0;P00736;F5H2D0	Complement C1r subcomponent;Complement C1r subcomponent heavy chain;Complement C1r subcomponent light chain	C1R	tr|B4DPQ0|B4DPQ0_HUMAN Complement C1r subcomponent OS=Homo sapiens GN=C1R PE=1 SV=1;sp|P00736|C1R_HUMAN Complement C1r subcomponent OS=Homo sapiens GN=C1R PE=1 SV=2;tr|F5H2D0|F5H2D0_HUMAN Complement C1r subcomponent OS=Homo sapiens GN=C1R PE=1 SV=3	886320	815340	599730	723160	1043300	438090	46631000	58955000	45397000	44384000	43991000	43425000	629200	0	0	0	0	0	30870000	30704000	21857000	23300000	28102000	25881000	0	0	0	0	0	0
Q9NZP8;H0YFL7;F5H2Z5;F5GWF3	Q9NZP8	Complement C1r subcomponent-like protein	C1RL	sp|Q9NZP8|C1RL_HUMAN Complement C1r subcomponent-like protein OS=Homo sapiens GN=C1RL PE=1 SV=2	0	0	0	0	0	0	990440	1105600	943200	914160	938870	803770	0	0	0	0	0	0	0	369500	0	0	263970	360910	0	0	0	0	0	0
A0A087X232;P09871;F8WCZ6;H0Y5D1;F5H7T4;B5MCV4;C9JMA2;F8W876;P48740-3;P48740-4;P48740;P48740-2	A0A087X232;P09871;F8WCZ6	Complement C1s subcomponent;Complement C1s subcomponent heavy chain;Complement C1s subcomponent light chain	C1S	tr|A0A087X232|A0A087X232_HUMAN Complement C1s subcomponent OS=Homo sapiens GN=C1S PE=1 SV=1;sp|P09871|C1S_HUMAN Complement C1s subcomponent OS=Homo sapiens GN=C1S PE=1 SV=1;tr|F8WCZ6|F8WCZ6_HUMAN Complement C1s subcomponent OS=Homo sapiens GN=C1S PE=1 SV=1	0	0	0	0	660950	0	13955000	13418000	8057800	8751800	6716200	6952800	0	0	0	0	0	0	6152300	5638000	4586300	4740300	4911500	4822700	0	0	0	0	0	0
Q9GZN8;Q9GZN8-2	Q9GZN8;Q9GZN8-2	UPF0687 protein C20orf27	C20orf27	sp|Q9GZN8|CT027_HUMAN UPF0687 protein C20orf27 OS=Homo sapiens GN=C20orf27 PE=1 SV=3;sp|Q9GZN8-2|CT027_HUMAN Isoform 2 of UPF0687 protein C20orf27 OS=Homo sapiens GN=C20orf27	0	0	0	0	0	0	0	0	0	0	0	0	0	0	0	0	0	0	0	0	0	0	0	0	0	0	0	0	0	0
A0A096LNH5;H7C2G3;A0A0B4J2H4;A0A096LPI6;H7C1F6;A0A0B4J2D5;P30042-2;P30042;A0A096LNJ1;A0A096LP73;A0A096LP12;F2Z2Q0;H7BYH1	A0A096LNH5;H7C2G3;A0A0B4J2H4;A0A096LPI6;H7C1F6;A0A0B4J2D5;P30042-2;P30042;A0A096LNJ1;A0A096LP73;A0A096LP12;F2Z2Q0;H7BYH1	ES1 protein homolog, mitochondrial	C21orf33	tr|A0A096LNH5|A0A096LNH5_HUMAN Uncharacterized protein OS=Homo sapiens PE=4 SV=1;tr|H7C2G3|H7C2G3_HUMAN ES1 protein homolog, mitochondrial (Fragment) OS=Homo sapiens GN=C21orf33 PE=4 SV=1;tr|A0A0B4J2H4|A0A0B4J2H4_HUMAN Uncharacterized protein OS=Homo sapie	0	0	0	0	0	0	382990	333370	0	283220	270390	332510	265730	287970	0	0	518080	0	0	296000	0	300500	0	287180	0	0	0	0	0	0
P01024;M0QYC8;M0QXZ3;M0R0Q9;M0R1Q1;O95568	P01024	Complement C3;Complement C3 beta chain;C3-beta-c;Complement C3 alpha chain;C3a anaphylatoxin;Acylation stimulating protein;Complement C3b alpha chain;Complement C3c alpha chain fragment 1;Complement C3dg fragment;Complement C3g fragment;Complement C3d fragment;Complement C3f fragment;Complement C3c alpha chain fragment 2	C3	sp|P01024|CO3_HUMAN Complement C3 OS=Homo sapiens GN=C3 PE=1 SV=2	259580000	241160000	274230000	273740000	317580000	333160000	1691400000	1767400000	1241600000	1297100000	1701300000	1688400000	4903900	4037000	5865800	3607000	3373900	3221200	389200000	397820000	428030000	443420000	411780000	417840000	21165000	23582000	20360000	19252000	21109000	23385000
P0C0L5;P0C0L4;F5GXS0;P0C0L4-2	P0C0L5;P0C0L4;F5GXS0;P0C0L4-2	Complement C4-B;Complement C4 beta chain;Complement C4-B alpha chain;C4a anaphylatoxin;C4b-B;C4d-B;Complement C4 gamma chain;Complement C4-A;Complement C4 beta chain;Complement C4-A alpha chain;C4a anaphylatoxin;C4b-A;C4d-A;Complement C4 gamma chain	C4B;C4A	sp|P0C0L5|CO4B_HUMAN Complement C4-B OS=Homo sapiens GN=C4B PE=1 SV=2;sp|P0C0L4|CO4A_HUMAN Complement C4-A OS=Homo sapiens GN=C4A PE=1 SV=2;tr|F5GXS0|F5GXS0_HUMAN Complement C4-B OS=Homo sapiens GN=C4B PE=1 SV=1;sp|P0C0L4-2|CO4A_HUMAN Isoform 2 of Compleme	0	0	0	0	0	0	1897200	1608200	1069100	1221000	1488400	1366300	0	0	0	0	0	0	0	0	0	0	0	0	0	0	0	0	0	0
Q49AR2;B4DR92	Q49AR2;B4DR92	UPF0489 protein C5orf22	C5orf22	sp|Q49AR2|CE022_HUMAN UPF0489 protein C5orf22 OS=Homo sapiens GN=C5orf22 PE=1 SV=2;tr|B4DR92|B4DR92_HUMAN UPF0489 protein C5orf22 OS=Homo sapiens GN=C5orf22 PE=1 SV=1	0	0	0	0	0	0	0	0	0	0	0	0	0	0	0	0	0	0	0	0	0	0	0	27224	0	0	0	0	0	0
H7C0T1;H7C2R9;C9JQV0;Q9BRJ6	H7C0T1;H7C2R9;C9JQV0;Q9BRJ6	Uncharacterized protein C7orf50	C7orf50	tr|H7C0T1|H7C0T1_HUMAN Uncharacterized protein C7orf50 (Fragment) OS=Homo sapiens GN=C7orf50 PE=1 SV=1;tr|H7C2R9|H7C2R9_HUMAN Uncharacterized protein C7orf50 (Fragment) OS=Homo sapiens GN=C7orf50 PE=1 SV=1;tr|C9JQV0|C9JQV0_HUMAN Uncharacterized protein C7o	0	0	0	0	0	0	0	0	0	0	0	0	0	0	0	0	0	0	0	0	0	0	91214	0	0	0	0	0	0	0
A0A087WYA7;Q5T280	A0A087WYA7;Q5T280	Putative methyltransferase C9orf114	C9orf114	tr|A0A087WYA7|A0A087WYA7_HUMAN Putative methyltransferase C9orf114 OS=Homo sapiens GN=C9orf114 PE=1 SV=1;sp|Q5T280|CI114_HUMAN Putative methyltransferase C9orf114 OS=Homo sapiens GN=C9orf114 PE=1 SV=3	0	0	0	0	0	0	0	0	0	0	0	0	0	0	0	0	0	0	0	0	0	0	0	0	0	0	0	0	0	0
O43570-2;O43570;B3KUB4	O43570-2;O43570;B3KUB4	Carbonic anhydrase 12	CA12	sp|O43570-2|CAH12_HUMAN Isoform 2 of Carbonic anhydrase 12 OS=Homo sapiens GN=CA12;sp|O43570|CAH12_HUMAN Carbonic anhydrase 12 OS=Homo sapiens GN=CA12 PE=1 SV=1;tr|B3KUB4|B3KUB4_HUMAN Carbonic anhydrase 12 OS=Homo sapiens GN=CA12 PE=1 SV=1	0	0	0	0	0	0	0	0	0	0	0	0	1660500	1839600	1409000	1982600	1722700	0	0	0	0	0	0	0	0	0	0	0	0	0
P00918;E5RID5;E5RK37	P00918	Carbonic anhydrase 2	CA2	sp|P00918|CAH2_HUMAN Carbonic anhydrase 2 OS=Homo sapiens GN=CA2 PE=1 SV=2	0	0	0	0	0	0	5973000	6347100	4797400	4516100	5181700	4842200	17094000	20714000	19204000	13020000	19822000	17513000	10209000	10241000	10796000	11184000	9376900	9181000	0	0	0	0	0	0
Q16790	Q16790	Carbonic anhydrase 9	CA9	sp|Q16790|CAH9_HUMAN Carbonic anhydrase 9 OS=Homo sapiens GN=CA9 PE=1 SV=2	0	0	0	0	0	0	0	0	0	0	0	0	0	0	0	0	0	0	0	0	0	0	0	0	0	0	0	0	0	0
A0A087X0K1;Q9Y376	A0A087X0K1;Q9Y376	Calcium-binding protein 39	CAB39	tr|A0A087X0K1|A0A087X0K1_HUMAN Calcium-binding protein 39 OS=Homo sapiens GN=CAB39 PE=1 SV=1;sp|Q9Y376|CAB39_HUMAN Calcium-binding protein 39 OS=Homo sapiens GN=CAB39 PE=1 SV=1	0	0	0	0	0	0	0	0	0	0	0	0	0	0	0	0	0	0	232460	180830	246300	275400	0	0	0	0	0	0	0	0
Q9HB71;Q9HB71-3;B2ZWH1;Q9HB71-2	Q9HB71;Q9HB71-3	Calcyclin-binding protein	CACYBP	sp|Q9HB71|CYBP_HUMAN Calcyclin-binding protein OS=Homo sapiens GN=CACYBP PE=1 SV=2;sp|Q9HB71-3|CYBP_HUMAN Isoform 3 of Calcyclin-binding protein OS=Homo sapiens GN=CACYBP	10881000	9082200	10508000	11101000	9038400	11578000	6898000	7741400	8679700	9487900	10074000	9510700	18719000	16246000	23305000	30476000	15207000	14461000	10540000	9487600	7747300	7826400	9266100	8571400	7252600	2176200	1602700	1426100	5967300	4832000
F8VPD4;P27708;H7C2E4;H7C3Z5;H7BZB3	F8VPD4;P27708	CAD protein;Glutamine-dependent carbamoyl-phosphate synthase;Aspartate carbamoyltransferase;Dihydroorotase	CAD	tr|F8VPD4|F8VPD4_HUMAN CAD protein OS=Homo sapiens GN=CAD PE=1 SV=1;sp|P27708|PYR1_HUMAN CAD protein OS=Homo sapiens GN=CAD PE=1 SV=3	9865700	11813000	12538000	13245000	13453000	11994000	2992800	2821000	3270900	3223100	3227100	3714900	3368700	5545500	3213500	4640700	5307800	4939800	1820700	2074600	1969000	1928500	1689500	1305400	0	0	0	0	0	0
A0A087X0T8;A0A087X105;A0A087WZW4;A0A087X1W8;A0A0A0MTJ8;A0A087WZR6;X5DQS5;Q9BY67-2;Q9BY67-5;Q9BY67;Q9BY67-4;Q9BY67-3;F5H8J9;F5H125;H0YG94	A0A087X0T8;A0A087X105;A0A087WZW4;A0A087X1W8;A0A0A0MTJ8;A0A087WZR6;X5DQS5;Q9BY67-2;Q9BY67-5;Q9BY67;Q9BY67-4;Q9BY67-3	Cell adhesion molecule 1	CADM1	tr|A0A087X0T8|A0A087X0T8_HUMAN Cell adhesion molecule 1 OS=Homo sapiens GN=CADM1 PE=1 SV=1;tr|A0A087X105|A0A087X105_HUMAN Cell adhesion molecule 1 OS=Homo sapiens GN=CADM1 PE=1 SV=1;tr|A0A087WZW4|A0A087WZW4_HUMAN Cell adhesion molecule 1 OS=Homo sapiens GN	0	0	0	0	0	0	0	0	0	0	0	0	1423100	1111100	2608400	335360	1400800	324480	842460	1770700	0	0	1048300	533290	8418400	4996300	6822500	1374800	6349100	7428600
Q8NFZ8	Q8NFZ8	Cell adhesion molecule 4	CADM4	sp|Q8NFZ8|CADM4_HUMAN Cell adhesion molecule 4 OS=Homo sapiens GN=CADM4 PE=1 SV=1	0	0	0	0	0	0	0	0	0	0	0	0	0	0	0	0	0	0	0	0	0	0	0	0	0	0	0	0	0	0
C9J813;E9PGZ1;Q05682-5;Q05682-4;E7EX44;Q05682-3;Q05682-6;Q05682-2	C9J813;E9PGZ1;Q05682-5;Q05682-4;E7EX44;Q05682-3;Q05682-6;Q05682-2	Caldesmon	CALD1	tr|C9J813|C9J813_HUMAN Caldesmon (Fragment) OS=Homo sapiens GN=CALD1 PE=1 SV=1;tr|E9PGZ1|E9PGZ1_HUMAN Caldesmon OS=Homo sapiens GN=CALD1 PE=1 SV=1;sp|Q05682-5|CALD1_HUMAN Isoform 5 of Caldesmon OS=Homo sapiens GN=CALD1;sp|Q05682-4|CALD1_HUMAN Isoform 4 of	0	0	0	0	0	0	0	0	0	0	0	0	0	0	0	0	0	0	0	466330	429800	492900	0	0	0	0	0	0	0	0
H0Y7A7;P62158;E7ETZ0;E7EMB3;F8WBR5;M0QZ52;G3V479;G3V361;Q96HY3;G3V226;C9J7T9;P27482;P02585	H0Y7A7;P62158;E7ETZ0;E7EMB3;F8WBR5;M0QZ52;G3V479;G3V361;Q96HY3	Calmodulin	CALM2;CALM1;CALM3	tr|H0Y7A7|H0Y7A7_HUMAN Calmodulin (Fragment) OS=Homo sapiens GN=CALM2 PE=1 SV=1;sp|P62158|CALM_HUMAN Calmodulin OS=Homo sapiens GN=CALM1 PE=1 SV=2;tr|E7ETZ0|E7ETZ0_HUMAN Calmodulin OS=Homo sapiens GN=CALM1 PE=1 SV=1;tr|E7EMB3|E7EMB3_HUMAN Calmodulin OS=Hom	9789800	9218100	8526900	8692200	12424000	14942000	10283000	10899000	8481800	7385300	8805700	8838200	16901000	26707000	42294000	13745000	32994000	31927000	17094000	17307000	25513000	25300000	30326000	29760000	0	0	0	0	9243900	0
Q9NZT1	Q9NZT1	Calmodulin-like protein 5	CALML5	sp|Q9NZT1|CALL5_HUMAN Calmodulin-like protein 5 OS=Homo sapiens GN=CALML5 PE=1 SV=2	5759100	5331800	5959800	5417600	7682500	3686500	584990	629160	502380	170600	317030	463500	838720	909600	804280	903860	907340	1135000	574860	555220	6327500	6662500	539030	606230	0	0	0	0	0	0
P27797;K7EJB9;K7EL50	P27797;K7EJB9	Calreticulin	CALR	sp|P27797|CALR_HUMAN Calreticulin OS=Homo sapiens GN=CALR PE=1 SV=1;tr|K7EJB9|K7EJB9_HUMAN Calreticulin (Fragment) OS=Homo sapiens GN=CALR PE=1 SV=1	61300000	68659000	57274000	64998000	74166000	73126000	49569000	44099000	45620000	44858000	38885000	40394000	12610000	11639000	6754400	8413400	20597000	23605000	70018000	78286000	75423000	68806000	57385000	57811000	46573000	37780000	27692000	34625000	41726000	45859000
O43852-3;O43852;O43852-4;O43852-2;O43852-5;H0Y875;O43852-6;O43852-14;O43852-9;O43852-10;O43852-13;O43852-11;O43852-8;O43852-12;O43852-7	O43852-3;O43852;O43852-4;O43852-2;O43852-5;H0Y875;O43852-6	Calumenin	CALU	sp|O43852-3|CALU_HUMAN Isoform 3 of Calumenin OS=Homo sapiens GN=CALU;sp|O43852|CALU_HUMAN Calumenin OS=Homo sapiens GN=CALU PE=1 SV=2;sp|O43852-4|CALU_HUMAN Isoform 4 of Calumenin OS=Homo sapiens GN=CALU;sp|O43852-2|CALU_HUMAN Isoform 2 of Calumenin OS=Ho	0	0	0	0	0	0	3607100	3116100	3453600	3723500	2825100	3438200	1897400	2583100	1845600	1992000	3104900	3060800	5688200	6213100	7238200	6502700	5137700	6327000	0	0	0	0	0	0
Q86VP6;Q86VP6-2;A0A0C4DGH5;H0YH27;Q86VP6-3;F5H6I6;O75155-2;O75155;F8WBB8	Q86VP6;Q86VP6-2;A0A0C4DGH5	Cullin-associated NEDD8-dissociated protein 1	CAND1	sp|Q86VP6|CAND1_HUMAN Cullin-associated NEDD8-dissociated protein 1 OS=Homo sapiens GN=CAND1 PE=1 SV=2;sp|Q86VP6-2|CAND1_HUMAN Isoform 2 of Cullin-associated NEDD8-dissociated protein 1 OS=Homo sapiens GN=CAND1;tr|A0A0C4DGH5|A0A0C4DGH5_HUMAN Cullin-associa	2186900	2121100	1838200	2182800	2381600	2385500	12144000	13785000	16209000	16737000	14937000	16744000	21625000	22765000	21522000	20799000	21307000	18082000	13209000	14835000	15803000	16923000	15072000	14504000	9847000	5104600	9067100	6939900	7963100	14862000
Q8WVQ1-3;Q8WVQ1;K7EN15;Q8WVQ1-2	Q8WVQ1-3;Q8WVQ1	Soluble calcium-activated nucleotidase 1	CANT1	sp|Q8WVQ1-3|CANT1_HUMAN Isoform 3 of Soluble calcium-activated nucleotidase 1 OS=Homo sapiens GN=CANT1;sp|Q8WVQ1|CANT1_HUMAN Soluble calcium-activated nucleotidase 1 OS=Homo sapiens GN=CANT1 PE=1 SV=1	2766100	3134300	3599700	2799900	4363700	4522300	3981600	4165600	3619600	3289900	3883300	4353600	812880	762250	336700	740660	598900	434780	909790	1091500	1450900	846170	866560	882330	1043500	2532400	965370	1226300	1121800	1984000
P27824;P27824-2;P27824-3;D6RAU8;D6RB85;D6RDP7;H0Y9Q7;D6RAQ8;D6RFL1;D6RGY2;D6RHJ3;D6RD16;H0Y9H1	P27824;P27824-2;P27824-3	Calnexin	CANX	sp|P27824|CALX_HUMAN Calnexin OS=Homo sapiens GN=CANX PE=1 SV=2;sp|P27824-2|CALX_HUMAN Isoform 2 of Calnexin OS=Homo sapiens GN=CANX;sp|P27824-3|CALX_HUMAN Isoform 3 of Calnexin OS=Homo sapiens GN=CANX	1172700	2332700	1264800	919040	571690	548310	3042800	3222700	2393300	2826000	3071200	3685300	635700	319870	294050	216150	378560	356470	873830	987550	653160	643110	849220	760970	0	0	0	0	0	0
Q01518;Q01518-2;Q5T0R7;Q5T0R6;Q5T0R5;Q5T0R4;Q5T0R3;Q5T0R2;Q5T0R1;Q5T0R9;Q5T0R8;Q5T0S3;P40123-3	Q01518;Q01518-2	Adenylyl cyclase-associated protein 1	CAP1	sp|Q01518|CAP1_HUMAN Adenylyl cyclase-associated protein 1 OS=Homo sapiens GN=CAP1 PE=1 SV=5;sp|Q01518-2|CAP1_HUMAN Isoform 2 of Adenylyl cyclase-associated protein 1 OS=Homo sapiens GN=CAP1	3486200	4739700	3584500	4736500	4833500	3763500	11942000	10676000	13990000	16089000	13442000	11706000	11995000	8246400	9052700	10352000	13344000	15309000	18772000	24472000	16935000	15966000	18362000	17410000	5468100	4956400	7216100	6097800	6514800	5846000
P40121;P40121-2;E7ENU9;B8ZZL6;H7C0X8	P40121;P40121-2;E7ENU9;B8ZZL6	Macrophage-capping protein	CAPG	sp|P40121|CAPG_HUMAN Macrophage-capping protein OS=Homo sapiens GN=CAPG PE=1 SV=2;sp|P40121-2|CAPG_HUMAN Isoform 2 of Macrophage-capping protein OS=Homo sapiens GN=CAPG;tr|E7ENU9|E7ENU9_HUMAN Macrophage-capping protein (Fragment) OS=Homo sapiens GN=CAPG PE	0	0	0	0	0	0	1341200	1637300	2517300	1749900	2139400	2619400	760090	968670	548340	379120	0	454630	2341200	2223900	2843300	2677600	2228200	2655600	0	0	0	0	0	0
P07384;E9PL37;E9PRM1;E9PLX0;E9PJJ3;E9PLC9;E9PMC6;E9PJA6;E9PSA6;E9PQB3;E9PIA9	P07384	Calpain-1 catalytic subunit	CAPN1	sp|P07384|CAN1_HUMAN Calpain-1 catalytic subunit OS=Homo sapiens GN=CAPN1 PE=1 SV=1	1825100	1892500	1461500	1566400	0	0	1615400	2072800	1774800	2031400	1896400	1877300	3788300	2753800	4100700	3949900	2443500	3119400	2814700	2145800	2761800	2565100	3331600	2952500	0	0	0	0	0	0
P17655;P17655-2	P17655;P17655-2	Calpain-2 catalytic subunit	CAPN2	sp|P17655|CAN2_HUMAN Calpain-2 catalytic subunit OS=Homo sapiens GN=CAPN2 PE=1 SV=6;sp|P17655-2|CAN2_HUMAN Isoform 2 of Calpain-2 catalytic subunit OS=Homo sapiens GN=CAPN2	0	0	0	0	0	0	728550	803290	968910	988820	874720	875390	0	0	0	0	0	0	642260	638950	713480	767410	890980	807070	0	0	0	0	0	0
A0A0C4DGQ5;P04632;U3KQE2;A0A075B7C0;K7ELJ7;K7EIV0;K7EKD8;K7EM73;U3KPR7;Q96L46;K7ES78;K7EMQ1	A0A0C4DGQ5;P04632;U3KQE2;A0A075B7C0;K7ELJ7;K7EIV0;K7EKD8;K7EM73;U3KPR7	Calpain small subunit 1	CAPNS1	tr|A0A0C4DGQ5|A0A0C4DGQ5_HUMAN Calpain small subunit 1 OS=Homo sapiens GN=CAPNS1 PE=1 SV=1;sp|P04632|CPNS1_HUMAN Calpain small subunit 1 OS=Homo sapiens GN=CAPNS1 PE=1 SV=1;tr|U3KQE2|U3KQE2_HUMAN Calpain small subunit 1 (Fragment) OS=Homo sapiens GN=CAPNS1	0	0	0	0	0	0	885280	1139200	1006000	1199700	1078500	1109100	741690	828440	907300	987750	1645200	1188900	1263600	1165500	2164500	1601800	2007200	2072200	4963800	0	0	0	0	0
Q14444-2;Q14444;A0A087X082;E9PLA9;G3V153	Q14444-2;Q14444;A0A087X082;E9PLA9;G3V153	Caprin-1	CAPRIN1	sp|Q14444-2|CAPR1_HUMAN Isoform 2 of Caprin-1 OS=Homo sapiens GN=CAPRIN1;sp|Q14444|CAPR1_HUMAN Caprin-1 OS=Homo sapiens GN=CAPRIN1 PE=1 SV=2;tr|A0A087X082|A0A087X082_HUMAN Caprin-1 OS=Homo sapiens GN=CAPRIN1 PE=1 SV=1;tr|E9PLA9|E9PLA9_HUMAN Caprin-1 (Fragm	3843800	4925400	4106700	4024400	3175700	3239700	2188300	2597000	3048100	3831900	2855700	3157000	1520600	1441900	1976100	1862600	2064000	2608300	5930600	5840900	5045600	5666600	4879800	5205300	2719400	3135500	2857200	3114300	2383200	4331700
K7ES72;K7EL21;Q13938-3;Q13938	K7ES72;K7EL21;Q13938-3;Q13938	Calcyphosin	CAPS	tr|K7ES72|K7ES72_HUMAN Calcyphosin (Fragment) OS=Homo sapiens GN=CAPS PE=1 SV=1;tr|K7EL21|K7EL21_HUMAN Calcyphosin OS=Homo sapiens GN=CAPS PE=1 SV=1;sp|Q13938-3|CAYP1_HUMAN Isoform 2 of Calcyphosin OS=Homo sapiens GN=CAPS;sp|Q13938|CAYP1_HUMAN Calcyphosin	0	0	0	0	0	0	0	0	0	0	0	0	0	419090	0	266500	0	0	0	0	0	0	0	0	0	0	0	0	0	0
P52907	P52907	F-actin-capping protein subunit alpha-1	CAPZA1	sp|P52907|CAZA1_HUMAN F-actin-capping protein subunit alpha-1 OS=Homo sapiens GN=CAPZA1 PE=1 SV=3	5891800	5710400	4240700	5066300	5020800	5794900	5060200	4452400	5769900	5187600	4663200	4934000	6416200	10327000	8568500	8805600	7155800	7443500	5780100	5894900	4722800	4356800	5716900	5681200	13547000	8662000	10361000	5938300	12636000	5948900
P47755;F8W9N7;C9JUG7;A0A0D9SET8;P47755-2	P47755;F8W9N7;C9JUG7;A0A0D9SET8;P47755-2	F-actin-capping protein subunit alpha-2	CAPZA2	sp|P47755|CAZA2_HUMAN F-actin-capping protein subunit alpha-2 OS=Homo sapiens GN=CAPZA2 PE=1 SV=3;tr|F8W9N7|F8W9N7_HUMAN F-actin-capping protein subunit alpha-2 OS=Homo sapiens GN=CAPZA2 PE=1 SV=1;tr|C9JUG7|C9JUG7_HUMAN F-actin-capping protein subunit alph	0	0	0	0	0	0	0	0	0	0	0	0	5146900	5333000	2431200	3705500	2419700	1313000	331070	462310	370190	475580	400790	478170	0	0	0	0	0	0
P47756-2;B1AK87;B1AK88;P47756;B1AK85	P47756-2;B1AK87;B1AK88;P47756;B1AK85	F-actin-capping protein subunit beta	CAPZB	sp|P47756-2|CAPZB_HUMAN Isoform 2 of F-actin-capping protein subunit beta OS=Homo sapiens GN=CAPZB;tr|B1AK87|B1AK87_HUMAN Capping protein (Actin filament) muscle Z-line, beta, isoform CRA_a OS=Homo sapiens GN=CAPZB PE=1 SV=1;tr|B1AK88|B1AK88_HUMAN Capping	2344300	2157400	3203500	3041900	7279900	3430400	6678300	5730200	7158500	7077700	6395800	4826600	12784000	10455000	13168000	9224300	11769000	11886000	8053100	8166800	6304800	6425900	7965400	9934700	3430800	6475000	5943300	6219000	4725100	6713200
Q9BXL7	Q9BXL7	Caspase recruitment domain-containing protein 11	CARD11	sp|Q9BXL7|CAR11_HUMAN Caspase recruitment domain-containing protein 11 OS=Homo sapiens GN=CARD11 PE=1 SV=3	0	0	0	0	0	0	0	0	0	0	0	0	0	0	0	0	0	0	0	0	0	0	0	0	0	0	0	0	0	21086000
Q9Y2V2	Q9Y2V2	Calcium-regulated heat stable protein 1	CARHSP1	sp|Q9Y2V2|CHSP1_HUMAN Calcium-regulated heat stable protein 1 OS=Homo sapiens GN=CARHSP1 PE=1 SV=2	0	0	0	0	0	0	0	541760	0	0	0	0	0	948160	1371400	1971100	819680	864600	0	321210	0	0	413340	0	0	0	0	0	0	0
Q86X55-1;Q86X55;Q86X55-2;K7EQA8;K7EK20;K7EPK1;K7EQB9	Q86X55-1;Q86X55;Q86X55-2;K7EQA8	Histone-arginine methyltransferase CARM1	CARM1	sp|Q86X55-1|CARM1_HUMAN Isoform 1 of Histone-arginine methyltransferase CARM1 OS=Homo sapiens GN=CARM1;sp|Q86X55|CARM1_HUMAN Histone-arginine methyltransferase CARM1 OS=Homo sapiens GN=CARM1 PE=1 SV=3;sp|Q86X55-2|CARM1_HUMAN Isoform 2 of Histone-arginine m	0	0	0	0	0	0	308000	303100	456870	409590	464010	495870	1457900	1569900	1045400	1248700	633730	1038900	388510	335930	334840	377160	304540	310160	0	0	0	0	0	0
B4DKY1;P49589-2;P49589;P49589-3	B4DKY1;P49589-2;P49589;P49589-3	Cysteine--tRNA ligase, cytoplasmic	CARS	tr|B4DKY1|B4DKY1_HUMAN Cysteine--tRNA ligase, cytoplasmic OS=Homo sapiens GN=CARS PE=1 SV=1;sp|P49589-2|SYCC_HUMAN Isoform 2 of Cysteine--tRNA ligase, cytoplasmic OS=Homo sapiens GN=CARS;sp|P49589|SYCC_HUMAN Cysteine--tRNA ligase, cytoplasmic OS=Homo sapie	0	0	0	0	0	0	0	0	0	0	0	0	411770	343270	374950	346950	641420	358240	719630	936850	916100	1013300	1037000	908790	615290	0	0	0	427640	0
P31944	P31944	Caspase-14;Caspase-14 subunit p17, mature form;Caspase-14 subunit p10, mature form;Caspase-14 subunit p20, intermediate form;Caspase-14 subunit p8, intermediate form	CASP14	sp|P31944|CASPE_HUMAN Caspase-14 OS=Homo sapiens GN=CASP14 PE=1 SV=2	0	0	0	0	0	0	0	0	0	0	0	0	0	747860	0	0	0	0	0	0	0	0	0	0	0	0	0	0	0	0
P42574;C9JXR7;A0A087WU32;A8MVM1	P42574;C9JXR7;A0A087WU32;A8MVM1	Caspase-3;Caspase-3 subunit p17;Caspase-3 subunit p12	CASP3	sp|P42574|CASP3_HUMAN Caspase-3 OS=Homo sapiens GN=CASP3 PE=1 SV=2;tr|C9JXR7|C9JXR7_HUMAN Caspase-3 (Fragment) OS=Homo sapiens GN=CASP3 PE=1 SV=2;tr|A0A087WU32|A0A087WU32_HUMAN Caspase-3 OS=Homo sapiens GN=CASP3 PE=1 SV=1;tr|A8MVM1|A8MVM1_HUMAN Caspase-3 O	0	0	0	0	0	0	0	0	0	0	0	321060	0	0	0	0	0	0	0	0	0	0	0	0	0	0	0	0	0	0
P20810-9;P20810-5;P20810-10;P20810-7;P20810-6;A0A0C4DGB5;E9PCH5;E7EVY3;B7Z574;P20810-4;P20810-8;P20810-2;P20810;H0Y9H6;E9PDE4;E7ES10;P20810-3;H0Y7F0;F8W7E0;E7EQ12;A0A0A0MR45;E7EQA0;H0YD33;E9PSG1;D6RC54;H0Y944;H0YA91;D6RAA8;D6RGF7;D6RBR1;E7EN75;A0A0C4DGD1	P20810-9;P20810-5;P20810-10;P20810-7;P20810-6;A0A0C4DGB5;E9PCH5;E7EVY3;B7Z574;P20810-4;P20810-8;P20810-2;P20810;H0Y9H6;E9PDE4;E7ES10;P20810-3;H0Y7F0;F8W7E0;E7EQ12;A0A0A0MR45;E7EQA0;H0YD33	Calpastatin	CAST	sp|P20810-9|ICAL_HUMAN Isoform 9 of Calpastatin OS=Homo sapiens GN=CAST;sp|P20810-5|ICAL_HUMAN Isoform 5 of Calpastatin OS=Homo sapiens GN=CAST;sp|P20810-10|ICAL_HUMAN Isoform 10 of Calpastatin OS=Homo sapiens GN=CAST;sp|P20810-7|ICAL_HUMAN Isoform 7 of Ca	0	0	0	0	0	0	1534500	1310200	2044200	1808700	1545500	1377300	931530	1029800	923530	1836100	1441000	1275900	3543800	4068200	3110400	2496000	3734400	3506400	0	0	0	0	4690700	3224100
P04040	P04040	Catalase	CAT	sp|P04040|CATA_HUMAN Catalase OS=Homo sapiens GN=CAT PE=1 SV=3	28690000	30382000	30164000	29267000	23153000	24880000	195460	45809	0	46610	74062	95662	1751900	2521700	850480	525380	1393900	709090	392460	330550	396570	534240	184870	239860	202610	168810	167610	510360	217060	565150
P16152;E9PQ63;A8MTM1;P16152-2	P16152	Carbonyl reductase [NADPH] 1	CBR1	sp|P16152|CBR1_HUMAN Carbonyl reductase [NADPH] 1 OS=Homo sapiens GN=CBR1 PE=1 SV=3	3658200	4705900	3223200	2671300	3357400	4404000	1973100	2186600	2711600	2558800	2808800	3096500	4032500	4830100	3174000	7329100	2463700	2423100	2225200	1946000	2246700	2635800	2451500	2617600	0	0	0	0	0	0
O75828	O75828	Carbonyl reductase [NADPH] 3	CBR3	sp|O75828|CBR3_HUMAN Carbonyl reductase [NADPH] 3 OS=Homo sapiens GN=CBR3 PE=1 SV=3	0	0	0	0	0	0	0	361920	364440	0	0	0	0	0	0	0	0	0	0	0	0	428190	0	401550	0	0	0	0	0	0
P35520;P35520-2;C9JMA6;H7C2H4	P35520;P35520-2	Cystathionine beta-synthase	CBS	sp|P35520|CBS_HUMAN Cystathionine beta-synthase OS=Homo sapiens GN=CBS PE=1 SV=2;sp|P35520-2|CBS_HUMAN Isoform 2 of Cystathionine beta-synthase OS=Homo sapiens GN=CBS	0	0	0	0	0	0	0	0	0	0	0	0	1263800	926600	796770	999940	1453800	1489300	0	0	0	0	0	0	0	0	0	0	0	0
J3KS05;P83916;B5MD17;K7ELA4;C9JWS9	J3KS05;P83916;B5MD17;K7ELA4	Chromobox protein homolog 1	CBX1	tr|J3KS05|J3KS05_HUMAN Chromobox protein homolog 1 (Fragment) OS=Homo sapiens GN=CBX1 PE=1 SV=5;sp|P83916|CBX1_HUMAN Chromobox protein homolog 1 OS=Homo sapiens GN=CBX1 PE=1 SV=1;tr|B5MD17|B5MD17_HUMAN Chromobox protein homolog 1 (Fragment) OS=Homo sapiens	0	0	0	0	0	0	513680	366050	346380	383590	312410	304160	1818100	2321300	1722500	2306600	2748800	2430400	1074100	725520	995600	847000	440990	346110	0	0	0	0	0	0
Q13185;S4R2Y4;C9JMM0;B8ZZ43	Q13185;S4R2Y4	Chromobox protein homolog 3	CBX3	sp|Q13185|CBX3_HUMAN Chromobox protein homolog 3 OS=Homo sapiens GN=CBX3 PE=1 SV=4;tr|S4R2Y4|S4R2Y4_HUMAN Chromobox protein homolog 3 (Fragment) OS=Homo sapiens GN=CBX3 PE=1 SV=1	21208000	21788000	20478000	17561000	17299000	18538000	10026000	8502900	8225600	9737400	9231200	10236000	8083900	7170700	8215000	9350500	15615000	13266000	9396700	8878400	7338000	8935900	8039500	7556800	15537000	3216700	5537700	3542400	13826000	4227200
P45973	P45973	Chromobox protein homolog 5	CBX5	sp|P45973|CBX5_HUMAN Chromobox protein homolog 5 OS=Homo sapiens GN=CBX5 PE=1 SV=1	0	0	681170	1112600	723970	590960	0	0	415060	489010	321150	378640	1270000	966920	1281500	1131500	2661600	2390100	673610	674820	457190	435280	455080	494840	0	0	0	0	0	0
Q6P1N0-2;Q6P1N0;K7EJY5	Q6P1N0-2;Q6P1N0;K7EJY5	Coiled-coil and C2 domain-containing protein 1A	CC2D1A	sp|Q6P1N0-2|C2D1A_HUMAN Isoform 2 of Coiled-coil and C2 domain-containing protein 1A OS=Homo sapiens GN=CC2D1A;sp|Q6P1N0|C2D1A_HUMAN Coiled-coil and C2 domain-containing protein 1A OS=Homo sapiens GN=CC2D1A PE=1 SV=1;tr|K7EJY5|K7EJY5_HUMAN Coiled-coil and	0	0	0	0	0	0	0	0	0	0	0	0	0	0	0	0	0	0	0	0	0	0	0	0	0	0	0	0	0	0
Q8N163-2;Q8N163;E5RHJ4;G3V119;H0YB24;H0YC69;E5RGU7;E5RFJ3;H0YC58;A0A087X2B6	Q8N163-2;Q8N163	Cell cycle and apoptosis regulator protein 2	CCAR2	sp|Q8N163-2|CCAR2_HUMAN Isoform 2 of Cell cycle and apoptosis regulator protein 2 OS=Homo sapiens GN=CCAR2;sp|Q8N163|CCAR2_HUMAN Cell cycle and apoptosis regulator protein 2 OS=Homo sapiens GN=CCAR2 PE=1 SV=2	0	0	0	0	0	0	421360	391720	444560	370950	449510	421750	621470	770990	844700	633570	870790	870470	547120	348880	512280	380760	451460	395650	0	0	0	0	0	0
A0A0A0MS88;Q6UXH8;K7EQ81;Q6UXH8-3	A0A0A0MS88;Q6UXH8;K7EQ81;Q6UXH8-3	Collagen and calcium-binding EGF domain-containing protein 1	CCBE1	tr|A0A0A0MS88|A0A0A0MS88_HUMAN Collagen and calcium-binding EGF domain-containing protein 1 OS=Homo sapiens GN=CCBE1 PE=1 SV=1;sp|Q6UXH8|CCBE1_HUMAN Collagen and calcium-binding EGF domain-containing protein 1 OS=Homo sapiens GN=CCBE1 PE=1 SV=1;tr|K7EQ81|K	0	0	0	0	0	0	0	338340	0	265110	485470	351110	0	0	0	0	0	0	0	316590	281900	472850	314850	286460	0	0	0	0	0	0
Q6YP21-3;Q6YP21;A0A0A0MRN7;A0A0A0MRN6;Q6YP21-2	Q6YP21-3;Q6YP21;A0A0A0MRN7	Kynurenine--oxoglutarate transaminase 3	CCBL2	sp|Q6YP21-3|KAT3_HUMAN Isoform 3 of Kynurenine--oxoglutarate transaminase 3 OS=Homo sapiens GN=CCBL2;sp|Q6YP21|KAT3_HUMAN Kynurenine--oxoglutarate transaminase 3 OS=Homo sapiens GN=CCBL2 PE=1 SV=1;tr|A0A0A0MRN7|A0A0A0MRN7_HUMAN Kynurenine--oxoglutarate tra	0	0	0	0	0	0	1190900	1233500	1335800	1269100	1258100	1383100	209290	0	704490	878280	0	0	1466300	1208500	1535300	1560500	1584900	1627700	0	0	0	0	0	0
Q96A19	Q96A19	Coiled-coil domain-containing protein 102A	CCDC102A	sp|Q96A19|C102A_HUMAN Coiled-coil domain-containing protein 102A OS=Homo sapiens GN=CCDC102A PE=1 SV=2	0	0	0	0	0	0	0	0	0	0	0	0	0	545580	0	0	0	0	0	0	0	0	0	0	0	0	0	0	0	0
C9JUN5;J3KR35;Q8WUD4	C9JUN5;J3KR35;Q8WUD4	Coiled-coil domain-containing protein 12	CCDC12	tr|C9JUN5|C9JUN5_HUMAN Coiled-coil domain-containing protein 12 (Fragment) OS=Homo sapiens GN=CCDC12 PE=1 SV=2;tr|J3KR35|J3KR35_HUMAN Coiled-coil domain containing 12, isoform CRA_a OS=Homo sapiens GN=CCDC12 PE=1 SV=1;sp|Q8WUD4|CCD12_HUMAN Coiled-coil doma	0	0	0	0	0	0	0	0	0	0	0	0	0	0	0	0	0	0	0	0	0	0	0	215050	0	0	0	0	0	0
Q96CT7	Q96CT7	Coiled-coil domain-containing protein 124	CCDC124	sp|Q96CT7|CC124_HUMAN Coiled-coil domain-containing protein 124 OS=Homo sapiens GN=CCDC124 PE=1 SV=1	0	0	0	0	0	0	0	0	0	0	0	0	0	0	0	0	0	0	0	0	0	0	0	0	0	0	0	0	0	0
H7C4R2;Q96JN2-2;Q96JN2;Q96JN2-4	H7C4R2;Q96JN2-2;Q96JN2;Q96JN2-4	Coiled-coil domain-containing protein 136	CCDC136	tr|H7C4R2|H7C4R2_HUMAN Coiled-coil domain-containing protein 136 (Fragment) OS=Homo sapiens GN=CCDC136 PE=1 SV=1;sp|Q96JN2-2|CC136_HUMAN Isoform 2 of Coiled-coil domain-containing protein 136 OS=Homo sapiens GN=CCDC136;sp|Q96JN2|CC136_HUMAN Coiled-coil dom	0	0	0	0	0	0	0	0	0	0	0	713450	0	0	0	0	0	0	0	0	0	0	0	0	0	0	0	0	0	0
H7C450;Q17RM4-3;Q17RM4-2;Q17RM4	H7C450;Q17RM4-3;Q17RM4-2;Q17RM4	Coiled-coil domain-containing protein 142	CCDC142	tr|H7C450|H7C450_HUMAN Coiled-coil domain-containing protein 142 (Fragment) OS=Homo sapiens GN=CCDC142 PE=4 SV=1;sp|Q17RM4-3|CC142_HUMAN Isoform 3 of Coiled-coil domain-containing protein 142 OS=Homo sapiens GN=CCDC142;sp|Q17RM4-2|CC142_HUMAN Isoform 2 of	0	0	0	0	0	0	0	0	0	0	0	0	0	0	0	0	0	0	0	0	0	0	0	0	0	0	0	0	0	0
Q5M9N0;Q5M9N0-3;Q5M9N0-2	Q5M9N0;Q5M9N0-3;Q5M9N0-2	Coiled-coil domain-containing protein 158	CCDC158	sp|Q5M9N0|CD158_HUMAN Coiled-coil domain-containing protein 158 OS=Homo sapiens GN=CCDC158 PE=1 SV=2;sp|Q5M9N0-3|CD158_HUMAN Isoform 3 of Coiled-coil domain-containing protein 158 OS=Homo sapiens GN=CCDC158;sp|Q5M9N0-2|CD158_HUMAN Isoform 2 of Coiled-coil	0	0	0	0	0	0	0	0	0	0	0	0	0	0	0	0	0	0	0	0	0	0	0	0	0	0	0	0	0	0
A6NGH7	A6NGH7	Coiled-coil domain-containing protein 160	CCDC160	sp|A6NGH7|CC160_HUMAN Coiled-coil domain-containing protein 160 OS=Homo sapiens GN=CCDC160 PE=3 SV=3	0	0	0	0	0	0	0	0	0	0	0	0	0	0	0	0	0	0	0	0	0	0	0	0	0	0	0	6252200	0	0
Q8IYT3	Q8IYT3	Coiled-coil domain-containing protein 170	CCDC170	sp|Q8IYT3|CC170_HUMAN Coiled-coil domain-containing protein 170 OS=Homo sapiens GN=CCDC170 PE=1 SV=3	0	0	0	0	0	0	0	0	0	0	0	0	0	0	0	0	0	0	0	0	0	382500	0	0	0	0	0	0	0	0
Q8ND07;G3V488	Q8ND07;G3V488	Basal body-orientation factor 1	CCDC176	sp|Q8ND07|BBOF1_HUMAN Basal body-orientation factor 1 OS=Homo sapiens GN=CCDC176 PE=2 SV=3;tr|G3V488|G3V488_HUMAN Basal body-orientation factor 1 (Fragment) OS=Homo sapiens GN=CCDC176 PE=4 SV=1	0	0	0	0	0	0	0	0	0	0	0	0	0	0	0	512330	0	0	0	0	0	0	0	0	0	0	0	0	0	0
C9JQ41;H7C525;Q4VC31	C9JQ41;H7C525;Q4VC31	Coiled-coil domain-containing protein 58	CCDC58	tr|C9JQ41|C9JQ41_HUMAN Coiled-coil domain-containing protein 58 OS=Homo sapiens GN=CCDC58 PE=1 SV=1;tr|H7C525|H7C525_HUMAN Coiled-coil domain-containing protein 58 (Fragment) OS=Homo sapiens GN=CCDC58 PE=1 SV=1;sp|Q4VC31|CCD58_HUMAN Coiled-coil domain-cont	0	0	0	0	0	0	1702200	1929300	2149000	2462900	1468200	1201800	0	0	0	0	0	390230	1257300	839680	874860	819950	693780	873090	0	0	0	0	0	0
Q16204	Q16204	Coiled-coil domain-containing protein 6	CCDC6	sp|Q16204|CCDC6_HUMAN Coiled-coil domain-containing protein 6 OS=Homo sapiens GN=CCDC6 PE=1 SV=2	0	0	0	0	0	0	0	0	0	373540	200660	0	1198400	1009800	373750	471160	853280	986290	0	0	210610	158970	0	315190	0	0	0	0	0	0
C9JYB8;A2RUB6-3;A2RUB6;F8WCY0;F8WDJ0;A2RUB6-4;A2RUB6-2	C9JYB8;A2RUB6-3;A2RUB6;F8WCY0;F8WDJ0;A2RUB6-4;A2RUB6-2	Coiled-coil domain-containing protein 66	CCDC66	tr|C9JYB8|C9JYB8_HUMAN Coiled-coil domain-containing protein 66 (Fragment) OS=Homo sapiens GN=CCDC66 PE=1 SV=1;sp|A2RUB6-3|CCD66_HUMAN Isoform 3 of Coiled-coil domain-containing protein 66 OS=Homo sapiens GN=CCDC66;sp|A2RUB6|CCD66_HUMAN Coiled-coil domain-	0	0	0	0	0	0	0	0	0	0	0	0	0	0	0	0	0	0	0	0	0	0	0	0	0	0	0	0	0	0
H7C5K4;Q76M96;Q76M96-2	H7C5K4;Q76M96;Q76M96-2	Coiled-coil domain-containing protein 80	CCDC80	tr|H7C5K4|H7C5K4_HUMAN Coiled-coil domain-containing protein 80 (Fragment) OS=Homo sapiens GN=CCDC80 PE=1 SV=1;sp|Q76M96|CCD80_HUMAN Coiled-coil domain-containing protein 80 OS=Homo sapiens GN=CCDC80 PE=1 SV=1;sp|Q76M96-2|CCD80_HUMAN Isoform 2 of Coiled-co	0	0	0	0	0	0	0	0	0	0	0	0	0	0	0	0	0	0	0	0	0	0	0	0	0	0	0	0	0	0
P78556-2;P78556	P78556-2;P78556	C-C motif chemokine 20;CCL20(1-67);CCL20(1-64);CCL20(2-70)	CCL20	sp|P78556-2|CCL20_HUMAN Isoform 2 of C-C motif chemokine 20 OS=Homo sapiens GN=CCL20;sp|P78556|CCL20_HUMAN C-C motif chemokine 20 OS=Homo sapiens GN=CCL20 PE=1 SV=1	0	0	0	0	0	0	6255100	6580600	8265200	10050000	6316600	6251100	0	0	0	0	0	0	67482	0	0	0	0	51252	0	0	0	0	0	0
P78371;F5GWF6;P78371-2;F8VQ14	P78371;F5GWF6;P78371-2;F8VQ14	T-complex protein 1 subunit beta	CCT2	sp|P78371|TCPB_HUMAN T-complex protein 1 subunit beta OS=Homo sapiens GN=CCT2 PE=1 SV=4;tr|F5GWF6|F5GWF6_HUMAN T-complex protein 1 subunit beta OS=Homo sapiens GN=CCT2 PE=1 SV=2;sp|P78371-2|TCPB_HUMAN Isoform 2 of T-complex protein 1 subunit beta OS=Homo s	18738000	20863000	18133000	16347000	18037000	20235000	22361000	21647000	26206000	25582000	21643000	23002000	26139000	23110000	21672000	27006000	24178000	23666000	33847000	32491000	25013000	25343000	29473000	29517000	20901000	16418000	32351000	28336000	36102000	31582000
P49368;B4DUR8;P49368-2;Q5SZX6;E9PRC8;E9PQ35;Q5SZX9;Q5SZW8;E9PM09	P49368;B4DUR8;P49368-2	T-complex protein 1 subunit gamma	CCT3	sp|P49368|TCPG_HUMAN T-complex protein 1 subunit gamma OS=Homo sapiens GN=CCT3 PE=1 SV=4;tr|B4DUR8|B4DUR8_HUMAN T-complex protein 1 subunit gamma OS=Homo sapiens GN=CCT3 PE=1 SV=1;sp|P49368-2|TCPG_HUMAN Isoform 2 of T-complex protein 1 subunit gamma OS=Hom	12926000	13505000	13246000	12451000	12121000	13746000	18479000	19041000	23694000	23618000	22316000	22122000	17373000	17464000	21167000	21738000	18446000	14661000	26924000	25941000	26774000	25182000	29109000	26583000	20210000	3881800	10678000	8230200	14547000	9469000
P50991;P50991-2	P50991;P50991-2	T-complex protein 1 subunit delta	CCT4	sp|P50991|TCPD_HUMAN T-complex protein 1 subunit delta OS=Homo sapiens GN=CCT4 PE=1 SV=4;sp|P50991-2|TCPD_HUMAN Isoform 2 of T-complex protein 1 subunit delta OS=Homo sapiens GN=CCT4	10906000	9376900	10050000	9372900	9699000	8101900	16865000	17625000	16240000	18519000	17377000	19824000	16955000	21377000	15778000	17288000	17268000	16408000	22566000	21253000	19057000	19602000	24701000	23994000	11906000	12617000	15534000	16658000	15428000	12264000
P48643;B7ZAR1;E9PCA1;E7ENZ3;P48643-2;D6RIZ7;H0Y914	P48643;B7ZAR1;E9PCA1;E7ENZ3;P48643-2	T-complex protein 1 subunit epsilon	CCT5	sp|P48643|TCPE_HUMAN T-complex protein 1 subunit epsilon OS=Homo sapiens GN=CCT5 PE=1 SV=1;tr|B7ZAR1|B7ZAR1_HUMAN T-complex protein 1 subunit epsilon OS=Homo sapiens GN=CCT5 PE=1 SV=1;tr|E9PCA1|E9PCA1_HUMAN T-complex protein 1 subunit epsilon OS=Homo sapie	16153000	14856000	15082000	17287000	11293000	15494000	15590000	16887000	18658000	16901000	16647000	13124000	16250000	14019000	10288000	15598000	17588000	18573000	23061000	29326000	16904000	18021000	23449000	24519000	8615300	11946000	14579000	12723000	12862000	13863000
P40227;P40227-2;Q92526-3;Q92526;Q92526-2	P40227;P40227-2	T-complex protein 1 subunit zeta	CCT6A	sp|P40227|TCPZ_HUMAN T-complex protein 1 subunit zeta OS=Homo sapiens GN=CCT6A PE=1 SV=3;sp|P40227-2|TCPZ_HUMAN Isoform 2 of T-complex protein 1 subunit zeta OS=Homo sapiens GN=CCT6A	10858000	8940800	10907000	10073000	9119500	9104400	13663000	12134000	15323000	14609000	13265000	12195000	9285600	7728600	11196000	8334700	9218100	8236500	18132000	16132000	17844000	16518000	18213000	17463000	11591000	12634000	14292000	4531400	15474000	16076000
Q99832;Q99832-3;Q99832-4;Q99832-2;F8WAM2;F8WBP8;A0A0D9SG95	Q99832;Q99832-3;Q99832-4;Q99832-2	T-complex protein 1 subunit eta	CCT7	sp|Q99832|TCPH_HUMAN T-complex protein 1 subunit eta OS=Homo sapiens GN=CCT7 PE=1 SV=2;sp|Q99832-3|TCPH_HUMAN Isoform 3 of T-complex protein 1 subunit eta OS=Homo sapiens GN=CCT7;sp|Q99832-4|TCPH_HUMAN Isoform 4 of T-complex protein 1 subunit eta OS=Homo s	9857100	9361200	12554000	10908000	9568300	10317000	15636000	14797000	15567000	15787000	15642000	18486000	11243000	10331000	10359000	12020000	15372000	12820000	21887000	22029000	19142000	20326000	18340000	19780000	4263300	7235300	7554000	9598200	5269900	6815900
P50990;P50990-2;P50990-3;H7C4C8;H7C2U0	P50990;P50990-2;P50990-3	T-complex protein 1 subunit theta	CCT8	sp|P50990|TCPQ_HUMAN T-complex protein 1 subunit theta OS=Homo sapiens GN=CCT8 PE=1 SV=4;sp|P50990-2|TCPQ_HUMAN Isoform 2 of T-complex protein 1 subunit theta OS=Homo sapiens GN=CCT8;sp|P50990-3|TCPQ_HUMAN Isoform 3 of T-complex protein 1 subunit theta OS=	20549000	21119000	25150000	21882000	23857000	23065000	25161000	26009000	29628000	31390000	27990000	28769000	20168000	15894000	21972000	16874000	25279000	23187000	37648000	35933000	35410000	33453000	34615000	38056000	23787000	34762000	39714000	47895000	36136000	28317000
Q6YHK3;Q6YHK3-4;Q6YHK3-2;Q6YHK3-3	Q6YHK3;Q6YHK3-4;Q6YHK3-2	CD109 antigen	CD109	sp|Q6YHK3|CD109_HUMAN CD109 antigen OS=Homo sapiens GN=CD109 PE=1 SV=2;sp|Q6YHK3-4|CD109_HUMAN Isoform 4 of CD109 antigen OS=Homo sapiens GN=CD109;sp|Q6YHK3-2|CD109_HUMAN Isoform 2 of CD109 antigen OS=Homo sapiens GN=CD109	5615400	5718100	5068700	5758000	7457800	5633100	34745000	34823000	26822000	26155000	35923000	39399000	414740	167810	237770	96126	59714	0	25787000	22338000	28003000	24380000	29908000	22012000	0	0	0	0	0	0
P08571;D6RFL4	P08571;D6RFL4	Monocyte differentiation antigen CD14;Monocyte differentiation antigen CD14, urinary form;Monocyte differentiation antigen CD14, membrane-bound form	CD14	sp|P08571|CD14_HUMAN Monocyte differentiation antigen CD14 OS=Homo sapiens GN=CD14 PE=1 SV=2;tr|D6RFL4|D6RFL4_HUMAN Monocyte differentiation antigen CD14 (Fragment) OS=Homo sapiens GN=CD14 PE=1 SV=1	0	0	0	0	0	0	3834800	4532200	3932100	3552900	3916700	4582500	0	0	0	0	0	0	294790	306690	368160	0	260240	0	0	0	0	0	0	0
E9PRJ3;E9PMR4;P48509	E9PRJ3;E9PMR4;P48509	Tetraspanin;CD151 antigen	CD151	tr|E9PRJ3|E9PRJ3_HUMAN Tetraspanin (Fragment) OS=Homo sapiens GN=CD151 PE=1 SV=1;tr|E9PMR4|E9PMR4_HUMAN Tetraspanin OS=Homo sapiens GN=CD151 PE=1 SV=1;sp|P48509|CD151_HUMAN CD151 antigen OS=Homo sapiens GN=CD151 PE=1 SV=3	0	0	0	0	0	0	1028500	1034200	0	0	894850	962990	0	0	0	0	0	0	0	0	0	0	0	785960	0	0	0	0	0	0
A0A0C4DGH0;Q5ZPR3-3;Q5ZPR3-4;Q5ZPR3	A0A0C4DGH0;Q5ZPR3-3;Q5ZPR3-4;Q5ZPR3	CD276 antigen	CD276	tr|A0A0C4DGH0|A0A0C4DGH0_HUMAN CD276 antigen OS=Homo sapiens GN=CD276 PE=1 SV=1;sp|Q5ZPR3-3|CD276_HUMAN Isoform 3 of CD276 antigen OS=Homo sapiens GN=CD276;sp|Q5ZPR3-4|CD276_HUMAN Isoform 4 of CD276 antigen OS=Homo sapiens GN=CD276;sp|Q5ZPR3|CD276_HUMAN CD	0	0	0	0	0	0	0	0	0	0	0	0	541710	468430	579150	330180	0	490450	0	0	0	0	0	0	0	0	0	0	0	0
O15446;O15446-2	O15446;O15446-2	DNA-directed RNA polymerase I subunit RPA34	CD3EAP	sp|O15446|RPA34_HUMAN DNA-directed RNA polymerase I subunit RPA34 OS=Homo sapiens GN=CD3EAP PE=1 SV=1;sp|O15446-2|RPA34_HUMAN Isoform 2 of DNA-directed RNA polymerase I subunit RPA34 OS=Homo sapiens GN=CD3EAP	0	0	0	0	0	0	0	0	0	0	0	0	0	0	0	0	0	0	0	0	0	0	0	0	0	0	0	0	0	0
P16070-18;P16070-12;P16070-14;P16070-13;P16070-11;P16070-10;P16070-16;P16070-8;P16070-17;P16070-6;P16070-4;P16070-3;P16070-7;P16070-5;P16070;H0YD13;H0Y2P0;H0YE40;H0YDW7;H0YCV9;H0Y5E4;P16070-15;P16070-9;H0YDX6;E9PKC6;H0YD17;Q86UZ1;P16070-19;H0YD90;J3KN83;H0YEV3;H0YEU1	P16070-18;P16070-12;P16070-14;P16070-13;P16070-11;P16070-10;P16070-16;P16070-8;P16070-17;P16070-6;P16070-4;P16070-3;P16070-7;P16070-5;P16070;H0YD13;H0Y2P0;H0YE40;H0YDW7;H0YCV9;H0Y5E4;P16070-15;P16070-9	CD44 antigen	CD44	sp|P16070-18|CD44_HUMAN Isoform 18 of CD44 antigen OS=Homo sapiens GN=CD44;sp|P16070-12|CD44_HUMAN Isoform 12 of CD44 antigen OS=Homo sapiens GN=CD44;sp|P16070-14|CD44_HUMAN Isoform 14 of CD44 antigen OS=Homo sapiens GN=CD44;sp|P16070-13|CD44_HUMAN Isoform	70237000	72025000	77736000	73938000	94817000	93966000	40366000	44522000	25239000	27709000	41959000	37838000	2060400	2645200	2426300	3039300	1931100	1782600	41474000	39221000	40485000	42891000	42568000	39535000	4891600	4010400	7956800	6012200	2836300	6021500
P15529-16;P15529-15;P15529-9;P15529-7;P15529-12;P15529-14;P15529-8;P15529-4;P15529-6;P15529-11;P15529-13;P15529-3;P15529-5;P15529-10;P15529;P15529-2	P15529-16;P15529-15;P15529-9;P15529-7;P15529-12;P15529-14;P15529-8;P15529-4;P15529-6;P15529-11;P15529-13;P15529-3;P15529-5;P15529-10;P15529;P15529-2	Membrane cofactor protein	CD46	sp|P15529-16|MCP_HUMAN Isoform 3 of Membrane cofactor protein OS=Homo sapiens GN=CD46;sp|P15529-15|MCP_HUMAN Isoform K of Membrane cofactor protein OS=Homo sapiens GN=CD46;sp|P15529-9|MCP_HUMAN Isoform N of Membrane cofactor protein OS=Homo sapiens GN=CD46	0	0	0	0	0	0	0	0	0	0	0	0	624230	316320	0	0	666870	0	0	0	0	0	0	0	0	1469900	0	0	0	0
Q08722-2;Q08722-3;Q08722-4;Q08722	Q08722-2;Q08722-3;Q08722-4;Q08722	Leukocyte surface antigen CD47	CD47	sp|Q08722-2|CD47_HUMAN Isoform OA3-293 of Leukocyte surface antigen CD47 OS=Homo sapiens GN=CD47;sp|Q08722-3|CD47_HUMAN Isoform OA3-305 of Leukocyte surface antigen CD47 OS=Homo sapiens GN=CD47;sp|Q08722-4|CD47_HUMAN Isoform OA3-312 of Leukocyte surface an	0	0	0	0	0	0	0	0	0	0	0	0	0	0	0	0	0	0	0	0	0	0	0	0	0	0	0	0	0	0
H3BLV0;B1AP13;H7BY55;P08174-4;P08174;P08174-3;P08174-5;P08174-2;P08174-6;P08174-7;B1AP15	H3BLV0;B1AP13;H7BY55;P08174-4;P08174;P08174-3;P08174-5;P08174-2;P08174-6;P08174-7;B1AP15	Complement decay-accelerating factor	CD55	tr|H3BLV0|H3BLV0_HUMAN Complement decay-accelerating factor (Fragment) OS=Homo sapiens GN=CD55 PE=1 SV=1;tr|B1AP13|B1AP13_HUMAN Complement decay-accelerating factor OS=Homo sapiens GN=CD55 PE=1 SV=1;tr|H7BY55|H7BY55_HUMAN Complement decay-accelerating fact	0	0	0	0	0	0	7524400	7551000	5646500	6533600	6959600	6473300	457590	297140	299830	239380	285350	327090	0	0	0	0	0	0	0	0	0	0	0	0
B1AMW1;P19256-2;P19256-3;P19256;H0YDI1	B1AMW1;P19256-2;P19256-3;P19256;H0YDI1	Lymphocyte function-associated antigen 3	CD58	tr|B1AMW1|B1AMW1_HUMAN CD58 antigen, (Lymphocyte function-associated antigen 3), isoform CRA_c OS=Homo sapiens GN=CD58 PE=1 SV=1;sp|P19256-2|LFA3_HUMAN Isoform 2 of Lymphocyte function-associated antigen 3 OS=Homo sapiens GN=CD58;sp|P19256-3|LFA3_HUMAN Iso	0	0	0	0	0	0	684670	0	0	0	0	0	0	0	0	0	0	0	0	0	0	0	0	0	0	0	0	0	0	0
E9PNW4;E9PR17;P13987;H0YET2	E9PNW4;E9PR17;P13987;H0YET2	CD59 glycoprotein	CD59	tr|E9PNW4|E9PNW4_HUMAN CD59 glycoprotein OS=Homo sapiens GN=CD59 PE=1 SV=1;tr|E9PR17|E9PR17_HUMAN CD59 glycoprotein OS=Homo sapiens GN=CD59 PE=1 SV=1;sp|P13987|CD59_HUMAN CD59 glycoprotein OS=Homo sapiens GN=CD59 PE=1 SV=1;tr|H0YET2|H0YET2_HUMAN CD59 glyco	6029500	8428700	8178300	9657100	6118100	5928000	15538000	16214000	13568000	11380000	13338000	9718200	1988100	1815800	1266700	1198800	2646900	3185500	3501400	3486800	3347100	3684000	2873400	2647600	0	0	0	578570	0	0
F8VNT9;F8VV56;F8W022;F8VWK8;P08962-3;P08962-2;P08962	F8VNT9;F8VV56;F8W022;F8VWK8;P08962-3;P08962-2;P08962	Tetraspanin;CD63 antigen	CD63	tr|F8VNT9|F8VNT9_HUMAN CD63 antigen (Fragment) OS=Homo sapiens GN=CD63 PE=1 SV=1;tr|F8VV56|F8VV56_HUMAN CD63 antigen OS=Homo sapiens GN=CD63 PE=1 SV=1;tr|F8W022|F8W022_HUMAN Tetraspanin (Fragment) OS=Homo sapiens GN=CD63 PE=1 SV=1;tr|F8VWK8|F8VWK8_HUMAN Te	0	0	0	0	0	0	0	0	0	0	0	0	0	0	0	0	0	0	0	0	0	0	0	0	0	0	0	0	0	0
P32970	P32970	CD70 antigen	CD70	sp|P32970|CD70_HUMAN CD70 antigen OS=Homo sapiens GN=CD70 PE=1 SV=2	0	0	0	0	0	0	653380	594130	577430	567370	0	506950	0	0	0	0	0	0	0	0	0	0	0	238410	0	0	0	0	0	0
E9PJK1;E9PRJ8;H0YDL9;H0YDJ9;E9PIF1;A6NMH8;P60033;E9PM31;H0YEE2	E9PJK1;E9PRJ8;H0YDL9;H0YDJ9;E9PIF1;A6NMH8;P60033	Tetraspanin;CD81 antigen	CD81	tr|E9PJK1|E9PJK1_HUMAN Tetraspanin OS=Homo sapiens GN=CD81 PE=1 SV=1;tr|E9PRJ8|E9PRJ8_HUMAN Tetraspanin (Fragment) OS=Homo sapiens GN=CD81 PE=1 SV=1;tr|H0YDL9|H0YDL9_HUMAN Tetraspanin (Fragment) OS=Homo sapiens GN=CD81 PE=1 SV=1;tr|H0YDJ9|H0YDJ9_HUMAN Tetr	1605200	1389700	1290200	1402300	1695900	1899000	19509000	19159000	11229000	12017000	19211000	19043000	3965300	8874600	8004000	3512800	3067400	3071000	2123900	1756800	2193600	2320500	2470500	2393800	0	0	0	0	0	0
P27701;E9PJC7;P27701-2	P27701;E9PJC7;P27701-2	CD82 antigen;Tetraspanin	CD82	sp|P27701|CD82_HUMAN CD82 antigen OS=Homo sapiens GN=CD82 PE=1 SV=1;tr|E9PJC7|E9PJC7_HUMAN Tetraspanin (Fragment) OS=Homo sapiens GN=CD82 PE=1 SV=1;sp|P27701-2|CD82_HUMAN Isoform 2 of CD82 antigen OS=Homo sapiens GN=CD82	0	0	0	0	0	0	250470	306020	233520	206970	291830	267410	0	0	0	0	0	0	0	0	0	0	0	0	0	0	0	0	0	0
A6NNI4;G8JLH6;P21926;A0A087WZG3;A0A087WU13	A6NNI4;G8JLH6;P21926	Tetraspanin;CD9 antigen	CD9	tr|A6NNI4|A6NNI4_HUMAN Tetraspanin OS=Homo sapiens GN=CD9 PE=1 SV=1;tr|G8JLH6|G8JLH6_HUMAN Tetraspanin (Fragment) OS=Homo sapiens GN=CD9 PE=1 SV=1;sp|P21926|CD9_HUMAN CD9 antigen OS=Homo sapiens GN=CD9 PE=1 SV=4	0	0	0	0	0	0	22574000	22938000	11775000	14243000	17074000	21708000	7125000	5707300	6287200	5100600	7552900	10082000	5275200	5371600	7081900	6795100	5749400	7039900	5549100	5523200	5569600	5117200	4278800	4089100
A0A096LP69;P14209-3;P14209	A0A096LP69;P14209-3;P14209	CD99 antigen	CD99	tr|A0A096LP69|A0A096LP69_HUMAN CD99 antigen OS=Homo sapiens GN=CD99 PE=1 SV=1;sp|P14209-3|CD99_HUMAN Isoform 3 of CD99 antigen OS=Homo sapiens GN=CD99;sp|P14209|CD99_HUMAN CD99 antigen OS=Homo sapiens GN=CD99 PE=1 SV=1	0	0	0	0	0	0	0	0	0	0	0	0	0	0	0	0	0	0	0	0	0	0	0	0	0	0	0	0	0	0
P32320	P32320	Cytidine deaminase	CDA	sp|P32320|CDD_HUMAN Cytidine deaminase OS=Homo sapiens GN=CDA PE=1 SV=2	0	0	0	0	0	0	1819300	1826500	2077500	1770900	1709900	1788400	0	0	0	0	0	0	2007100	2185800	3006300	2282900	2504200	2525900	0	0	0	0	0	0
A0A024QZP7;P06493;E5RIU6;A0A087WZZ9;P06493-2;K7ELV5;Q00526	A0A024QZP7;P06493;E5RIU6;A0A087WZZ9;P06493-2	Cyclin-dependent kinase 1	CDC2;CDK1	tr|A0A024QZP7|A0A024QZP7_HUMAN Cell division cycle 2, G1 to S and G2 to M, isoform CRA_a OS=Homo sapiens GN=CDC2 PE=1 SV=1;sp|P06493|CDK1_HUMAN Cyclin-dependent kinase 1 OS=Homo sapiens GN=CDK1 PE=1 SV=3;tr|E5RIU6|E5RIU6_HUMAN Cyclin-dependent kinase 1 (Fr	2931500	2599800	2986400	2737700	1991500	2234400	870620	1023000	1020500	966970	1028000	951340	940740	957970	4579700	3851500	2979000	3269400	1952400	2067700	1304200	1383900	2536500	2591400	0	0	0	0	0	0
Q16543;K7EL68;K7EQA9;K7EKQ2;K7EIU0	Q16543;K7EL68;K7EQA9	Hsp90 co-chaperone Cdc37;Hsp90 co-chaperone Cdc37, N-terminally processed	CDC37	sp|Q16543|CDC37_HUMAN Hsp90 co-chaperone Cdc37 OS=Homo sapiens GN=CDC37 PE=1 SV=1;tr|K7EL68|K7EL68_HUMAN Hsp90 co-chaperone Cdc37 (Fragment) OS=Homo sapiens GN=CDC37 PE=1 SV=1;tr|K7EQA9|K7EQA9_HUMAN Hsp90 co-chaperone Cdc37 (Fragment) OS=Homo sapiens GN=CD	6683300	6633800	7208400	7644700	6196000	5930400	4469800	4501400	5218900	6341900	4533100	5019600	6005200	7186300	7912000	6831200	7881200	8200100	4305600	6036400	6381500	7101900	4995800	5205100	5577800	3211100	9232500	6507400	9268200	8393700
P60953;P60953-1;Q5JYX0	P60953;P60953-1;Q5JYX0	Cell division control protein 42 homolog	CDC42	sp|P60953|CDC42_HUMAN Cell division control protein 42 homolog OS=Homo sapiens GN=CDC42 PE=1 SV=2;sp|P60953-1|CDC42_HUMAN Isoform 1 of Cell division control protein 42 homolog OS=Homo sapiens GN=CDC42;tr|Q5JYX0|Q5JYX0_HUMAN Cell division control protein 42	0	0	0	0	0	0	2308200	1706100	1551400	2786000	2743200	2378400	1864400	1489100	1436100	1534800	2562800	3964700	1957500	1542100	1671500	1636000	1103900	1210500	0	0	0	0	680490	1371400
P12830;A0A087WXI5;A0A087WX17;A0A087WU43;P12830-2;H3BNC6;H3BVI7;J3QKP1	P12830;A0A087WXI5;A0A087WX17;A0A087WU43;P12830-2;H3BNC6;H3BVI7	Cadherin-1;E-Cad/CTF1;E-Cad/CTF2;E-Cad/CTF3	CDH1	sp|P12830|CADH1_HUMAN Cadherin-1 OS=Homo sapiens GN=CDH1 PE=1 SV=3;tr|A0A087WXI5|A0A087WXI5_HUMAN Cadherin-1 OS=Homo sapiens GN=CDH1 PE=1 SV=1;tr|A0A087WX17|A0A087WX17_HUMAN Cadherin-1 OS=Homo sapiens GN=CDH1 PE=1 SV=1;tr|A0A087WU43|A0A087WU43_HUMAN Cadher	4655100	4239400	4647200	3793500	5945200	5903800	7547600	7420700	6698500	7659300	8699700	9507600	13820000	16583000	11271000	7335000	7780000	8574800	4470400	4802800	4621000	4885700	4994700	4668900	8288200	7907700	8306000	8234300	7795900	12289000
A0A0A0MTR1;P55290;P55290-4;A0A087X0X6;P55290-5;P55290-3;P55290-2	A0A0A0MTR1;P55290;P55290-4;A0A087X0X6;P55290-5;P55290-3;P55290-2	Cadherin-13	CDH13	tr|A0A0A0MTR1|A0A0A0MTR1_HUMAN Cadherin-13 OS=Homo sapiens GN=CDH13 PE=1 SV=2;sp|P55290|CAD13_HUMAN Cadherin-13 OS=Homo sapiens GN=CDH13 PE=1 SV=1;sp|P55290-4|CAD13_HUMAN Isoform 4 of Cadherin-13 OS=Homo sapiens GN=CDH13;tr|A0A087X0X6|A0A087X0X6_HUMAN Cadh	3243900	3532100	4153200	3657700	5332500	5339600	2912700	2992200	2212200	2545700	2744100	3277800	0	0	0	0	0	0	1178600	921290	705590	1179500	855980	1130700	0	0	0	0	0	0
P19022	P19022	Cadherin-2	CDH2	sp|P19022|CADH2_HUMAN Cadherin-2 OS=Homo sapiens GN=CDH2 PE=1 SV=4	0	0	0	0	0	0	0	0	0	0	0	0	0	0	0	0	0	0	0	0	0	0	0	0	0	0	0	0	0	0
P19022-2;C9JMH2;C9J126;C9J8J8	P19022-2	Cadherin-2	CDH2	sp|P19022-2|CADH2_HUMAN Isoform 2 of Cadherin-2 OS=Homo sapiens GN=CDH2	0	0	0	0	0	0	645980	551710	432010	473280	521710	535810	0	0	0	0	0	0	1628500	1995200	2624400	2367500	2750100	2525300	0	0	0	0	0	0
P22223-2;P22223;J3QR60	P22223-2;P22223	Cadherin-3	CDH3	sp|P22223-2|CADH3_HUMAN Isoform 2 of Cadherin-3 OS=Homo sapiens GN=CDH3;sp|P22223|CADH3_HUMAN Cadherin-3 OS=Homo sapiens GN=CDH3 PE=1 SV=2	7693700	7654800	4667800	4940200	6303800	6077200	6988200	6848900	7287600	6294300	10252000	11053000	0	476300	360840	403330	0	0	1631600	1748700	1723200	1885800	1984100	2251900	0	0	0	0	0	0
E7ESI2;G3V5T9;P24941-2;P24941;G3V317	E7ESI2;G3V5T9;P24941-2;P24941;G3V317	Cyclin-dependent kinase 2	CDK2	tr|E7ESI2|E7ESI2_HUMAN Cyclin-dependent kinase 2 OS=Homo sapiens GN=CDK2 PE=1 SV=1;tr|G3V5T9|G3V5T9_HUMAN Cyclin-dependent kinase 2 OS=Homo sapiens GN=CDK2 PE=1 SV=1;sp|P24941-2|CDK2_HUMAN Isoform 2 of Cyclin-dependent kinase 2 OS=Homo sapiens GN=CDK2;sp|P	0	0	0	0	0	0	0	0	0	0	0	0	0	0	0	0	0	0	0	0	0	0	0	0	0	0	0	0	0	0
Q00534;F8VXD2;F8VYH9;F8VZZ0;F8VTV8;F8VWX7;F8VZ51;K7EJ83;H0YAZ9;Q9BVE2;E7EUK8;A0A087X209;F5H6Z0;J3QSD7;P11802-2;Q00535-2;Q00535;P11802;Q96Q40-2;P50750;Q96Q40-4;Q96Q40-3;O94921-3;Q96Q40-5;Q96Q40;O94921-2;O94921;Q07002;Q07002-2;P50750-2;Q07002-3;Q00537-2;Q00537;Q9NYV4-3;Q14004-2;Q9NYV4-2;Q9NYV4;Q14004	Q00534	Cyclin-dependent kinase 6	CDK6	sp|Q00534|CDK6_HUMAN Cyclin-dependent kinase 6 OS=Homo sapiens GN=CDK6 PE=1 SV=1	0	0	0	0	0	0	641360	627800	863500	763540	693050	831450	201310	0	0	0	170290	175700	728250	670980	714710	571320	716750	620210	0	0	0	0	0	0
Q96HQ2-2;Q96HQ2	Q96HQ2-2;Q96HQ2	CDKN2AIP N-terminal-like protein	CDKN2AIPNL	sp|Q96HQ2-2|C2AIL_HUMAN Isoform 2 of CDKN2AIP N-terminal-like protein OS=Homo sapiens GN=CDKN2AIPNL;sp|Q96HQ2|C2AIL_HUMAN CDKN2AIP N-terminal-like protein OS=Homo sapiens GN=CDKN2AIPNL PE=1 SV=1	0	0	0	0	0	0	0	0	0	0	0	0	0	0	0	0	0	0	0	0	0	0	0	0	0	0	0	0	0	0
Q16878	Q16878	Cysteine dioxygenase type 1	CDO1	sp|Q16878|CDO1_HUMAN Cysteine dioxygenase type 1 OS=Homo sapiens GN=CDO1 PE=1 SV=2	0	0	0	0	0	0	0	0	0	0	0	0	0	0	0	0	0	0	0	0	0	0	0	0	0	0	0	0	0	0
G8JLG2;Q15517	G8JLG2;Q15517	Corneodesmosin	CDSN	tr|G8JLG2|G8JLG2_HUMAN Corneodesmosin OS=Homo sapiens GN=CDSN PE=1 SV=1;sp|Q15517|CDSN_HUMAN Corneodesmosin OS=Homo sapiens GN=CDSN PE=1 SV=3	0	0	0	0	0	0	0	0	0	0	0	0	0	0	0	0	0	0	0	0	0	0	0	105520	0	0	0	0	0	0
Q9UKY7-2;Q9UKY7;H0Y8K3;D6RFH2;D6R9V8;Q9UKY7-3;D6RAV0;D6RDN0	Q9UKY7-2;Q9UKY7;H0Y8K3	Protein CDV3 homolog	CDV3	sp|Q9UKY7-2|CDV3_HUMAN Isoform 2 of Protein CDV3 homolog OS=Homo sapiens GN=CDV3;sp|Q9UKY7|CDV3_HUMAN Protein CDV3 homolog OS=Homo sapiens GN=CDV3 PE=1 SV=1;tr|H0Y8K3|H0Y8K3_HUMAN Protein CDV3 homolog (Fragment) OS=Homo sapiens GN=CDV3 PE=1 SV=1	3982000	3523000	2956200	3668800	3457100	2878700	2651800	2669800	5017000	4848900	3397500	3739600	2914600	3366500	5502900	5234300	3316500	3392500	4209200	3931400	2758700	2534500	3557900	3314200	0	0	0	0	0	0
Q9HCU4	Q9HCU4	Cadherin EGF LAG seven-pass G-type receptor 2	CELSR2	sp|Q9HCU4|CELR2_HUMAN Cadherin EGF LAG seven-pass G-type receptor 2 OS=Homo sapiens GN=CELSR2 PE=1 SV=1	0	0	0	0	0	0	650550	563310	429580	515770	372460	575100	2297000	1477600	2515400	1757100	943870	1083000	0	0	0	0	0	0	0	0	0	0	0	0
Q96M91	Q96M91	Cilia- and flagella-associated protein 53	CFAP53	sp|Q96M91|CFA53_HUMAN Cilia- and flagella-associated protein 53 OS=Homo sapiens GN=CFAP53 PE=1 SV=2	0	0	0	0	0	0	0	0	0	0	0	0	0	0	0	0	0	0	0	0	0	0	0	0	0	0	0	0	0	1353900
B4E1Z4;P00751;E7ETN3;H7C5H1;P00751-2;H7C526;C9JRT3	B4E1Z4;P00751;E7ETN3;H7C5H1	Complement factor B;Complement factor B Ba fragment;Complement factor B Bb fragment	CFB	tr|B4E1Z4|B4E1Z4_HUMAN Uncharacterized protein OS=Homo sapiens PE=1 SV=1;sp|P00751|CFAB_HUMAN Complement factor B OS=Homo sapiens GN=CFB PE=1 SV=2;tr|E7ETN3|E7ETN3_HUMAN Uncharacterized protein OS=Homo sapiens PE=3 SV=1;tr|H7C5H1|H7C5H1_HUMAN Complement fa	0	0	0	859570	922980	904710	51694000	46865000	33355000	32818000	22656000	18694000	972760	980790	594360	888010	671440	259170	14069000	16496000	14793000	13462000	10716000	10966000	13589000	10184000	14258000	14750000	13773000	14569000
P08603;A0A0D9SG88;P08603-2;Q5TFM2;B1AKG0;Q03591;A0A087WYK9;Q6NSD3;Q02985-2;Q02985	P08603;A0A0D9SG88;P08603-2	Complement factor H	CFH	sp|P08603|CFAH_HUMAN Complement factor H OS=Homo sapiens GN=CFH PE=1 SV=4;tr|A0A0D9SG88|A0A0D9SG88_HUMAN Complement factor H OS=Homo sapiens GN=CFH PE=4 SV=1;sp|P08603-2|CFAH_HUMAN Isoform 2 of Complement factor H OS=Homo sapiens GN=CFH	3568400	2119100	3399000	2348000	2765800	2894300	9145300	11293000	10381000	8674000	7984800	7611900	0	0	0	0	0	0	934930	821760	811830	1037200	378290	831970	0	0	0	0	0	0
P23528;E9PP50;E9PK25;G3V1A4;E9PQB7;E9PS23;E9PLJ3	P23528;E9PP50;E9PK25;G3V1A4;E9PQB7;E9PS23	Cofilin-1	CFL1	sp|P23528|COF1_HUMAN Cofilin-1 OS=Homo sapiens GN=CFL1 PE=1 SV=3;tr|E9PP50|E9PP50_HUMAN Cofilin-1 (Fragment) OS=Homo sapiens GN=CFL1 PE=1 SV=5;tr|E9PK25|E9PK25_HUMAN Cofilin-1 OS=Homo sapiens GN=CFL1 PE=1 SV=1;tr|G3V1A4|G3V1A4_HUMAN Cofilin 1 (Non-muscle),	126040000	122680000	121720000	113800000	86831000	91381000	184990000	183170000	200490000	208250000	185310000	187460000	248860000	225710000	196190000	256930000	319690000	360920000	212690000	215130000	148760000	157660000	194820000	184340000	82122000	140230000	117230000	157840000	125660000	151340000
Q9Y281;Q9Y281-3;F8WDN3;G3V2U0	Q9Y281;Q9Y281-3	Cofilin-2	CFL2	sp|Q9Y281|COF2_HUMAN Cofilin-2 OS=Homo sapiens GN=CFL2 PE=1 SV=1;sp|Q9Y281-3|COF2_HUMAN Isoform 3 of Cofilin-2 OS=Homo sapiens GN=CFL2	0	0	0	0	0	0	1907900	1683100	1803300	2198800	1963400	2104500	966200	1725600	552080	915640	955360	785880	2381300	2527600	2136100	2634100	2281900	2560000	2617500	0	2109800	0	0	0
Q9P2M7	Q9P2M7	Cingulin	CGN	sp|Q9P2M7|CING_HUMAN Cingulin OS=Homo sapiens GN=CGN PE=1 SV=2	0	0	0	0	0	0	0	0	0	0	0	0	0	0	0	0	0	0	0	0	0	0	0	0	0	0	0	0	0	0
Q99674;Q99674-4;Q99674-5	Q99674;Q99674-4;Q99674-5	Cell growth regulator with EF hand domain protein 1	CGREF1	sp|Q99674|CGRE1_HUMAN Cell growth regulator with EF hand domain protein 1 OS=Homo sapiens GN=CGREF1 PE=2 SV=2;sp|Q99674-4|CGRE1_HUMAN Isoform 4 of Cell growth regulator with EF hand domain protein 1 OS=Homo sapiens GN=CGREF1;sp|Q99674-5|CGRE1_HUMAN Isoform	0	0	0	0	0	0	0	0	0	0	0	0	315630	275120	309190	352860	204330	0	0	0	0	0	0	0	0	0	0	0	0	0
Q9Y6H1;Q5T1J5	Q9Y6H1;Q5T1J5	Coiled-coil-helix-coiled-coil-helix domain-containing protein 2;Putative coiled-coil-helix-coiled-coil-helix domain-containing protein CHCHD2P9, mitochondrial	CHCHD2;CHCHD2P9	sp|Q9Y6H1|CHCH2_HUMAN Coiled-coil-helix-coiled-coil-helix domain-containing protein 2 OS=Homo sapiens GN=CHCHD2 PE=1 SV=1;sp|Q5T1J5|CHCH9_HUMAN Putative coiled-coil-helix-coiled-coil-helix domain-containing protein CHCHD2P9, mitochondrial OS=Homo sapiens G	0	0	0	0	0	0	556270	503510	1312900	1317200	577200	774720	169310	252430	378170	233410	412230	400490	510580	475820	342650	345780	450050	401140	0	0	0	0	0	0
F5GWX5;A0A0C4DGG9;Q14839;Q14839-2;K7EMY3;Q8TDI0;Q12873-2;Q12873;Q12873-3	F5GWX5;A0A0C4DGG9;Q14839;Q14839-2	Chromodomain-helicase-DNA-binding protein 4	CHD4	tr|F5GWX5|F5GWX5_HUMAN Chromodomain-helicase-DNA-binding protein 4 OS=Homo sapiens GN=CHD4 PE=1 SV=1;tr|A0A0C4DGG9|A0A0C4DGG9_HUMAN Chromodomain-helicase-DNA-binding protein 4 OS=Homo sapiens GN=CHD4 PE=1 SV=1;sp|Q14839|CHD4_HUMAN Chromodomain-helicase-DNA	0	0	0	0	0	0	0	0	0	0	0	0	179080	245840	157500	216420	0	0	0	0	0	0	0	0	0	0	0	0	0	0
Q9P2D1-2;Q9P2D1-3;Q9P2D1	Q9P2D1-2;Q9P2D1-3;Q9P2D1	Chromodomain-helicase-DNA-binding protein 7	CHD7	sp|Q9P2D1-2|CHD7_HUMAN Isoform 2 of Chromodomain-helicase-DNA-binding protein 7 OS=Homo sapiens GN=CHD7;sp|Q9P2D1-3|CHD7_HUMAN Isoform 3 of Chromodomain-helicase-DNA-binding protein 7 OS=Homo sapiens GN=CHD7;sp|Q9P2D1|CHD7_HUMAN Chromodomain-helicase-DNA-b	0	0	0	0	0	0	0	0	0	0	0	0	0	0	0	0	0	0	0	0	0	0	0	0	0	0	0	0	0	614160
E9PI70;E9PIP0;E9PRL3;E9PPH0;E9PPA0;Q9BWS9-3;Q9BWS9;E9PKF1;Q9BWS9-2	E9PI70;E9PIP0;E9PRL3;E9PPH0;E9PPA0;Q9BWS9-3;Q9BWS9;E9PKF1;Q9BWS9-2	Chitinase domain-containing protein 1	CHID1	tr|E9PI70|E9PI70_HUMAN Chitinase domain-containing protein 1 (Fragment) OS=Homo sapiens GN=CHID1 PE=1 SV=5;tr|E9PIP0|E9PIP0_HUMAN Chitinase domain-containing protein 1 (Fragment) OS=Homo sapiens GN=CHID1 PE=1 SV=1;tr|E9PRL3|E9PRL3_HUMAN Chitinase domain-co	0	0	0	0	0	0	0	0	0	0	0	0	0	0	0	0	0	0	0	0	0	0	0	0	0	0	0	0	0	0
F8VVT7;Q9HD42;F5H875;F8VUA2;Q9HD42-2	F8VVT7;Q9HD42;F5H875;F8VUA2;Q9HD42-2	Charged multivesicular body protein 1a	CHMP1A	tr|F8VVT7|F8VVT7_HUMAN Charged multivesicular body protein 1a OS=Homo sapiens GN=CHMP1A PE=1 SV=1;sp|Q9HD42|CHM1A_HUMAN Charged multivesicular body protein 1a OS=Homo sapiens GN=CHMP1A PE=1 SV=1;tr|F5H875|F5H875_HUMAN Charged multivesicular body protein 1a	0	0	0	0	0	0	0	0	0	0	0	0	0	0	0	0	0	0	0	0	0	0	0	0	4569900	0	2481100	1911100	0	0
E9PQI5;E9PQ80;E9PSI1;Q9BY43;Q9BY43-2;H0YI89	E9PQI5;E9PQ80;E9PSI1;Q9BY43;Q9BY43-2	Charged multivesicular body protein 4a	CHMP4A	tr|E9PQI5|E9PQI5_HUMAN Charged multivesicular body protein 4a OS=Homo sapiens GN=CHMP4A PE=1 SV=1;tr|E9PQ80|E9PQ80_HUMAN Charged multivesicular body protein 4a (Fragment) OS=Homo sapiens GN=CHMP4A PE=1 SV=1;tr|E9PSI1|E9PSI1_HUMAN Uncharacterized protein OS	0	0	0	0	0	0	0	204670	0	0	0	0	0	0	222120	334660	903630	366970	0	0	0	0	0	0	0	0	0	0	0	0
Q9H444	Q9H444	Charged multivesicular body protein 4b	CHMP4B	sp|Q9H444|CHM4B_HUMAN Charged multivesicular body protein 4b OS=Homo sapiens GN=CHMP4B PE=1 SV=1	2039100	1212000	1470600	1044100	491900	472810	647320	995820	661360	672560	606530	561560	353740	400560	0	437060	214340	0	589500	1032000	955430	848370	1013300	854390	0	0	0	0	0	0
Q9NZZ3;Q9NZZ3-2	Q9NZZ3;Q9NZZ3-2	Charged multivesicular body protein 5	CHMP5	sp|Q9NZZ3|CHMP5_HUMAN Charged multivesicular body protein 5 OS=Homo sapiens GN=CHMP5 PE=1 SV=1;sp|Q9NZZ3-2|CHMP5_HUMAN Isoform 2 of Charged multivesicular body protein 5 OS=Homo sapiens GN=CHMP5	0	0	0	0	0	0	0	0	0	0	0	0	0	325750	382230	0	0	0	0	0	0	0	0	0	0	0	0	0	0	0
Q9UHD1;Q9UHD1-2;E9PPQ5;E9PIZ4;E9PSD5;E9PHZ2;E9PL00;E9PIF7	Q9UHD1;Q9UHD1-2;E9PPQ5;E9PIZ4;E9PSD5	Cysteine and histidine-rich domain-containing protein 1	CHORDC1	sp|Q9UHD1|CHRD1_HUMAN Cysteine and histidine-rich domain-containing protein 1 OS=Homo sapiens GN=CHORDC1 PE=1 SV=2;sp|Q9UHD1-2|CHRD1_HUMAN Isoform 2 of Cysteine and histidine-rich domain-containing protein 1 OS=Homo sapiens GN=CHORDC1;tr|E9PPQ5|E9PPQ5_HUMA	3191200	2943100	2213600	2240700	2231200	3137000	4703500	4414000	5563200	6372000	5495800	5246000	1045500	524240	2017400	1717800	1127500	789310	6262500	5813000	4846100	5344300	6750200	6311600	0	0	0	0	1940400	0
G5E9W2;Q9P2E5-2;Q9P2E5	G5E9W2;Q9P2E5-2;Q9P2E5	Chondroitin sulfate glucuronyltransferase	CHPF2	tr|G5E9W2|G5E9W2_HUMAN Chondroitin sulfate glucuronyltransferase OS=Homo sapiens GN=CHPF2 PE=1 SV=1;sp|Q9P2E5-2|CHPF2_HUMAN Isoform 2 of Chondroitin sulfate glucuronyltransferase OS=Homo sapiens GN=CHPF2;sp|Q9P2E5|CHPF2_HUMAN Chondroitin sulfate glucuronyl	0	0	0	0	0	0	0	0	0	0	0	0	0	0	0	0	0	0	0	0	0	0	783000	0	0	0	0	0	0	0
F8VXK3;Q9NPF2-2;Q9NPF2	F8VXK3;Q9NPF2-2;Q9NPF2	Carbohydrate sulfotransferase 11	CHST11	tr|F8VXK3|F8VXK3_HUMAN Carbohydrate sulfotransferase 11 (Fragment) OS=Homo sapiens GN=CHST11 PE=1 SV=1;sp|Q9NPF2-2|CHSTB_HUMAN Isoform 2 of Carbohydrate sulfotransferase 11 OS=Homo sapiens GN=CHST11;sp|Q9NPF2|CHSTB_HUMAN Carbohydrate sulfotransferase 11 OS	0	0	0	0	0	0	0	0	0	0	0	0	0	0	0	0	0	0	0	0	0	0	0	0	0	0	0	0	0	162440
H0YN65;Q8NCH0	H0YN65;Q8NCH0	Carbohydrate sulfotransferase 14	CHST14	tr|H0YN65|H0YN65_HUMAN Carbohydrate sulfotransferase 14 OS=Homo sapiens GN=CHST14 PE=1 SV=1;sp|Q8NCH0|CHSTE_HUMAN Carbohydrate sulfotransferase 14 OS=Homo sapiens GN=CHST14 PE=1 SV=2	0	0	0	0	0	0	325650	378430	457530	368770	411670	497250	0	0	0	0	0	0	0	0	0	0	0	0	0	0	0	0	0	0
O76071	O76071	Probable cytosolic iron-sulfur protein assembly protein CIAO1	CIAO1	sp|O76071|CIAO1_HUMAN Probable cytosolic iron-sulfur protein assembly protein CIAO1 OS=Homo sapiens GN=CIAO1 PE=1 SV=1	0	0	0	0	0	0	0	0	0	0	0	0	453090	0	813740	424210	0	520640	0	528180	456930	413710	613620	576920	0	0	0	0	0	0
Q6FI81-3;Q6FI81;H3BUG4;H3BV90;H3BT65;Q6FI81-2;H3BTZ8;H3BQ23	Q6FI81-3;Q6FI81;H3BUG4;H3BV90;H3BT65;Q6FI81-2	Anamorsin	CIAPIN1	sp|Q6FI81-3|CPIN1_HUMAN Isoform 3 of Anamorsin OS=Homo sapiens GN=CIAPIN1;sp|Q6FI81|CPIN1_HUMAN Anamorsin OS=Homo sapiens GN=CIAPIN1 PE=1 SV=2;tr|H3BUG4|H3BUG4_HUMAN Anamorsin OS=Homo sapiens GN=CIAPIN1 PE=1 SV=1;tr|H3BV90|H3BV90_HUMAN Anamorsin OS=Homo sa	0	0	0	0	0	0	581350	733530	954200	1250400	826630	900980	0	522310	642990	502770	718490	521690	1001800	876600	806810	746240	767560	872330	0	0	0	0	0	0
Q14011;K7ENX8;K7ELV6;K7EJV5;K7ELT6;K7EJV1;K7EMY9;K7EPM4;K7ER40;K7EQR7;D6W5Y5;Q14011-2	Q14011;K7ENX8;K7ELV6;K7EJV5;K7ELT6;K7EJV1;K7EMY9;K7EPM4;K7ER40;K7EQR7;D6W5Y5;Q14011-2	Cold-inducible RNA-binding protein	CIRBP	sp|Q14011|CIRBP_HUMAN Cold-inducible RNA-binding protein OS=Homo sapiens GN=CIRBP PE=1 SV=1;tr|K7ENX8|K7ENX8_HUMAN Cold-inducible RNA-binding protein (Fragment) OS=Homo sapiens GN=CIRBP PE=1 SV=2;tr|K7ELV6|K7ELV6_HUMAN Cold-inducible RNA-binding protein (F	0	0	0	0	0	0	0	0	0	0	0	0	613120	607760	749290	868980	994280	920740	0	0	0	240230	402520	0	0	0	0	0	0	0
Q8WWK9-4;Q8WWK9-6;Q8WWK9-5;Q8WWK9	Q8WWK9-4;Q8WWK9-6;Q8WWK9-5;Q8WWK9	Cytoskeleton-associated protein 2	CKAP2	sp|Q8WWK9-4|CKAP2_HUMAN Isoform 2 of Cytoskeleton-associated protein 2 OS=Homo sapiens GN=CKAP2;sp|Q8WWK9-6|CKAP2_HUMAN Isoform 4 of Cytoskeleton-associated protein 2 OS=Homo sapiens GN=CKAP2;sp|Q8WWK9-5|CKAP2_HUMAN Isoform 3 of Cytoskeleton-associated pro	0	0	0	0	0	0	0	0	0	0	0	0	0	0	0	0	0	0	0	0	0	0	0	0	0	0	0	0	0	0
Q07065	Q07065	Cytoskeleton-associated protein 4	CKAP4	sp|Q07065|CKAP4_HUMAN Cytoskeleton-associated protein 4 OS=Homo sapiens GN=CKAP4 PE=1 SV=2	1973900	2440600	1992100	2540600	0	0	0	0	0	0	0	0	0	0	0	0	0	0	0	0	0	0	0	0	0	0	0	0	0	0
F8WCN3;P12532;P12532-2;C9JSQ1;C9J6W7;C9JT96;C9J8F6;D6RHV3;D6R998;P17540	F8WCN3;P12532;P12532-2;C9JSQ1	Creatine kinase U-type, mitochondrial	CKMT1B;CKMT1A	tr|F8WCN3|F8WCN3_HUMAN Creatine kinase U-type, mitochondrial OS=Homo sapiens GN=CKMT1B PE=1 SV=1;sp|P12532|KCRU_HUMAN Creatine kinase U-type, mitochondrial OS=Homo sapiens GN=CKMT1A PE=1 SV=1;sp|P12532-2|KCRU_HUMAN Isoform 2 of Creatine kinase U-type, mito	0	0	0	0	0	0	453530	502830	490850	0	418040	426060	0	676690	0	0	446010	0	491230	507040	706780	598830	403130	503400	0	0	0	0	0	0
Q5T179;P61024	Q5T179;P61024	Cyclin-dependent kinases regulatory subunit;Cyclin-dependent kinases regulatory subunit 1	CKS1B	tr|Q5T179|Q5T179_HUMAN Cyclin-dependent kinases regulatory subunit OS=Homo sapiens GN=CKS1B PE=1 SV=1;sp|P61024|CKS1_HUMAN Cyclin-dependent kinases regulatory subunit 1 OS=Homo sapiens GN=CKS1B PE=1 SV=1	0	0	0	0	0	0	0	0	0	0	0	0	0	0	0	0	0	0	0	0	0	0	0	0	0	0	0	0	0	0
Q96S66;Q5T1P5;Q96S66-4;Q96S66-3;Q96S66-2	Q96S66;Q5T1P5;Q96S66-4;Q96S66-3;Q96S66-2	Chloride channel CLIC-like protein 1	CLCC1	sp|Q96S66|CLCC1_HUMAN Chloride channel CLIC-like protein 1 OS=Homo sapiens GN=CLCC1 PE=1 SV=1;tr|Q5T1P5|Q5T1P5_HUMAN Chloride channel CLIC-like protein 1 OS=Homo sapiens GN=CLCC1 PE=1 SV=1;sp|Q96S66-4|CLCC1_HUMAN Isoform 4 of Chloride channel CLIC-like pro	0	0	0	0	0	0	0	0	1831700	0	0	0	0	0	0	0	0	0	0	0	0	1803400	0	0	0	0	0	0	0	0
J3KNC9;O75596	J3KNC9;O75596	C-type lectin domain family 3 member A	CLEC3A	tr|J3KNC9|J3KNC9_HUMAN C-type lectin domain family 3 member A OS=Homo sapiens GN=CLEC3A PE=1 SV=1;sp|O75596|CLC3A_HUMAN C-type lectin domain family 3 member A OS=Homo sapiens GN=CLEC3A PE=1 SV=1	0	0	0	0	0	0	0	0	0	0	0	0	0	0	0	0	0	0	0	0	0	0	0	0	3200600	2217200	2671200	2360700	2739800	2375300
O00299	O00299	Chloride intracellular channel protein 1	CLIC1	sp|O00299|CLIC1_HUMAN Chloride intracellular channel protein 1 OS=Homo sapiens GN=CLIC1 PE=1 SV=4	18873000	19159000	13616000	13137000	18211000	16196000	22870000	23441000	28486000	23550000	24643000	28399000	29646000	21311000	20582000	21799000	24619000	21908000	11678000	11027000	14317000	13030000	12235000	11915000	5706800	4730600	5869200	2554000	5684900	4369200
O95833	O95833	Chloride intracellular channel protein 3	CLIC3	sp|O95833|CLIC3_HUMAN Chloride intracellular channel protein 3 OS=Homo sapiens GN=CLIC3 PE=1 SV=2	0	0	0	0	0	0	0	0	0	0	0	0	2201100	3890700	2038800	2202400	1931300	2681100	0	0	0	0	0	0	4817000	2294400	2914100	3299500	2404200	2642800
Q9Y696	Q9Y696	Chloride intracellular channel protein 4	CLIC4	sp|Q9Y696|CLIC4_HUMAN Chloride intracellular channel protein 4 OS=Homo sapiens GN=CLIC4 PE=1 SV=4	0	0	0	0	0	0	1513500	1768400	2155700	1815400	1746200	1449600	1246400	1470100	1925700	1507900	1188900	1432300	1688400	1772000	3498700	2534700	1715500	1959200	1278900	0	0	0	1372100	0
Q96NY7-2;Q96NY7	Q96NY7-2;Q96NY7	Chloride intracellular channel protein 6	CLIC6	sp|Q96NY7-2|CLIC6_HUMAN Isoform A of Chloride intracellular channel protein 6 OS=Homo sapiens GN=CLIC6;sp|Q96NY7|CLIC6_HUMAN Chloride intracellular channel protein 6 OS=Homo sapiens GN=CLIC6 PE=2 SV=3	0	0	0	0	0	0	0	0	0	0	0	0	0	0	0	0	0	0	0	0	0	0	0	0	0	0	0	0	0	709070
Q14677-2;Q14677;Q14677-3	Q14677-2;Q14677;Q14677-3	Clathrin interactor 1	CLINT1	sp|Q14677-2|EPN4_HUMAN Isoform 2 of Clathrin interactor 1 OS=Homo sapiens GN=CLINT1;sp|Q14677|EPN4_HUMAN Clathrin interactor 1 OS=Homo sapiens GN=CLINT1 PE=1 SV=1;sp|Q14677-3|EPN4_HUMAN Isoform 3 of Clathrin interactor 1 OS=Homo sapiens GN=CLINT1	0	0	0	0	0	0	0	0	0	0	0	0	0	0	0	0	0	0	0	0	0	0	0	0	0	0	0	0	0	427820
Q96JQ2;G3V3D8	Q96JQ2	Calmin	CLMN	sp|Q96JQ2|CLMN_HUMAN Calmin OS=Homo sapiens GN=CLMN PE=1 SV=1	0	0	0	0	0	0	0	0	0	2877000	0	0	0	0	0	0	0	0	0	0	0	0	0	0	0	0	0	0	0	0
A0A024R644;O75503;A0A087WZY0	A0A024R644;O75503;A0A087WZY0	Ceroid-lipofuscinosis neuronal protein 5	CLN5	tr|A0A024R644|A0A024R644_HUMAN Ceroid-lipofuscinosis neuronal protein 5 OS=Homo sapiens GN=CLN5 PE=1 SV=1;sp|O75503|CLN5_HUMAN Ceroid-lipofuscinosis neuronal protein 5 OS=Homo sapiens GN=CLN5 PE=1 SV=2;tr|A0A087WZY0|A0A087WZY0_HUMAN Ceroid-lipofuscinosis n	0	0	0	0	0	0	311680	0	0	0	277800	268870	0	0	0	154470	0	0	399450	364340	606390	453550	472270	0	0	0	0	0	0	0
E9PJF4;P54105	E9PJF4;P54105	Methylosome subunit pICln	CLNS1A	tr|E9PJF4|E9PJF4_HUMAN Methylosome subunit pICln OS=Homo sapiens GN=CLNS1A PE=1 SV=1;sp|P54105|ICLN_HUMAN Methylosome subunit pICln OS=Homo sapiens GN=CLNS1A PE=1 SV=1	0	0	0	0	0	0	0	0	0	0	0	0	0	0	0	0	0	0	0	271250	0	0	0	0	0	0	0	0	0	0
O94985-2;O94985;Q5SR54	O94985-2;O94985;Q5SR54	Calsyntenin-1;Soluble Alc-alpha;CTF1-alpha	CLSTN1	sp|O94985-2|CSTN1_HUMAN Isoform 2 of Calsyntenin-1 OS=Homo sapiens GN=CLSTN1;sp|O94985|CSTN1_HUMAN Calsyntenin-1 OS=Homo sapiens GN=CLSTN1 PE=1 SV=1;tr|Q5SR54|Q5SR54_HUMAN Calsyntenin-1 (Fragment) OS=Homo sapiens GN=CLSTN1 PE=1 SV=1	59417000	58544000	80220000	81283000	85199000	89643000	181620000	172470000	137610000	138030000	155300000	151550000	44684000	42716000	34621000	34208000	42308000	46315000	52380000	50772000	51180000	52480000	46236000	47309000	50248000	58338000	48616000	62144000	37236000	44200000
A0A087WUS3;Q9H4D0	A0A087WUS3;Q9H4D0	Calsyntenin-2	CLSTN2	tr|A0A087WUS3|A0A087WUS3_HUMAN Calsyntenin-2 OS=Homo sapiens GN=CLSTN2 PE=1 SV=1;sp|Q9H4D0|CSTN2_HUMAN Calsyntenin-2 OS=Homo sapiens GN=CLSTN2 PE=1 SV=2	0	0	0	0	0	0	0	0	0	0	0	0	1289900	0	0	0	0	0	0	0	0	0	0	0	71091000	63356000	43918000	28296000	58397000	35436000
Q9BQT9;Q9BQT9-2;F5H5D7;F5H7C7;F5H5C6;F5H746;F5H172	Q9BQT9;Q9BQT9-2	Calsyntenin-3	CLSTN3	sp|Q9BQT9|CSTN3_HUMAN Calsyntenin-3 OS=Homo sapiens GN=CLSTN3 PE=1 SV=1;sp|Q9BQT9-2|CSTN3_HUMAN Isoform 2 of Calsyntenin-3 OS=Homo sapiens GN=CLSTN3	0	0	0	0	0	0	0	0	0	0	0	0	0	0	0	0	0	0	0	0	0	0	0	0	7740800	7650600	6522200	8299900	7042500	6784500
P09496-2;F8WF69;P09496-4;P09496-3;P09496;P09496-5;C9J8P9	P09496-2;F8WF69;P09496-4;P09496-3;P09496	Clathrin light chain A	CLTA	sp|P09496-2|CLCA_HUMAN Isoform Non-brain of Clathrin light chain A OS=Homo sapiens GN=CLTA;tr|F8WF69|F8WF69_HUMAN Clathrin light chain A OS=Homo sapiens GN=CLTA PE=1 SV=1;sp|P09496-4|CLCA_HUMAN Isoform 4 of Clathrin light chain A OS=Homo sapiens GN=CLTA;sp	1173500	1019700	1396100	1029600	1009000	878550	935940	993360	964190	947380	825360	0	0	0	501990	0	859240	477940	549030	547040	533030	505750	0	567710	0	0	0	0	0	0
P09497-2;P09497;H0Y9Q6;D6RJD1	P09497-2;P09497	Clathrin light chain B	CLTB	sp|P09497-2|CLCB_HUMAN Isoform Non-brain of Clathrin light chain B OS=Homo sapiens GN=CLTB;sp|P09497|CLCB_HUMAN Clathrin light chain B OS=Homo sapiens GN=CLTB PE=1 SV=1	0	0	0	0	0	0	820350	812510	969280	917700	884430	1012300	1100600	983600	1147200	830070	1526300	1597600	1273800	1425000	1193600	1431600	1147700	1342600	0	0	0	0	0	0
A0A087WVQ6;Q00610-2;Q00610;J3KS13;P53675-2;P53675;A0A087WX41;K7EJJ5;J3KRF5;J3KSQ2;J3QL20;F5H5N6;A0A087WV74;A0A087WXH4	A0A087WVQ6;Q00610-2;Q00610	Clathrin heavy chain;Clathrin heavy chain 1	CLTC	tr|A0A087WVQ6|A0A087WVQ6_HUMAN Clathrin heavy chain OS=Homo sapiens GN=CLTC PE=1 SV=1;sp|Q00610-2|CLH1_HUMAN Isoform 2 of Clathrin heavy chain 1 OS=Homo sapiens GN=CLTC;sp|Q00610|CLH1_HUMAN Clathrin heavy chain 1 OS=Homo sapiens GN=CLTC PE=1 SV=5	31400000	26958000	29922000	29372000	32999000	34340000	44236000	45915000	48519000	50773000	53266000	54262000	83486000	91176000	88941000	93913000	110120000	106190000	38333000	37379000	39012000	41527000	40210000	40384000	36961000	42430000	49066000	50212000	42944000	53469000
P10909-4;P10909;P10909-5;P10909-2;H0YLK8;H0YC35;P10909-3;E7ERK6;E7ETB4;E5RJZ5;E5RG36;E5RGB0;E5RH61;H0YAS8	P10909-4;P10909;P10909-5;P10909-2;H0YLK8;H0YC35;P10909-3;E7ERK6;E7ETB4	Clusterin;Clusterin beta chain;Clusterin alpha chain;Clusterin	CLU	sp|P10909-4|CLUS_HUMAN Isoform 4 of Clusterin OS=Homo sapiens GN=CLU;sp|P10909|CLUS_HUMAN Clusterin OS=Homo sapiens GN=CLU PE=1 SV=1;sp|P10909-5|CLUS_HUMAN Isoform 5 of Clusterin OS=Homo sapiens GN=CLU;sp|P10909-2|CLUS_HUMAN Isoform 2 of Clusterin OS=Homo	34181000	41949000	48511000	48436000	42987000	45338000	6485300	6271000	5585500	5450800	5156600	5320000	43400000	35963000	40004000	43545000	36585000	39125000	10134000	9866000	12550000	13201000	11012000	11163000	18662000	20936000	15560000	19079000	20496000	20762000
K7EIG1;I3L2B0;O75153;I3L318;Q9Y5I4-2;Q9Y5I4	K7EIG1;I3L2B0;O75153	Clustered mitochondria protein homolog	CLUH	tr|K7EIG1|K7EIG1_HUMAN Clustered mitochondria protein homolog (Fragment) OS=Homo sapiens GN=CLUH PE=1 SV=2;tr|I3L2B0|I3L2B0_HUMAN Clustered mitochondria protein homolog (Fragment) OS=Homo sapiens GN=CLUH PE=1 SV=2;sp|O75153|CLU_HUMAN Clustered mitochondria	0	0	0	0	0	0	0	0	888140	664640	702970	677090	507490	0	0	0	795160	0	0	0	0	0	0	0	0	0	0	0	0	0
Q96DG6	Q96DG6	Carboxymethylenebutenolidase homolog	CMBL	sp|Q96DG6|CMBL_HUMAN Carboxymethylenebutenolidase homolog OS=Homo sapiens GN=CMBL PE=1 SV=1	0	0	0	0	0	0	0	0	0	0	0	0	0	0	0	0	0	0	0	0	0	0	0	0	2480000	2200000	0	0	2269100	0
P30085;Q5T0D2;P30085-2	P30085;Q5T0D2;P30085-2	UMP-CMP kinase	CMPK1	sp|P30085|KCY_HUMAN UMP-CMP kinase OS=Homo sapiens GN=CMPK1 PE=1 SV=3;tr|Q5T0D2|Q5T0D2_HUMAN UMP-CMP kinase OS=Homo sapiens GN=CMPK1 PE=1 SV=1;sp|P30085-2|KCY_HUMAN Isoform 2 of UMP-CMP kinase OS=Homo sapiens GN=CMPK1	1717400	1736800	1683200	2060000	2335400	2195500	1147700	965210	1335700	1248700	1449700	1183300	2385800	1463300	1438600	2606300	2256400	2007600	1388200	1265600	1305600	1356700	1381500	1486200	0	0	0	0	0	0
P62633-2;P62633;P62633-7;P62633-3;P62633-8;P62633-5;P62633-4;P62633-6;D6RAT4	P62633-2;P62633;P62633-7;P62633-3;P62633-8;P62633-5;P62633-4;P62633-6	Cellular nucleic acid-binding protein	CNBP	sp|P62633-2|CNBP_HUMAN Isoform 2 of Cellular nucleic acid-binding protein OS=Homo sapiens GN=CNBP;sp|P62633|CNBP_HUMAN Cellular nucleic acid-binding protein OS=Homo sapiens GN=CNBP PE=1 SV=1;sp|P62633-7|CNBP_HUMAN Isoform 7 of Cellular nucleic acid-binding	1316500	1673700	2043100	2229400	1244100	1204800	2451100	1873900	5359800	5696800	2020300	1848200	2800000	3002000	4589300	4133800	3608100	4089400	3546400	6002400	3470100	4192600	4558600	4425400	6478100	2758100	4094900	4361200	5892000	4271100
Q96KP4;Q96KP4-2;J3QKT2;J3KSV5;A0A087WYZ1;J3QQN6;J3QR27;J3QLU1;J3QKQ0;J3QRD0;J3QL02;J3QRA8;J3KSS4;A0A087WVS2;J3KRD5;J3QRP4;J3QRH4	Q96KP4;Q96KP4-2;J3QKT2	Cytosolic non-specific dipeptidase	CNDP2	sp|Q96KP4|CNDP2_HUMAN Cytosolic non-specific dipeptidase OS=Homo sapiens GN=CNDP2 PE=1 SV=2;sp|Q96KP4-2|CNDP2_HUMAN Isoform 2 of Cytosolic non-specific dipeptidase OS=Homo sapiens GN=CNDP2;tr|J3QKT2|J3QKT2_HUMAN Cytosolic non-specific dipeptidase (Fragment	1280500	1299600	573510	787080	2345800	1924200	2759400	2300400	2856800	2494900	2149300	2043700	6670700	6876900	9382000	7445000	6389500	5444900	4244400	3497800	3916900	3968100	4135400	4243000	2973600	4429400	5050100	6833200	5927600	8797300
B4DDF4;B4DUT8;Q99439;A0A087X271;Q99439-2;K7ES69;A0A087X1X5;H3BVI6;H3BQH0;A0A087WV51;U3KPS3	B4DDF4;B4DUT8;Q99439;A0A087X271;Q99439-2;K7ES69	Calponin;Calponin-2	CNN2	tr|B4DDF4|B4DDF4_HUMAN Calponin OS=Homo sapiens GN=CNN2 PE=1 SV=1;tr|B4DUT8|B4DUT8_HUMAN Calponin OS=Homo sapiens GN=CNN2 PE=1 SV=1;sp|Q99439|CNN2_HUMAN Calponin-2 OS=Homo sapiens GN=CNN2 PE=1 SV=4;tr|A0A087X271|A0A087X271_HUMAN Calponin (Fragment) OS=Homo	1886000	2118900	1733700	1277100	862360	1072800	1188500	1521000	3251100	2734100	2462400	2434200	942600	605250	1057200	832830	899770	927720	2885800	2885000	1773500	1481300	2739700	3002000	0	1589400	0	0	0	0
Q15417-3;Q15417;Q15417-2;E9PDU6	Q15417-3;Q15417;Q15417-2;E9PDU6	Calponin-3;Calponin	CNN3	sp|Q15417-3|CNN3_HUMAN Isoform 3 of Calponin-3 OS=Homo sapiens GN=CNN3;sp|Q15417|CNN3_HUMAN Calponin-3 OS=Homo sapiens GN=CNN3 PE=1 SV=1;sp|Q15417-2|CNN3_HUMAN Isoform 2 of Calponin-3 OS=Homo sapiens GN=CNN3;tr|E9PDU6|E9PDU6_HUMAN Calponin (Fragment) OS=Ho	0	0	0	0	0	563170	2775500	2543500	5221000	5588600	3761000	3911500	0	0	0	213340	288350	0	8973500	7941100	2992300	3468000	5745800	4768900	0	0	0	0	0	0
Q9Y2B0;F8VXJ7;F8W031;F8W1K5;H0YI18;F8W1U5;F8VP03;Q9Y2B0-2	Q9Y2B0;F8VXJ7;F8W031;F8W1K5	Protein canopy homolog 2	CNPY2	sp|Q9Y2B0|CNPY2_HUMAN Protein canopy homolog 2 OS=Homo sapiens GN=CNPY2 PE=1 SV=1;tr|F8VXJ7|F8VXJ7_HUMAN Protein canopy homolog 2 (Fragment) OS=Homo sapiens GN=CNPY2 PE=1 SV=1;tr|F8W031|F8W031_HUMAN Uncharacterized protein (Fragment) OS=Homo sapiens PE=1 S	0	0	0	0	0	0	2064200	2205500	2878200	2561000	2148900	2647700	1210200	1551100	1053400	1761400	1882800	1867300	3750400	2984200	2681000	2745300	3771900	4436700	2480100	2361000	2277700	2181100	2525000	2542600
Q9NYJ1;Q9NYJ1-2	Q9NYJ1;Q9NYJ1-2	Cytochrome c oxidase assembly factor 4 homolog, mitochondrial	COA4	sp|Q9NYJ1|COA4_HUMAN Cytochrome c oxidase assembly factor 4 homolog, mitochondrial OS=Homo sapiens GN=COA4 PE=1 SV=2;sp|Q9NYJ1-2|COA4_HUMAN Isoform 2 of Cytochrome c oxidase assembly factor 4 homolog, mitochondrial OS=Homo sapiens GN=COA4	0	0	0	0	0	0	0	0	0	0	0	0	0	0	0	0	0	0	810620	0	0	0	0	0	0	0	0	0	0	0
X6R5Z6;Q5JTJ3-3;Q5JTJ3;Q5JTJ3-2	X6R5Z6;Q5JTJ3-3;Q5JTJ3;Q5JTJ3-2	Cytochrome c oxidase assembly factor 6 homolog	COA6	tr|X6R5Z6|X6R5Z6_HUMAN Cytochrome c oxidase assembly factor 6 homolog OS=Homo sapiens GN=COA6 PE=1 SV=1;sp|Q5JTJ3-3|COA6_HUMAN Isoform 3 of Cytochrome c oxidase assembly factor 6 homolog OS=Homo sapiens GN=COA6;sp|Q5JTJ3|COA6_HUMAN Cytochrome c oxidase ass	0	0	0	0	0	0	0	0	0	0	0	0	0	0	0	0	0	0	0	0	0	0	0	0	0	0	0	0	0	91958
O43405;H0YJW4;G3V4C4;O43405-2;G3V5V4	O43405;H0YJW4;G3V4C4;O43405-2	Cochlin	COCH	sp|O43405|COCH_HUMAN Cochlin OS=Homo sapiens GN=COCH PE=1 SV=1;tr|H0YJW4|H0YJW4_HUMAN Cochlin (Fragment) OS=Homo sapiens GN=COCH PE=1 SV=1;tr|G3V4C4|G3V4C4_HUMAN Cochlin OS=Homo sapiens GN=COCH PE=1 SV=1;sp|O43405-2|COCH_HUMAN Isoform 2 of Cochlin OS=Homo	0	0	0	0	0	0	217470	0	84775	123990	0	156250	692720	267110	121990	347350	346390	341380	0	0	0	0	0	0	0	0	0	0	0	0
D6RGG3;Q99715;Q99715-4;A0A087X0A8;Q99715-2;H0Y5N9;H0Y4P7;H0Y991	D6RGG3;Q99715;Q99715-4	Collagen alpha-1(XII) chain	COL12A1	tr|D6RGG3|D6RGG3_HUMAN Collagen alpha-1(XII) chain OS=Homo sapiens GN=COL12A1 PE=1 SV=1;sp|Q99715|COCA1_HUMAN Collagen alpha-1(XII) chain OS=Homo sapiens GN=COL12A1 PE=1 SV=2;sp|Q99715-4|COCA1_HUMAN Isoform 4 of Collagen alpha-1(XII) chain OS=Homo sapiens	31767000	32039000	34731000	36631000	43170000	42604000	40850000	43009000	49522000	47249000	56748000	61281000	10935000	10534000	12164000	11347000	7550500	7593800	47159000	48904000	49737000	49946000	51366000	48728000	17764000	8242200	12808000	8393800	10958000	7479300
Q9UMD9-2;Q9UMD9	Q9UMD9-2;Q9UMD9	Collagen alpha-1(XVII) chain;120 kDa linear IgA disease antigen;97 kDa linear IgA disease antigen	COL17A1	sp|Q9UMD9-2|COHA1_HUMAN Isoform 2 of Collagen alpha-1(XVII) chain OS=Homo sapiens GN=COL17A1;sp|Q9UMD9|COHA1_HUMAN Collagen alpha-1(XVII) chain OS=Homo sapiens GN=COL17A1 PE=1 SV=3	0	416890	0	0	0	533640	1949700	1425300	1853300	1861100	2461000	2069400	0	0	0	0	0	0	671670	837780	576750	909130	1440800	1328500	0	0	0	0	0	0
P39060-2;P39060-1;P39060;H7BXV5;H7C457	P39060-2;P39060-1;P39060;H7BXV5	Collagen alpha-1(XVIII) chain;Endostatin	COL18A1	sp|P39060-2|COIA1_HUMAN Isoform 3 of Collagen alpha-1(XVIII) chain OS=Homo sapiens GN=COL18A1;sp|P39060-1|COIA1_HUMAN Isoform 2 of Collagen alpha-1(XVIII) chain OS=Homo sapiens GN=COL18A1;sp|P39060|COIA1_HUMAN Collagen alpha-1(XVIII) chain OS=Homo sapiens	1114500	2426200	2381600	1156700	1466200	1847400	0	0	0	0	0	0	511440	464640	416450	1051200	388740	847970	366480	418950	292380	253190	363050	341420	0	0	0	0	0	0
P02462;P02462-2	P02462;P02462-2	Collagen alpha-1(IV) chain;Arresten	COL4A1	sp|P02462|CO4A1_HUMAN Collagen alpha-1(IV) chain OS=Homo sapiens GN=COL4A1 PE=1 SV=3;sp|P02462-2|CO4A1_HUMAN Isoform 2 of Collagen alpha-1(IV) chain OS=Homo sapiens GN=COL4A1	5659700	5704500	7156000	8979300	5834100	5708500	7864900	6319600	6646900	7115400	7758400	6948000	0	0	0	0	0	0	1728100	2533100	2886700	1660100	3257500	2987700	0	0	0	0	0	0
P08572;A2A352	P08572	Collagen alpha-2(IV) chain;Canstatin	COL4A2	sp|P08572|CO4A2_HUMAN Collagen alpha-2(IV) chain OS=Homo sapiens GN=COL4A2 PE=1 SV=4	33307000	39755000	42153000	45432000	27515000	30355000	29760000	26835000	36020000	31295000	33415000	31311000	0	0	0	0	0	0	10616000	10396000	9010300	7920500	8920800	9263300	0	0	0	0	0	0
P29400;P29400-2	P29400;P29400-2	Collagen alpha-5(IV) chain	COL4A5	sp|P29400|CO4A5_HUMAN Collagen alpha-5(IV) chain OS=Homo sapiens GN=COL4A5 PE=1 SV=2;sp|P29400-2|CO4A5_HUMAN Isoform 2 of Collagen alpha-5(IV) chain OS=Homo sapiens GN=COL4A5	0	0	0	0	0	0	0	0	0	0	0	0	0	0	0	0	0	0	0	0	0	0	0	0	5530100	0	0	0	0	0
P20908;A0A087WXW9;H7BY82	P20908;A0A087WXW9	Collagen alpha-1(V) chain	COL5A1	sp|P20908|CO5A1_HUMAN Collagen alpha-1(V) chain OS=Homo sapiens GN=COL5A1 PE=1 SV=3;tr|A0A087WXW9|A0A087WXW9_HUMAN Collagen alpha-1(V) chain OS=Homo sapiens GN=COL5A1 PE=1 SV=1	3785300	3812000	3630200	3639500	3732700	5767900	0	0	0	0	0	0	0	0	0	0	0	0	0	0	0	0	1287600	1502400	0	0	0	0	0	0
P05997;A0A087WYX9	P05997;A0A087WYX9	Collagen alpha-2(V) chain	COL5A2	sp|P05997|CO5A2_HUMAN Collagen alpha-2(V) chain OS=Homo sapiens GN=COL5A2 PE=1 SV=3;tr|A0A087WYX9|A0A087WYX9_HUMAN Collagen alpha-2(V) chain OS=Homo sapiens GN=COL5A2 PE=1 SV=1	14552000	14342000	13025000	14345000	17944000	18190000	2484000	2908800	2715400	2971600	2986700	2993500	0	0	0	0	0	0	2367000	2113000	1512700	1573900	2294900	2528400	0	0	0	0	0	0
A0A087X0S5;P12109	A0A087X0S5;P12109	Collagen alpha-1(VI) chain	COL6A1	tr|A0A087X0S5|A0A087X0S5_HUMAN Collagen alpha-1(VI) chain OS=Homo sapiens GN=COL6A1 PE=1 SV=1;sp|P12109|CO6A1_HUMAN Collagen alpha-1(VI) chain OS=Homo sapiens GN=COL6A1 PE=1 SV=3	61058000	59386000	67811000	77257000	88679000	89020000	4539700	4750200	3779600	4238500	4024100	3723900	926510	847960	1333900	1711700	37539	333900	1314200	308540	961400	1332300	364650	351530	0	0	0	0	0	0
P12110-2;P12110-3;P12110;C9JH44;H7C0M5	P12110-2;P12110-3;P12110	Collagen alpha-2(VI) chain	COL6A2	sp|P12110-2|CO6A2_HUMAN Isoform 2C2A of Collagen alpha-2(VI) chain OS=Homo sapiens GN=COL6A2;sp|P12110-3|CO6A2_HUMAN Isoform 2C2A of Collagen alpha-2(VI) chain OS=Homo sapiens GN=COL6A2;sp|P12110|CO6A2_HUMAN Collagen alpha-2(VI) chain OS=Homo sapiens GN=C	2615600	2532200	3133500	3206000	3385000	4082300	0	0	0	0	0	0	0	0	0	0	0	0	0	0	0	0	0	0	0	0	0	0	0	0
Q02388-2;Q02388	Q02388-2;Q02388	Collagen alpha-1(VII) chain	COL7A1	sp|Q02388-2|CO7A1_HUMAN Isoform 2 of Collagen alpha-1(VII) chain OS=Homo sapiens GN=COL7A1;sp|Q02388|CO7A1_HUMAN Collagen alpha-1(VII) chain OS=Homo sapiens GN=COL7A1 PE=1 SV=2	0	0	0	0	0	0	0	0	0	0	0	528240	0	0	0	0	0	0	601130	639040	606180	546430	800550	624940	0	0	0	0	0	0
Q8NBJ5;M0QYH0;M0QX72	Q8NBJ5	Procollagen galactosyltransferase 1	COLGALT1	sp|Q8NBJ5|GT251_HUMAN Procollagen galactosyltransferase 1 OS=Homo sapiens GN=COLGALT1 PE=1 SV=1	0	0	0	0	0	0	426600	371660	335150	375590	341930	376640	0	0	0	0	0	0	817790	763920	978190	918010	843780	1086400	0	0	0	0	0	0
P21964-2;P21964;E7EMS6;F8WBW9;E7EUU8	P21964-2;P21964	Catechol O-methyltransferase	COMT	sp|P21964-2|COMT_HUMAN Isoform Soluble of Catechol O-methyltransferase OS=Homo sapiens GN=COMT;sp|P21964|COMT_HUMAN Catechol O-methyltransferase OS=Homo sapiens GN=COMT PE=1 SV=2	0	0	0	0	0	0	0	296590	308000	214970	258770	231160	1762900	9812100	4526300	7808100	2194200	3338200	0	0	0	0	635800	0	0	0	0	0	0	0
P53621;P53621-2	P53621;P53621-2	Coatomer subunit alpha;Xenin;Proxenin	COPA	sp|P53621|COPA_HUMAN Coatomer subunit alpha OS=Homo sapiens GN=COPA PE=1 SV=2;sp|P53621-2|COPA_HUMAN Isoform 2 of Coatomer subunit alpha OS=Homo sapiens GN=COPA	3725200	3584900	3510100	3483700	3275100	3772400	1912300	1761200	1644600	1905000	2549200	1581900	4952800	6495500	4306200	4375800	6185900	5035200	2896800	2524100	2354500	2960100	3498900	3537800	20969000	9130000	17171000	10691000	17459000	1608400
P53618;E9PP73;E9PP63;E9PKQ1	P53618;E9PP73	Coatomer subunit beta	COPB1	sp|P53618|COPB_HUMAN Coatomer subunit beta OS=Homo sapiens GN=COPB1 PE=1 SV=3;tr|E9PP73|E9PP73_HUMAN Coatomer subunit beta (Fragment) OS=Homo sapiens GN=COPB1 PE=1 SV=5	12012000	12002000	8989000	6794900	8256600	7987800	5694100	5995100	7145700	7070000	6542900	7956000	13888000	13507000	16809000	12699000	16047000	13851000	8099700	8213800	9201700	7731100	8464500	8512700	0	0	0	0	0	0
P35606-2;P35606;D6RBT6;D6R997;D6RBZ7;D6RCL6;D6RBG7;H0YAC7	P35606-2;P35606	Coatomer subunit beta	COPB2	sp|P35606-2|COPB2_HUMAN Isoform 2 of Coatomer subunit beta OS=Homo sapiens GN=COPB2;sp|P35606|COPB2_HUMAN Coatomer subunit beta OS=Homo sapiens GN=COPB2 PE=1 SV=2	3251000	1012000	717240	772450	506750	671310	2284700	2501900	3148100	2747500	2871500	2915900	6824400	4380100	5032900	10508000	10658000	10988000	4314100	4705400	3688300	3982300	5255300	4156000	4646500	6804300	6694200	5527800	4353500	6372100
M0QXB4;O14579;A0A087X0I4;O14579-3;O14579-2;M0R061	M0QXB4;O14579;A0A087X0I4;O14579-3;O14579-2;M0R061	Coatomer subunit epsilon	COPE	tr|M0QXB4|M0QXB4_HUMAN Coatomer protein complex, subunit epsilon, isoform CRA_g OS=Homo sapiens GN=COPE PE=1 SV=1;sp|O14579|COPE_HUMAN Coatomer subunit epsilon OS=Homo sapiens GN=COPE PE=1 SV=3;tr|A0A087X0I4|A0A087X0I4_HUMAN Coatomer subunit epsilon OS=Hom	2204300	2024600	1720600	2626100	2510900	3387000	1140900	1187500	1267400	1552100	1556100	1511800	3029800	4523400	7801300	1914500	2454900	2025100	1659500	1533500	1207400	1102200	1955600	1723100	0	0	0	0	0	0
Q9Y678;H0Y8X7	Q9Y678	Coatomer subunit gamma-1	COPG1	sp|Q9Y678|COPG1_HUMAN Coatomer subunit gamma-1 OS=Homo sapiens GN=COPG1 PE=1 SV=1	3981600	4266700	2293500	4317400	3910000	3246700	2357300	1877500	2580500	2377900	2300500	2237800	4622600	3548800	3500500	3362300	3274500	3763500	3144900	3474800	3257600	3480200	3375100	3771300	4302000	2791700	3362200	2576700	3400800	2990200
Q9UBF2-2;Q9UBF2	Q9UBF2-2;Q9UBF2	Coatomer subunit gamma-2	COPG2	sp|Q9UBF2-2|COPG2_HUMAN Isoform 2 of Coatomer subunit gamma-2 OS=Homo sapiens GN=COPG2;sp|Q9UBF2|COPG2_HUMAN Coatomer subunit gamma-2 OS=Homo sapiens GN=COPG2 PE=1 SV=1	0	0	0	0	0	0	0	0	0	0	0	0	183670	0	188030	0	0	0	0	0	0	0	0	0	0	0	0	0	0	0
B4DIH5;P61201;P61201-2;H0YM03;H0YKU5	B4DIH5;P61201;P61201-2;H0YM03;H0YKU5	COP9 signalosome complex subunit 2	COPS2	tr|B4DIH5|B4DIH5_HUMAN COP9 signalosome complex subunit 2 OS=Homo sapiens GN=COPS2 PE=1 SV=1;sp|P61201|CSN2_HUMAN COP9 signalosome complex subunit 2 OS=Homo sapiens GN=COPS2 PE=1 SV=1;sp|P61201-2|CSN2_HUMAN Isoform 2 of COP9 signalosome complex subunit 2 O	0	0	0	0	0	0	920800	891790	1119600	1127200	700400	763160	1320000	2765200	1332800	2602300	1000000	886180	1203000	1092200	1728400	1207500	1644800	1587300	0	0	0	0	0	0
Q9UNS2;Q9UNS2-2;H7C3P9;C9JLV5;J3QKR0;K7ES36;J3QL22;J3QS85;J3KTQ1	Q9UNS2;Q9UNS2-2;H7C3P9;C9JLV5	COP9 signalosome complex subunit 3	COPS3	sp|Q9UNS2|CSN3_HUMAN COP9 signalosome complex subunit 3 OS=Homo sapiens GN=COPS3 PE=1 SV=3;sp|Q9UNS2-2|CSN3_HUMAN Isoform 2 of COP9 signalosome complex subunit 3 OS=Homo sapiens GN=COPS3;tr|H7C3P9|H7C3P9_HUMAN COP9 signalosome complex subunit 3 OS=Homo sap	0	0	0	0	0	0	1392900	1168300	1560000	1529400	1092900	1347400	1542500	2807100	1832500	1584700	1588400	1552200	1290500	1496900	1333400	1324000	1703100	1681700	0	0	0	0	0	0
Q9BT78;D6RFN0;D6RD63;D6RAX7;Q9BT78-2	Q9BT78;D6RFN0;D6RD63;D6RAX7;Q9BT78-2	COP9 signalosome complex subunit 4	COPS4	sp|Q9BT78|CSN4_HUMAN COP9 signalosome complex subunit 4 OS=Homo sapiens GN=COPS4 PE=1 SV=1;tr|D6RFN0|D6RFN0_HUMAN COP9 signalosome complex subunit 4 OS=Homo sapiens GN=COPS4 PE=1 SV=1;tr|D6RD63|D6RD63_HUMAN COP9 signalosome complex subunit 4 (Fragment) OS=	0	0	0	0	0	0	1554200	1518000	1455800	1470800	1637100	1118000	1682800	1906500	1506500	1310100	1779000	1364900	2061500	2137800	2310600	1979300	1803800	1843300	0	0	0	0	0	0
Q92905;E5RHH5;E5RFS1;E5RG35;E5RK55;E5RHF2	Q92905	COP9 signalosome complex subunit 5	COPS5	sp|Q92905|CSN5_HUMAN COP9 signalosome complex subunit 5 OS=Homo sapiens GN=COPS5 PE=1 SV=4	0	0	0	0	0	0	495680	569100	530700	523670	470330	528550	343350	1522600	1044400	314240	515370	583290	535880	430870	453020	508020	457520	431060	0	0	0	0	0	0
E7EM64;Q7L5N1;H7C3T0	E7EM64;Q7L5N1;H7C3T0	COP9 signalosome complex subunit 6	COPS6	tr|E7EM64|E7EM64_HUMAN COP9 signalosome complex subunit 6 OS=Homo sapiens GN=COPS6 PE=1 SV=1;sp|Q7L5N1|CSN6_HUMAN COP9 signalosome complex subunit 6 OS=Homo sapiens GN=COPS6 PE=1 SV=1;tr|H7C3T0|H7C3T0_HUMAN COP9 signalosome complex subunit 6 (Fragment) OS=	0	0	0	0	0	0	963710	1467200	1113700	1407500	1087900	1526500	1492800	1290700	1428900	1056000	1204400	969440	1380700	1035500	1431300	1579400	1365100	1641900	0	0	0	0	0	0
Q9UBW8;F5H7C6;F5GYF7;F5H248;F5H4U8;F5H4Z0;F5H3M6;G3XAP1;F5GXT7	Q9UBW8;F5H7C6;F5GYF7;F5H248;F5H4U8	COP9 signalosome complex subunit 7a	COPS7A	sp|Q9UBW8|CSN7A_HUMAN COP9 signalosome complex subunit 7a OS=Homo sapiens GN=COPS7A PE=1 SV=1;tr|F5H7C6|F5H7C6_HUMAN COP9 signalosome complex subunit 7a (Fragment) OS=Homo sapiens GN=COPS7A PE=1 SV=1;tr|F5GYF7|F5GYF7_HUMAN COP9 signalosome complex subunit	0	0	0	0	0	0	954200	920300	1027700	986100	763660	836580	1020100	910310	1165300	933540	741420	809230	1538300	1404900	1184900	1429600	1063600	1281000	0	0	0	0	0	0
E9PGT6;Q99627-2;Q99627;H7C3S9	E9PGT6;Q99627-2;Q99627;H7C3S9	COP9 signalosome complex subunit 8	COPS8	tr|E9PGT6|E9PGT6_HUMAN COP9 signalosome complex subunit 8 OS=Homo sapiens GN=COPS8 PE=1 SV=1;sp|Q99627-2|CSN8_HUMAN Isoform 2 of COP9 signalosome complex subunit 8 OS=Homo sapiens GN=COPS8;sp|Q99627|CSN8_HUMAN COP9 signalosome complex subunit 8 OS=Homo sap	0	0	0	0	0	0	420420	493700	0	0	0	0	0	0	0	480280	625210	0	718430	514410	735100	648790	567150	531690	0	0	0	0	0	0
F8VVA7;P61923;F8VXB1;F8VUC5;F8W156;F8W651;F8VYZ4;P61923-5;P61923-4;F8VXR1;F8VYK5;P61923-2;P61923-3	F8VVA7;P61923;F8VXB1;F8VUC5;F8W156;F8W651;F8VYZ4;P61923-5;P61923-4;F8VXR1	Coatomer subunit zeta-1	COPZ1	tr|F8VVA7|F8VVA7_HUMAN Coatomer subunit zeta-1 OS=Homo sapiens GN=COPZ1 PE=1 SV=1;sp|P61923|COPZ1_HUMAN Coatomer subunit zeta-1 OS=Homo sapiens GN=COPZ1 PE=1 SV=1;tr|F8VXB1|F8VXB1_HUMAN Coatomer subunit zeta-1 (Fragment) OS=Homo sapiens GN=COPZ1 PE=1 SV=1;	0	1313600	960730	1000300	1004800	939070	969420	877870	1459500	1070400	1206200	1038400	2432600	1074400	916580	3149800	1969300	2324100	1055400	1373900	1119600	980140	1654600	1462400	0	0	0	0	0	0
P31146;H3BTU6;H3BRJ0;H3BRY3	P31146;H3BTU6;H3BRJ0;H3BRY3	Coronin-1A;Coronin	CORO1A	sp|P31146|COR1A_HUMAN Coronin-1A OS=Homo sapiens GN=CORO1A PE=1 SV=4;tr|H3BTU6|H3BTU6_HUMAN Coronin (Fragment) OS=Homo sapiens GN=CORO1A PE=1 SV=1;tr|H3BRJ0|H3BRJ0_HUMAN Coronin (Fragment) OS=Homo sapiens GN=CORO1A PE=1 SV=1;tr|H3BRY3|H3BRY3_HUMAN Coronin	0	0	0	0	0	0	0	0	0	0	0	0	0	0	0	0	0	0	0	0	0	0	0	0	0	0	0	0	0	0
Q9BR76;A0A087WW53;F5H390;F5H0D2	Q9BR76;A0A087WW53;F5H390	Coronin-1B;Coronin	CORO1B	sp|Q9BR76|COR1B_HUMAN Coronin-1B OS=Homo sapiens GN=CORO1B PE=1 SV=1;tr|A0A087WW53|A0A087WW53_HUMAN Coronin OS=Homo sapiens GN=CORO1B PE=1 SV=1;tr|F5H390|F5H390_HUMAN Coronin OS=Homo sapiens GN=CORO1B PE=1 SV=1	1473700	2657100	3860600	1397300	1700200	1449800	300150	395400	794830	838730	761120	986410	11973000	12115000	17273000	8389300	16901000	19762000	1964300	2023200	2009200	1393900	2050400	2211800	5284800	455770	3487300	2923700	3546700	0
Q9ULV4;Q9ULV4-2;Q9ULV4-3;B4E3S0;H0YHL7;F8W1H8;F8VUX3;F8VSA4;F8VRE9;F8VTT6;F8VVB7;F8VV53;J3QLV6;J3KSS5;Q6QEF8-4;Q6QEF8-3;Q6QEF8-2;Q6QEF8-5;Q6QEF8	Q9ULV4;Q9ULV4-2;Q9ULV4-3;B4E3S0;H0YHL7	Coronin-1C;Coronin	CORO1C	sp|Q9ULV4|COR1C_HUMAN Coronin-1C OS=Homo sapiens GN=CORO1C PE=1 SV=1;sp|Q9ULV4-2|COR1C_HUMAN Isoform 2 of Coronin-1C OS=Homo sapiens GN=CORO1C;sp|Q9ULV4-3|COR1C_HUMAN Isoform 3 of Coronin-1C OS=Homo sapiens GN=CORO1C;tr|B4E3S0|B4E3S0_HUMAN Coronin OS=Homo	5695900	5078000	6373900	4365500	5371900	6730400	4627400	4331500	5440700	5689600	4884100	4802500	3605400	3585400	3452100	3786100	4685100	3842500	8038100	7841400	5158300	5537700	6370500	6514400	3378100	4191000	2634600	2537100	2808500	4371500
Q9UQ03-2;Q9UQ03	Q9UQ03-2;Q9UQ03	Coronin-2B	CORO2B	sp|Q9UQ03-2|COR2B_HUMAN Isoform 2 of Coronin-2B OS=Homo sapiens GN=CORO2B;sp|Q9UQ03|COR2B_HUMAN Coronin-2B OS=Homo sapiens GN=CORO2B PE=1 SV=4	0	0	0	0	0	0	0	0	0	0	0	0	0	0	0	0	0	0	0	0	0	0	0	0	0	0	0	0	0	0
A0A0A6YYL4;P57737-2;P57737-4;P57737;P57737-3	A0A0A6YYL4;P57737-2;P57737-4;P57737;P57737-3	Coronin;Coronin-7	CORO7-PAM16;CORO7	tr|A0A0A6YYL4|A0A0A6YYL4_HUMAN Coronin OS=Homo sapiens GN=CORO7-PAM16 PE=1 SV=1;sp|P57737-2|CORO7_HUMAN Isoform 2 of Coronin-7 OS=Homo sapiens GN=CORO7;sp|P57737-4|CORO7_HUMAN Isoform 4 of Coronin-7 OS=Homo sapiens GN=CORO7;sp|P57737|CORO7_HUMAN Coronin-7	0	0	0	0	0	0	0	0	0	0	0	0	0	0	0	0	0	0	0	0	0	0	0	0	0	0	0	0	0	0
Q14019;H3BT58	Q14019;H3BT58	Coactosin-like protein	COTL1	sp|Q14019|COTL1_HUMAN Coactosin-like protein OS=Homo sapiens GN=COTL1 PE=1 SV=3;tr|H3BT58|H3BT58_HUMAN Coactosin-like protein OS=Homo sapiens GN=COTL1 PE=1 SV=1	12327000	11926000	12799000	15116000	21121000	21641000	10915000	10663000	10236000	8562200	8512000	7713500	3094800	2945900	1629800	2163600	3457800	3650100	14799000	17935000	19722000	17511000	11444000	13003000	12327000	10957000	12176000	13825000	12549000	11432000
C9J8T6;Q14061;H7C4E5	C9J8T6;Q14061;H7C4E5	Cytochrome c oxidase copper chaperone	COX17	tr|C9J8T6|C9J8T6_HUMAN Cytochrome c oxidase copper chaperone OS=Homo sapiens GN=COX17 PE=1 SV=1;sp|Q14061|COX17_HUMAN Cytochrome c oxidase copper chaperone OS=Homo sapiens GN=COX17 PE=1 SV=2;tr|H7C4E5|H7C4E5_HUMAN Cytochrome c oxidase copper chaperone (Fra	0	0	0	0	0	0	0	0	549490	0	0	0	0	0	0	0	0	0	0	0	0	0	162680	0	0	0	0	0	0	0
H3BNX8;P20674	H3BNX8;P20674	Cytochrome c oxidase subunit 5A, mitochondrial	COX5A	tr|H3BNX8|H3BNX8_HUMAN Cytochrome c oxidase subunit 5A, mitochondrial OS=Homo sapiens GN=COX5A PE=1 SV=1;sp|P20674|COX5A_HUMAN Cytochrome c oxidase subunit 5A, mitochondrial OS=Homo sapiens GN=COX5A PE=1 SV=2	0	0	0	0	0	0	0	0	0	0	0	0	0	0	0	0	0	0	0	0	0	0	0	0	0	0	0	0	0	0
P10606	P10606	Cytochrome c oxidase subunit 5B, mitochondrial	COX5B	sp|P10606|COX5B_HUMAN Cytochrome c oxidase subunit 5B, mitochondrial OS=Homo sapiens GN=COX5B PE=1 SV=2	0	593770	0	0	0	0	0	0	0	0	0	0	0	0	0	0	0	0	0	0	0	0	0	0	0	0	0	0	0	0
P14854	P14854	Cytochrome c oxidase subunit 6B1	COX6B1	sp|P14854|CX6B1_HUMAN Cytochrome c oxidase subunit 6B1 OS=Homo sapiens GN=COX6B1 PE=1 SV=2	1023700	982180	744160	686530	625380	501550	1404900	1426600	2790600	2467200	2224900	1971800	622740	882070	1247100	1167700	0	1358800	726110	497570	0	366570	849830	963330	0	0	0	0	0	0
D6RIE3;D6RGV5;H0UI06;P14406	D6RIE3;D6RGV5;H0UI06;P14406	Cytochrome c oxidase subunit 7A2, mitochondrial	COX7A2	tr|D6RIE3|D6RIE3_HUMAN Cytochrome c oxidase subunit 7A2, mitochondrial OS=Homo sapiens GN=COX7A2 PE=1 SV=1;tr|D6RGV5|D6RGV5_HUMAN Cytochrome c oxidase subunit 7A2, mitochondrial (Fragment) OS=Homo sapiens GN=COX7A2 PE=1 SV=1;tr|H0UI06|H0UI06_HUMAN Cytochro	0	0	0	0	0	0	0	0	0	0	0	0	0	0	0	0	0	0	0	0	0	0	0	0	0	0	0	0	0	0
P00450;E9PFZ2;H7C5R1;D6RE86;H7C5N5	P00450;E9PFZ2;H7C5R1	Ceruloplasmin	CP	sp|P00450|CERU_HUMAN Ceruloplasmin OS=Homo sapiens GN=CP PE=1 SV=1;tr|E9PFZ2|E9PFZ2_HUMAN Ceruloplasmin OS=Homo sapiens GN=CP PE=1 SV=1;tr|H7C5R1|H7C5R1_HUMAN Ceruloplasmin (Fragment) OS=Homo sapiens GN=CP PE=1 SV=1	2556500	2097900	2007300	1422200	1610800	2435700	20457000	14524000	6968300	6491100	5523500	6523300	69466	227350	256580	83409	0	0	1548900	1013800	973840	593880	928950	651310	0	0	0	0	0	0
Q9UI42-2;Q9UI42;C9J6N7;C9J3P4;B7Z5J4	Q9UI42-2;Q9UI42;C9J6N7;C9J3P4;B7Z5J4	Carboxypeptidase A4	CPA4	sp|Q9UI42-2|CBPA4_HUMAN Isoform 2 of Carboxypeptidase A4 OS=Homo sapiens GN=CPA4;sp|Q9UI42|CBPA4_HUMAN Carboxypeptidase A4 OS=Homo sapiens GN=CPA4 PE=1 SV=2;tr|C9J6N7|C9J6N7_HUMAN Carboxypeptidase A4 (Fragment) OS=Homo sapiens GN=CPA4 PE=1 SV=1;tr|C9J3P4|C	2311300	2550200	3455900	3466300	5398300	5356100	0	0	0	0	0	0	0	0	0	0	0	0	0	0	0	0	0	0	0	0	0	0	0	0
P16870-2;P16870;D6RF88;C9JE88;D6R930	P16870-2;P16870	Carboxypeptidase E	CPE	sp|P16870-2|CBPE_HUMAN Isoform 2 of Carboxypeptidase E OS=Homo sapiens GN=CPE;sp|P16870|CBPE_HUMAN Carboxypeptidase E OS=Homo sapiens GN=CPE PE=1 SV=1	0	0	0	0	0	0	2947300	3029600	4197500	4254400	1463100	1524400	3189000	3480700	3698500	3008100	2901600	1661000	665680	558260	459380	523150	637110	564340	4107300	4980200	4480800	4920400	4561300	3234600
F2Z2V0;B0QZ18;Q99829;E7ENH5;A6PVH9;Q5JX55;Q5JX56;Q5JX58;Q5JX59;Q5JX60;Q5JX44;Q5JX45;Q5JX54;Q5JX57;E7EV27;H0Y524;Q5JX61;Q5JX52;Q5JX53	F2Z2V0;B0QZ18;Q99829;E7ENH5;A6PVH9;Q5JX55;Q5JX56;Q5JX58;Q5JX59;Q5JX60;Q5JX44;Q5JX45	Copine-1	CPNE1	tr|F2Z2V0|F2Z2V0_HUMAN Copine-1 (Fragment) OS=Homo sapiens GN=CPNE1 PE=1 SV=1;tr|B0QZ18|B0QZ18_HUMAN Copine-1 OS=Homo sapiens GN=CPNE1 PE=1 SV=1;sp|Q99829|CPNE1_HUMAN Copine-1 OS=Homo sapiens GN=CPNE1 PE=1 SV=1;tr|E7ENH5|E7ENH5_HUMAN Copine-1 OS=Homo sapie	785430	911260	687980	589690	569220	514870	0	0	0	0	0	0	0	0	0	0	0	0	0	0	0	0	0	0	0	0	0	0	0	0
O75131;E5RHZ0;A0A087WYQ3;E5RFT7;A0A087WUS8;A0A087WXR6;H0YB26;E7ENV7;Q86YQ8-2;Q9HCH3-2;Q96FN4-2;Q96FN4;Q8IYJ1;Q96A23;O95741;Q9UBL6-2;Q86YQ8;Q96A23-2;Q9HCH3;O95741-2;Q9UBL6	O75131;E5RHZ0;A0A087WYQ3	Copine-3	CPNE3	sp|O75131|CPNE3_HUMAN Copine-3 OS=Homo sapiens GN=CPNE3 PE=1 SV=1;tr|E5RHZ0|E5RHZ0_HUMAN Copine-3 (Fragment) OS=Homo sapiens GN=CPNE3 PE=1 SV=1;tr|A0A087WYQ3|A0A087WYQ3_HUMAN Copine-3 (Fragment) OS=Homo sapiens GN=CPNE3 PE=1 SV=1	0	0	0	0	0	0	724060	681350	384460	804380	775500	692940	2448600	1650700	1292200	767890	1071800	873970	333060	267520	350980	349620	157760	322530	0	0	0	0	0	0
Q9BRF8;Q9BRF8-3;Q9BRF8-2	Q9BRF8;Q9BRF8-3;Q9BRF8-2	Serine/threonine-protein phosphatase CPPED1	CPPED1	sp|Q9BRF8|CPPED_HUMAN Serine/threonine-protein phosphatase CPPED1 OS=Homo sapiens GN=CPPED1 PE=1 SV=3;sp|Q9BRF8-3|CPPED_HUMAN Isoform 3 of Serine/threonine-protein phosphatase CPPED1 OS=Homo sapiens GN=CPPED1;sp|Q9BRF8-2|CPPED_HUMAN Isoform 2 of Serine/thr	0	0	0	0	0	0	0	0	0	0	0	0	1867000	0	690830	261640	1254500	0	0	0	0	511050	0	0	0	0	0	0	0	0
F8WJN3;Q16630-3;Q16630;Q16630-2	F8WJN3;Q16630-3;Q16630;Q16630-2	Cleavage and polyadenylation specificity factor subunit 6	CPSF6	tr|F8WJN3|F8WJN3_HUMAN Cleavage and polyadenylation-specificity factor subunit 6 OS=Homo sapiens GN=CPSF6 PE=1 SV=1;sp|Q16630-3|CPSF6_HUMAN Isoform 3 of Cleavage and polyadenylation specificity factor subunit 6 OS=Homo sapiens GN=CPSF6;sp|Q16630|CPSF6_HUMA	0	0	0	0	0	0	696710	650710	711510	970740	905370	1257800	2344700	2137100	1835500	0	1283100	557250	557620	413940	0	0	686310	829910	0	0	0	0	0	0
P29373;Q5SYZ4;B5MCB5;P29762	P29373;Q5SYZ4	Cellular retinoic acid-binding protein 2	CRABP2	sp|P29373|RABP2_HUMAN Cellular retinoic acid-binding protein 2 OS=Homo sapiens GN=CRABP2 PE=1 SV=2;tr|Q5SYZ4|Q5SYZ4_HUMAN Cellular retinoic acid-binding protein 2 (Fragment) OS=Homo sapiens GN=CRABP2 PE=1 SV=1	0	0	0	0	0	0	0	0	0	0	0	87364	45087000	55622000	74805000	74890000	60752000	54196000	202060	158810	639030	239880	101440	0	13526000	7399700	6651700	10962000	13494000	7436900
O75629	O75629	Protein CREG1	CREG1	sp|O75629|CREG1_HUMAN Protein CREG1 OS=Homo sapiens GN=CREG1 PE=1 SV=1	0	0	0	0	0	0	0	0	0	0	0	0	278830	286260	158230	240200	338740	0	1147600	1705700	1897400	1056200	377370	0	0	0	0	0	0	0
Q9NZV1;H7C2T6;H7C1Z0	Q9NZV1;H7C2T6	Cysteine-rich motor neuron 1 protein;Processed cysteine-rich motor neuron 1 protein	CRIM1	sp|Q9NZV1|CRIM1_HUMAN Cysteine-rich motor neuron 1 protein OS=Homo sapiens GN=CRIM1 PE=1 SV=1;tr|H7C2T6|H7C2T6_HUMAN Cysteine-rich motor neuron 1 protein (Fragment) OS=Homo sapiens GN=CRIM1 PE=1 SV=1	775210	1083000	1235300	1133800	1132900	1060100	646240	569550	562530	533210	595550	719890	0	319560	0	0	0	0	495020	553700	575900	664240	946660	690530	0	0	0	0	0	0
P52943;H0YFA4;P52943-2;H0YHD8	P52943;H0YFA4;P52943-2;H0YHD8	Cysteine-rich protein 2	CRIP2	sp|P52943|CRIP2_HUMAN Cysteine-rich protein 2 OS=Homo sapiens GN=CRIP2 PE=1 SV=1;tr|H0YFA4|H0YFA4_HUMAN Cysteine-rich protein 2 (Fragment) OS=Homo sapiens GN=CRIP2 PE=1 SV=1;sp|P52943-2|CRIP2_HUMAN Isoform 2 of Cysteine-rich protein 2 OS=Homo sapiens GN=CR	0	0	0	0	0	0	0	0	0	0	0	0	9220700	3267600	21643000	9303000	6848200	5516500	124540	116130	66387	100070	129260	0	0	0	0	0	0	0
P46108-2;P46108;I3L297	P46108-2;P46108;I3L297	Adapter molecule crk	CRK	sp|P46108-2|CRK_HUMAN Isoform Crk-I of Adapter molecule crk OS=Homo sapiens GN=CRK;sp|P46108|CRK_HUMAN Adapter molecule crk OS=Homo sapiens GN=CRK PE=1 SV=2;tr|I3L297|I3L297_HUMAN Adapter molecule crk OS=Homo sapiens GN=CRK PE=1 SV=1	0	0	0	0	0	0	441880	570450	0	427540	406230	514350	1926100	606920	803130	523850	656930	700350	706950	664170	680160	738790	824310	619120	0	0	0	0	0	0
P46109	P46109	Crk-like protein	CRKL	sp|P46109|CRKL_HUMAN Crk-like protein OS=Homo sapiens GN=CRKL PE=1 SV=1	0	0	0	0	0	0	0	0	0	0	0	0	527280	366310	646950	0	497730	683220	736170	494970	643220	662040	603180	582870	0	0	0	0	0	0
B1AKD8;Q5TZA2-2;Q5TZA2;A0A087WW81	B1AKD8;Q5TZA2-2;Q5TZA2	Rootletin	CROCC	tr|B1AKD8|B1AKD8_HUMAN Rootletin (Fragment) OS=Homo sapiens GN=CROCC PE=1 SV=2;sp|Q5TZA2-2|CROCC_HUMAN Isoform 2 of Rootletin OS=Homo sapiens GN=CROCC;sp|Q5TZA2|CROCC_HUMAN Rootletin OS=Homo sapiens GN=CROCC PE=1 SV=1	0	0	0	0	0	0	0	0	1803300	1692400	0	0	0	0	0	0	3045700	2093700	0	0	0	2815000	0	0	0	0	0	0	0	0
C9JH92;A6NP24;Q08257-2;Q08257-3;Q08257	C9JH92;A6NP24;Q08257-2;Q08257-3;Q08257	Quinone oxidoreductase	CRYZ	tr|C9JH92|C9JH92_HUMAN Quinone oxidoreductase (Fragment) OS=Homo sapiens GN=CRYZ PE=1 SV=1;tr|A6NP24|A6NP24_HUMAN Quinone oxidoreductase (Fragment) OS=Homo sapiens GN=CRYZ PE=1 SV=1;sp|Q08257-2|QOR_HUMAN Isoform 2 of Quinone oxidoreductase OS=Homo sapiens	0	0	0	0	0	0	0	0	0	0	0	0	0	0	0	0	0	0	0	0	0	0	0	0	0	0	0	0	0	290310
A0A0C4DGI3;B4DJV2;O75390;F8VPF9;F8VPA1;F8W1S4;F8W642;F8VZK9;F8VX07;F8VRP1;F8VX68;F8VRI6;F8VTT8;F8W4S1;H0YIC4;F8VWQ5;F8VR34	A0A0C4DGI3;B4DJV2;O75390;F8VPF9;F8VPA1;F8W1S4	Citrate synthase;Citrate synthase, mitochondrial	CS	tr|A0A0C4DGI3|A0A0C4DGI3_HUMAN Citrate synthase OS=Homo sapiens GN=CS PE=1 SV=1;tr|B4DJV2|B4DJV2_HUMAN Citrate synthase OS=Homo sapiens GN=CS PE=1 SV=1;sp|O75390|CISY_HUMAN Citrate synthase, mitochondrial OS=Homo sapiens GN=CS PE=1 SV=2;tr|F8VPF9|F8VPF9_HU	0	0	0	0	0	0	3752400	4112200	3256600	2869100	3928400	2493500	617140	0	700760	1001500	687530	667250	0	0	0	0	0	0	1589700	1970000	1673900	1573500	1462600	1993900
O75534-2;O75534;O75534-3;O75534-4;E9PLT0;E9PLD4;E9PNG3;E9PKN4	O75534-2;O75534;O75534-3;O75534-4;E9PLT0	Cold shock domain-containing protein E1	CSDE1	sp|O75534-2|CSDE1_HUMAN Isoform 2 of Cold shock domain-containing protein E1 OS=Homo sapiens GN=CSDE1;sp|O75534|CSDE1_HUMAN Cold shock domain-containing protein E1 OS=Homo sapiens GN=CSDE1 PE=1 SV=2;sp|O75534-3|CSDE1_HUMAN Isoform 3 of Cold shock domain-co	363440	0	0	0	0	0	1972900	1948200	3377100	3178300	2303700	2987400	2318800	2640100	2829300	3128600	4569100	3685800	1536700	1592900	1160200	1054800	1221500	1240300	4926200	0	0	0	0	1697400
P55060-3;P55060;P55060-4;P55060-2	P55060-3;P55060;P55060-4	Exportin-2	CSE1L	sp|P55060-3|XPO2_HUMAN Isoform 3 of Exportin-2 OS=Homo sapiens GN=CSE1L;sp|P55060|XPO2_HUMAN Exportin-2 OS=Homo sapiens GN=CSE1L PE=1 SV=3;sp|P55060-4|XPO2_HUMAN Isoform 4 of Exportin-2 OS=Homo sapiens GN=CSE1L	9718200	10108000	7753500	12714000	24552000	12728000	30853000	31874000	42346000	32635000	36877000	31293000	19443000	24582000	23035000	21490000	26488000	24845000	28492000	26059000	33383000	33786000	24895000	27223000	11680000	21738000	10441000	25059000	23846000	27876000
E9PJA2;P09603-3;P09603-2;P09603;E9PKP4;E9PQ08;H7BY18	E9PJA2;P09603-3;P09603-2;P09603;E9PKP4;E9PQ08	Macrophage colony-stimulating factor 1;Processed macrophage colony-stimulating factor 1	CSF1	tr|E9PJA2|E9PJA2_HUMAN Macrophage colony-stimulating factor 1 (Fragment) OS=Homo sapiens GN=CSF1 PE=1 SV=1;sp|P09603-3|CSF1_HUMAN Isoform 3 of Macrophage colony-stimulating factor 1 OS=Homo sapiens GN=CSF1;sp|P09603-2|CSF1_HUMAN Isoform 2 of Macrophage col	0	0	0	0	0	0	4608100	4966400	3124600	2797800	3243700	3713900	0	0	0	0	0	0	1637600	1544800	1824500	1787000	1932400	1788800	0	0	0	0	0	0
J3QRX2;J3KTH8;Q8N4W3;P09919-3;P09919-2;P09919	J3QRX2;J3KTH8;Q8N4W3;P09919-3;P09919-2;P09919	Granulocyte colony-stimulating factor	CSF3	tr|J3QRX2|J3QRX2_HUMAN Granulocyte colony-stimulating factor (Fragment) OS=Homo sapiens GN=CSF3 PE=1 SV=1;tr|J3KTH8|J3KTH8_HUMAN Granulocyte colony-stimulating factor OS=Homo sapiens GN=CSF3 PE=1 SV=1;tr|Q8N4W3|Q8N4W3_HUMAN Colony stimulating factor 3 (Gra	0	0	0	0	0	0	3445400	3089200	2775500	3284400	2634400	2612600	0	0	0	0	0	0	0	0	0	0	0	0	0	0	0	0	0	0
P48729;P48729-2;H0Y9X2;U3KQK7;P48729-3;E5RG27;D6RGE5;U3KQ83;U3KPX3;D6REM4;E7ETM0;Q8N752	P48729;P48729-2;H0Y9X2;U3KQK7;P48729-3	Casein kinase I isoform alpha	CSNK1A1	sp|P48729|KC1A_HUMAN Casein kinase I isoform alpha OS=Homo sapiens GN=CSNK1A1 PE=1 SV=2;sp|P48729-2|KC1A_HUMAN Isoform 2 of Casein kinase I isoform alpha OS=Homo sapiens GN=CSNK1A1;tr|H0Y9X2|H0Y9X2_HUMAN Casein kinase I isoform alpha (Fragment) OS=Homo sap	0	0	0	0	0	0	0	0	0	0	0	0	566440	342230	474470	641220	489690	334580	0	0	0	0	0	0	0	0	0	0	0	0
E7EU96;Q5U5J2;Q8NEV1;P68400;V9GYA2;V9GY80;P68400-2	E7EU96;Q5U5J2;Q8NEV1;P68400	Casein kinase II subunit alpha 3;Casein kinase II subunit alpha	CSNK2A1;CSNK2A3	tr|E7EU96|E7EU96_HUMAN Casein kinase II subunit alpha OS=Homo sapiens GN=CSNK2A1 PE=1 SV=1;tr|Q5U5J2|Q5U5J2_HUMAN CSNK2A1 protein OS=Homo sapiens GN=CSNK2A1 PE=1 SV=1;sp|Q8NEV1|CSK23_HUMAN Casein kinase II subunit alpha 3 OS=Homo sapiens GN=CSNK2A3 PE=1 SV	0	0	0	0	0	0	0	0	0	0	0	0	0	0	259230	0	0	0	0	407460	352280	339000	0	0	0	0	0	0	0	0
P21291;E9PS42;E9PND2;E9PP21	P21291;E9PS42;E9PND2;E9PP21	Cysteine and glycine-rich protein 1	CSRP1	sp|P21291|CSRP1_HUMAN Cysteine and glycine-rich protein 1 OS=Homo sapiens GN=CSRP1 PE=1 SV=3;tr|E9PS42|E9PS42_HUMAN Cysteine and glycine-rich protein 1 OS=Homo sapiens GN=CSRP1 PE=1 SV=1;tr|E9PND2|E9PND2_HUMAN Cysteine and glycine-rich protein 1 (Fragment)	0	0	0	0	0	0	1017400	1031800	1611900	1746400	1455000	1248500	3940200	3423400	9537800	4370300	10721000	8634700	2687500	2579600	2633700	2109600	3141700	3122100	10649000	2164100	7339500	1912400	5391800	1906900
F8VW96;Q16527;F8VQR7	F8VW96;Q16527;F8VQR7	Cysteine and glycine-rich protein 2	CSRP2	tr|F8VW96|F8VW96_HUMAN Cysteine and glycine-rich protein 2 OS=Homo sapiens GN=CSRP2 PE=1 SV=1;sp|Q16527|CSRP2_HUMAN Cysteine and glycine-rich protein 2 OS=Homo sapiens GN=CSRP2 PE=1 SV=3;tr|F8VQR7|F8VQR7_HUMAN Cysteine and glycine-rich protein 2 OS=Homo sa	0	0	0	0	0	0	0	0	0	0	0	0	0	0	0	0	0	0	0	492800	391950	416710	406040	424310	0	0	0	0	0	0
P01034	P01034	Cystatin-C	CST3	sp|P01034|CYTC_HUMAN Cystatin-C OS=Homo sapiens GN=CST3 PE=1 SV=1	91578000	115190000	96710000	92796000	72336000	95487000	246830000	242720000	227580000	223580000	270090000	334770000	38515000	31269000	28198000	33567000	49470000	51780000	27433000	25291000	24247000	25155000	23655000	28659000	26386000	40493000	40671000	39779000	34347000	70545000
Q15828	Q15828	Cystatin-M	CST6	sp|Q15828|CYTM_HUMAN Cystatin-M OS=Homo sapiens GN=CST6 PE=1 SV=1	0	0	0	0	0	0	5042400	4164800	4899700	3878500	3183600	4557000	304250	166180	128320	306060	343290	227520	12038000	11447000	14111000	12404000	10824000	10611000	0	0	0	0	0	0
C9J0E4;P01040	C9J0E4;P01040	Cystatin-A;Cystatin-A, N-terminally processed	CSTA	tr|C9J0E4|C9J0E4_HUMAN Cystatin-A OS=Homo sapiens GN=CSTA PE=1 SV=1;sp|P01040|CYTA_HUMAN Cystatin-A OS=Homo sapiens GN=CSTA PE=1 SV=1	0	0	0	0	0	0	0	0	0	0	0	0	0	0	0	0	0	0	0	0	0	0	0	0	0	0	0	0	0	0
P04080	P04080	Cystatin-B	CSTB	sp|P04080|CYTB_HUMAN Cystatin-B OS=Homo sapiens GN=CSTB PE=1 SV=2	10313000	8194000	7190000	3689700	5464700	8483100	892080	897910	830870	852610	960880	793240	3920900	2967800	1474700	1343600	3075600	3834500	2571300	1619300	2575100	1771500	3540400	1939000	0	0	0	0	0	0
Q05048;A0A0A0MSZ9	Q05048	Cleavage stimulation factor subunit 1	CSTF1	sp|Q05048|CSTF1_HUMAN Cleavage stimulation factor subunit 1 OS=Homo sapiens GN=CSTF1 PE=1 SV=1	0	0	0	0	0	0	1262700	1333500	1293500	1497400	1283500	1671200	5020000	5522700	0	3386000	2218700	1985900	2546300	2344600	0	0	2323100	2166100	0	0	0	9117500	0	0
E9PID8;E7EWR4;P33240-2;P33240;A0A0A0MT56;Q9H0L4	E9PID8;E7EWR4;P33240-2;P33240;A0A0A0MT56	Cleavage stimulation factor subunit 2	CSTF2	tr|E9PID8|E9PID8_HUMAN Cleavage stimulation factor subunit 2 OS=Homo sapiens GN=CSTF2 PE=1 SV=1;tr|E7EWR4|E7EWR4_HUMAN Cleavage stimulation factor subunit 2 OS=Homo sapiens GN=CSTF2 PE=1 SV=1;sp|P33240-2|CSTF2_HUMAN Isoform 2 of Cleavage stimulation factor	0	0	0	0	0	0	0	0	0	0	0	0	0	826730	0	685010	0	0	0	0	0	0	0	0	0	0	0	0	0	0
Q5SQP8;P56545;P56545-2;E7ESU7;D6RAX2;E7EPF8;Q13363-2;Q13363;A0A087WYL1;E9PGB1;E7EUB3	Q5SQP8;P56545;P56545-2;E7ESU7;D6RAX2;E7EPF8;Q13363-2;Q13363	C-terminal-binding protein 2;C-terminal-binding protein 1	CTBP2;CTBP1	tr|Q5SQP8|Q5SQP8_HUMAN C-terminal-binding protein 2 OS=Homo sapiens GN=CTBP2 PE=1 SV=1;sp|P56545|CTBP2_HUMAN C-terminal-binding protein 2 OS=Homo sapiens GN=CTBP2 PE=1 SV=1;sp|P56545-2|CTBP2_HUMAN Isoform 2 of C-terminal-binding protein 2 OS=Homo sapiens G	0	0	0	0	0	0	0	0	0	0	0	0	282000	0	0	245920	0	400790	0	0	0	0	0	0	0	0	0	0	0	0
Q01459	Q01459	Di-N-acetylchitobiase	CTBS	sp|Q01459|DIAC_HUMAN Di-N-acetylchitobiase OS=Homo sapiens GN=CTBS PE=1 SV=1	0	0	0	0	0	0	0	0	0	0	0	0	0	0	0	0	0	0	0	0	0	0	0	86347	0	0	0	0	0	0
P29279-2;P29279	P29279-2;P29279	Connective tissue growth factor	CTGF	sp|P29279-2|CTGF_HUMAN Isoform 2 of Connective tissue growth factor OS=Homo sapiens GN=CTGF;sp|P29279|CTGF_HUMAN Connective tissue growth factor OS=Homo sapiens GN=CTGF PE=1 SV=2	0	0	0	0	0	0	0	0	342270	326900	329870	344890	0	0	257300	0	0	0	522610	461660	350460	0	399830	405210	0	0	0	0	0	0
P35221;P35221-2;G3XAM7;P35221-3;E5RIB1;E5RHV7;E5RGY6;E5RG03;E5RJL0;E5RIE0;E5RJ41;E5RFM3;E5RGY7;H0YBB8;E5RFM5;E5RJP7;E5RGD2;E5RJZ2;E5RIT8;E5RFG3;E5RFK9	P35221;P35221-2;G3XAM7	Catenin alpha-1	CTNNA1	sp|P35221|CTNA1_HUMAN Catenin alpha-1 OS=Homo sapiens GN=CTNNA1 PE=1 SV=1;sp|P35221-2|CTNA1_HUMAN Isoform 2 of Catenin alpha-1 OS=Homo sapiens GN=CTNNA1;tr|G3XAM7|G3XAM7_HUMAN Catenin (Cadherin-associated protein), alpha 1, 102kDa, isoform CRA_a OS=Homo sa	5576300	7269000	7006300	6724800	5507100	4644800	5228700	5517100	6666600	7183000	6091100	6162100	5719700	6110700	6937700	6544400	7603100	7618000	6224300	6491500	5949800	6378400	8339700	6286200	3654800	3063700	3231900	3973900	4247300	4438900
P26232-3;P26232-2;P26232-5;P26232;C9J144;C9IZ88;A0A0A0MTJ6;A0A0A0MRI5;P26232-4;P26232-6	P26232-3;P26232-2;P26232-5;P26232	Catenin alpha-2	CTNNA2	sp|P26232-3|CTNA2_HUMAN Isoform 3 of Catenin alpha-2 OS=Homo sapiens GN=CTNNA2;sp|P26232-2|CTNA2_HUMAN Isoform 2 of Catenin alpha-2 OS=Homo sapiens GN=CTNNA2;sp|P26232-5|CTNA2_HUMAN Isoform 5 of Catenin alpha-2 OS=Homo sapiens GN=CTNNA2;sp|P26232|CTNA2_HUM	0	0	0	0	0	0	0	0	328970	0	0	0	0	0	953490	0	0	0	0	402420	322330	0	383320	392010	0	0	0	0	0	0
B4DGU4;P35222	B4DGU4;P35222	Catenin beta-1	CTNNB1	tr|B4DGU4|B4DGU4_HUMAN Catenin beta-1 OS=Homo sapiens GN=CTNNB1 PE=1 SV=1;sp|P35222|CTNB1_HUMAN Catenin beta-1 OS=Homo sapiens GN=CTNNB1 PE=1 SV=1	2133800	2585200	2182100	2302300	1789000	2338200	2560400	2388500	2660800	2764500	2467200	2305600	2112400	1608300	1378500	1452300	1547400	1666900	2779600	3388300	3244000	3234900	4456900	5195600	3119500	1759000	2422500	2257200	1707000	1982900
A0A087WUB9;Q8WYA6-4;Q8WYA6;A2A2P1;Q8WYA6-3;Q8WYA6-2	A0A087WUB9;Q8WYA6-4;Q8WYA6;A2A2P1;Q8WYA6-3;Q8WYA6-2	Beta-catenin-like protein 1	CTNNBL1	tr|A0A087WUB9|A0A087WUB9_HUMAN Beta-catenin-like protein 1 OS=Homo sapiens GN=CTNNBL1 PE=1 SV=1;sp|Q8WYA6-4|CTBL1_HUMAN Isoform 4 of Beta-catenin-like protein 1 OS=Homo sapiens GN=CTNNBL1;sp|Q8WYA6|CTBL1_HUMAN Beta-catenin-like protein 1 OS=Homo sapiens GN	0	0	0	0	0	0	0	0	162670	165990	0	0	0	201000	0	217310	175530	177950	245670	195240	180300	202140	174060	149520	0	0	0	0	0	0
O60716-13;O60716-11;O60716-21;O60716-19;O60716-16;O60716-15;O60716-10;O60716-9;O60716-5;O60716-3;C9JZR2;O60716-24;O60716-23;O60716-18;O60716-17;O60716-14;O60716-12;O60716-8;O60716-7;O60716-2;O60716;O60716-29;O60716-27;O60716-22;O60716-20;O60716-6;O60716-4;O60716-32;O60716-31;O60716-26;O60716-25;O60716-30;O60716-28;E9PRE2;H0YC95;E9PKL1	O60716-13;O60716-11;O60716-21;O60716-19;O60716-16;O60716-15;O60716-10;O60716-9;O60716-5;O60716-3;C9JZR2;O60716-24;O60716-23;O60716-18;O60716-17;O60716-14;O60716-12;O60716-8;O60716-7;O60716-2;O60716;O60716-29;O60716-27;O60716-22;O60716-20;O60716-6;O60716-4;O60716-32;O60716-31;O60716-26;O60716-25;O60716-30;O60716-28	Catenin delta-1	CTNND1	sp|O60716-13|CTND1_HUMAN Isoform 2A of Catenin delta-1 OS=Homo sapiens GN=CTNND1;sp|O60716-11|CTND1_HUMAN Isoform 2AC of Catenin delta-1 OS=Homo sapiens GN=CTNND1;sp|O60716-21|CTND1_HUMAN Isoform 3A of Catenin delta-1 OS=Homo sapiens GN=CTNND1;sp|O60716-19	0	0	0	0	0	0	251200	339330	372010	366510	240250	311390	895930	296960	206120	1379000	351370	0	250690	261550	261320	223790	0	0	0	0	0	0	0	0
P17812;P17812-2	P17812;P17812-2	CTP synthase 1	CTPS1	sp|P17812|PYRG1_HUMAN CTP synthase 1 OS=Homo sapiens GN=CTPS1 PE=1 SV=2;sp|P17812-2|PYRG1_HUMAN Isoform 2 of CTP synthase 1 OS=Homo sapiens GN=CTPS1	0	0	0	0	0	0	833820	767960	852440	0	0	0	0	1537400	1068400	0	1053400	969960	827390	909530	1000700	818600	719820	752080	0	0	0	0	0	0
X6R5C5;X6R8A1;P10619-2;P10619;Q5JZH0;U3KQF1;U3KQ41;U3KQU6	X6R5C5;X6R8A1;P10619-2;P10619	Carboxypeptidase;Lysosomal protective protein;Lysosomal protective protein 32 kDa chain;Lysosomal protective protein 20 kDa chain	CTSA	tr|X6R5C5|X6R5C5_HUMAN Carboxypeptidase OS=Homo sapiens GN=CTSA PE=1 SV=1;tr|X6R8A1|X6R8A1_HUMAN Carboxypeptidase OS=Homo sapiens GN=CTSA PE=1 SV=1;sp|P10619-2|PPGB_HUMAN Isoform 2 of Lysosomal protective protein OS=Homo sapiens GN=CTSA;sp|P10619|PPGB_HUMA	0	0	0	0	0	0	4445200	5228300	3539700	3328300	4209800	4619500	21432000	17331000	16287000	11238000	11451000	11900000	24142000	21858000	26565000	26453000	24116000	24720000	0	0	0	0	0	0
P07858;E9PKQ7;E9PNL5;E9PHZ5;E9PLY3;E9PSG5;E9PQM1;E9PR54;E9PJ67;E9PCB3;E9PS78;R4GMQ5	P07858	Cathepsin B;Cathepsin B light chain;Cathepsin B heavy chain	CTSB	sp|P07858|CATB_HUMAN Cathepsin B OS=Homo sapiens GN=CTSB PE=1 SV=3	38460000	34384000	22622000	30705000	18121000	16920000	9213200	11628000	8094200	7820300	8942700	8868100	6700900	8440500	8032500	7911600	9982000	7573100	49222000	45743000	44763000	47493000	42416000	41366000	389560	137140	0	0	512320	722170
P53634;H0YCY8;P53634-2;P53634-3	P53634;H0YCY8	Dipeptidyl peptidase 1;Dipeptidyl peptidase 1 exclusion domain chain;Dipeptidyl peptidase 1 heavy chain;Dipeptidyl peptidase 1 light chain	CTSC	sp|P53634|CATC_HUMAN Dipeptidyl peptidase 1 OS=Homo sapiens GN=CTSC PE=1 SV=2;tr|H0YCY8|H0YCY8_HUMAN Dipeptidyl peptidase 1 (Fragment) OS=Homo sapiens GN=CTSC PE=1 SV=5	0	0	0	0	0	0	68321000	65029000	50491000	53338000	61661000	67235000	1324500	1331600	333130	693870	348190	589880	52062000	49777000	50457000	52248000	52081000	50059000	0	0	0	0	0	0
P07339;C9JH19;F8WD96;H7C469;H7C1V0;F8W787	P07339;C9JH19;F8WD96	Cathepsin D;Cathepsin D light chain;Cathepsin D heavy chain	CTSD	sp|P07339|CATD_HUMAN Cathepsin D OS=Homo sapiens GN=CTSD PE=1 SV=1;tr|C9JH19|C9JH19_HUMAN Cathepsin D (Fragment) OS=Homo sapiens GN=CTSD PE=1 SV=1;tr|F8WD96|F8WD96_HUMAN Cathepsin D OS=Homo sapiens GN=CTSD PE=1 SV=1	8880100	8228100	10389000	7900300	7400500	4906800	22524000	24488000	18980000	21482000	26684000	28830000	265580000	262840000	248330000	301010000	241380000	242140000	260480000	230020000	250110000	253600000	278090000	291140000	71890000	106420000	37636000	78355000	71743000	87249000
A0A087X0D5;P09668;E9PKT6	A0A087X0D5;P09668	Pro-cathepsin H;Cathepsin H mini chain;Cathepsin H;Cathepsin H heavy chain;Cathepsin H light chain	CTSH	tr|A0A087X0D5|A0A087X0D5_HUMAN Pro-cathepsin H OS=Homo sapiens GN=CTSH PE=1 SV=1;sp|P09668|CATH_HUMAN Pro-cathepsin H OS=Homo sapiens GN=CTSH PE=1 SV=4	0	0	0	0	0	0	14718000	14575000	10968000	12029000	15426000	14647000	2504900	1920100	3023000	2264900	5238600	4952000	25099000	27524000	28678000	28630000	26485000	30328000	0	0	0	0	0	0
P07711;Q5T8F0;Q5NE16	P07711;Q5T8F0	Cathepsin L1;Cathepsin L1 heavy chain;Cathepsin L1 light chain	CTSL	sp|P07711|CATL1_HUMAN Cathepsin L1 OS=Homo sapiens GN=CTSL PE=1 SV=2;tr|Q5T8F0|Q5T8F0_HUMAN Cathepsin L1 OS=Homo sapiens GN=CTSL PE=1 SV=1	3486300	2981900	3522400	3135300	3027700	3072700	19821000	19775000	12640000	11932000	11276000	11044000	8346900	6133200	6388200	5750300	7803400	9306700	9753100	9315700	9987300	9646800	7630900	8170400	0	0	0	0	0	0
P25774-2;P25774;U3KQE7	P25774-2;P25774;U3KQE7	Cathepsin S	CTSS	sp|P25774-2|CATS_HUMAN Isoform 2 of Cathepsin S OS=Homo sapiens GN=CTSS;sp|P25774|CATS_HUMAN Cathepsin S OS=Homo sapiens GN=CTSS PE=1 SV=3;tr|U3KQE7|U3KQE7_HUMAN Cathepsin S (Fragment) OS=Homo sapiens GN=CTSS PE=1 SV=1	0	0	0	0	0	0	0	0	0	0	0	0	0	0	0	0	0	0	375310	372660	536270	605650	0	0	0	0	0	0	0	0
O60911	O60911	Cathepsin L2	CTSV	sp|O60911|CATL2_HUMAN Cathepsin L2 OS=Homo sapiens GN=CTSV PE=1 SV=2	1064000	1067600	0	421950	391180	451140	38641000	39513000	29867000	30065000	35841000	37652000	1737500	1384200	1122900	1533800	1109900	1103200	11420000	11102000	10640000	9495800	10473000	11109000	0	0	0	0	0	0
Q9UBR2	Q9UBR2	Cathepsin Z	CTSZ	sp|Q9UBR2|CATZ_HUMAN Cathepsin Z OS=Homo sapiens GN=CTSZ PE=1 SV=1	8996000	9270400	8540600	6845100	5753600	6463500	19764000	20418000	14391000	12826000	15897000	16510000	2655800	1457500	1710700	1439400	1733500	1458800	33911000	32842000	42798000	41063000	34868000	38380000	4147800	2091100	1593900	1575100	1700700	1745600
Q14247;Q14247-3;Q14247-2;H0YCD9;H0YEV2	Q14247;Q14247-3;Q14247-2	Src substrate cortactin	CTTN	sp|Q14247|SRC8_HUMAN Src substrate cortactin OS=Homo sapiens GN=CTTN PE=1 SV=2;sp|Q14247-3|SRC8_HUMAN Isoform 3 of Src substrate cortactin OS=Homo sapiens GN=CTTN;sp|Q14247-2|SRC8_HUMAN Isoform 2 of Src substrate cortactin OS=Homo sapiens GN=CTTN	1096700	575840	544960	647230	250810	0	813650	866370	869510	883000	911570	1006600	5105500	4565400	3913900	5320200	4514500	6757000	902970	1518900	746120	736260	743100	1016900	0	0	0	0	0	0
A0A0C4DGX4;Q13616	A0A0C4DGX4;Q13616	Cullin-1	CUL1	tr|A0A0C4DGX4|A0A0C4DGX4_HUMAN Cullin-1 OS=Homo sapiens GN=CUL1 PE=1 SV=1;sp|Q13616|CUL1_HUMAN Cullin-1 OS=Homo sapiens GN=CUL1 PE=1 SV=2	0	0	0	0	0	0	310450	276170	0	338700	0	0	492340	319660	729120	579860	491920	476350	361600	390110	236040	296680	227720	254910	0	0	0	0	0	0
A0A0A0MTN0;Q13617;Q13617-2;Q5T2B5;Q5T2B7	A0A0A0MTN0;Q13617;Q13617-2;Q5T2B5	Cullin-2	CUL2	tr|A0A0A0MTN0|A0A0A0MTN0_HUMAN Cullin-2 OS=Homo sapiens GN=CUL2 PE=1 SV=1;sp|Q13617|CUL2_HUMAN Cullin-2 OS=Homo sapiens GN=CUL2 PE=1 SV=2;sp|Q13617-2|CUL2_HUMAN Isoform 2 of Cullin-2 OS=Homo sapiens GN=CUL2;tr|Q5T2B5|Q5T2B5_HUMAN Cullin-2 OS=Homo sapiens G	0	0	0	0	0	0	143960	165180	195220	0	144030	0	293150	188070	172360	249820	259300	266580	0	0	217760	0	0	0	0	0	0	0	0	0
Q13618-3;Q13618-2;Q13618;A0A087WTG3	Q13618-3;Q13618-2;Q13618;A0A087WTG3	Cullin-3	CUL3	sp|Q13618-3|CUL3_HUMAN Isoform 3 of Cullin-3 OS=Homo sapiens GN=CUL3;sp|Q13618-2|CUL3_HUMAN Isoform 2 of Cullin-3 OS=Homo sapiens GN=CUL3;sp|Q13618|CUL3_HUMAN Cullin-3 OS=Homo sapiens GN=CUL3 PE=1 SV=2;tr|A0A087WTG3|A0A087WTG3_HUMAN Cullin-3 OS=Homo sapien	0	0	0	0	0	0	0	0	0	0	0	0	0	0	1259500	0	0	0	0	832460	0	0	0	0	0	0	0	0	0	0
K4DI93;Q13620-3;Q13620-1;Q13620;A0A0A0MR50;Q13619-2;Q13619;A0A087WWN2;A6NE76	K4DI93;Q13620-3;Q13620-1;Q13620;A0A0A0MR50;Q13619-2;Q13619	Cullin-4B;Cullin-4A	CUL4B;CUL4A	tr|K4DI93|K4DI93_HUMAN Cullin 4B, isoform CRA_e OS=Homo sapiens GN=CUL4B PE=1 SV=1;sp|Q13620-3|CUL4B_HUMAN Isoform 3 of Cullin-4B OS=Homo sapiens GN=CUL4B;sp|Q13620-1|CUL4B_HUMAN Isoform 2 of Cullin-4B OS=Homo sapiens GN=CUL4B;sp|Q13620|CUL4B_HUMAN Cullin-	0	0	0	0	0	0	240640	247100	286290	279610	278350	0	0	0	0	0	0	0	0	0	243290	0	239690	0	0	0	0	0	0	0
O60888-3;O60888;O60888-2;C9IZG4;C9IZQ5	O60888-3;O60888;O60888-2;C9IZG4	Protein CutA	CUTA	sp|O60888-3|CUTA_HUMAN Isoform C of Protein CutA OS=Homo sapiens GN=CUTA;sp|O60888|CUTA_HUMAN Protein CutA OS=Homo sapiens GN=CUTA PE=1 SV=2;sp|O60888-2|CUTA_HUMAN Isoform A of Protein CutA OS=Homo sapiens GN=CUTA;tr|C9IZG4|C9IZG4_HUMAN Protein CutA OS=Hom	2349600	2583400	2479200	2616600	2589700	2835800	3960900	3293600	2568200	2629200	3389500	3047000	0	0	0	0	0	1963400	1269200	1838000	1423000	1463000	0	1534800	0	0	0	0	0	0
P09341	P09341	Growth-regulated alpha protein;GRO-alpha(4-73);GRO-alpha(5-73);GRO-alpha(6-73)	CXCL1	sp|P09341|GROA_HUMAN Growth-regulated alpha protein OS=Homo sapiens GN=CXCL1 PE=1 SV=1	3601100	3591400	2276200	4536800	1990000	1048700	66727000	56139000	160080000	73651000	67434000	121540000	0	24182	0	0	0	0	96390000	100870000	84679000	81157000	63590000	74593000	0	0	0	0	0	0
P48061-2;P48061-5;P48061;P48061-6;P48061-3;P48061-4	P48061-2;P48061-5;P48061;P48061-6;P48061-3;P48061-4	Stromal cell-derived factor 1;SDF-1-beta(3-72);SDF-1-alpha(3-67)	CXCL12	sp|P48061-2|SDF1_HUMAN Isoform Alpha of Stromal cell-derived factor 1 OS=Homo sapiens GN=CXCL12;sp|P48061-5|SDF1_HUMAN Isoform Epsilon of Stromal cell-derived factor 1 OS=Homo sapiens GN=CXCL12;sp|P48061|SDF1_HUMAN Stromal cell-derived factor 1 OS=Homo sap	0	0	0	0	0	0	0	0	0	0	0	0	0	0	0	0	0	0	0	0	0	0	0	0	6775900	0	0	11419000	6413200	0
Q9H2A7;I3L333	Q9H2A7;I3L333	C-X-C motif chemokine 16	CXCL16	sp|Q9H2A7|CXL16_HUMAN C-X-C motif chemokine 16 OS=Homo sapiens GN=CXCL16 PE=2 SV=4;tr|I3L333|I3L333_HUMAN C-X-C motif chemokine 16 (Fragment) OS=Homo sapiens GN=CXCL16 PE=1 SV=5	0	0	0	0	0	0	989240	1080200	1004900	1030600	945540	1028700	0	0	0	0	0	0	0	0	0	0	0	0	0	0	0	0	0	0
P19875	P19875	C-X-C motif chemokine 2;GRO-beta(5-73)	CXCL2	sp|P19875|CXCL2_HUMAN C-X-C motif chemokine 2 OS=Homo sapiens GN=CXCL2 PE=1 SV=1	0	0	0	0	0	0	712290	732290	760650	490440	638090	455740	0	0	0	0	0	0	0	0	0	0	0	0	0	0	0	0	0	0
P19876	P19876	C-X-C motif chemokine 3;GRO-gamma(5-73)	CXCL3	sp|P19876|CXCL3_HUMAN C-X-C motif chemokine 3 OS=Homo sapiens GN=CXCL3 PE=1 SV=1	0	0	0	0	0	0	19327000	18438000	21415000	22645000	15903000	16868000	0	0	0	0	0	0	2276900	2924500	2480300	2395300	1965400	2544800	0	0	0	0	0	0
P42830	P42830	C-X-C motif chemokine 5;ENA-78(8-78);ENA-78(9-78)	CXCL5	sp|P42830|CXCL5_HUMAN C-X-C motif chemokine 5 OS=Homo sapiens GN=CXCL5 PE=1 SV=1	0	0	0	0	0	0	0	0	0	0	0	0	0	0	0	0	0	0	0	0	0	0	0	0	0	0	0	0	0	0
C9J4T6;P10145;P10145-2	C9J4T6;P10145;P10145-2	C-X-C motif chemokine;Interleukin-8;MDNCF-a;Interleukin-8;IL-8(5-77);IL-8(6-77);IL-8(7-77);IL-8(8-77);IL-8(9-77)	CXCL8	tr|C9J4T6|C9J4T6_HUMAN C-X-C motif chemokine OS=Homo sapiens GN=CXCL8 PE=1 SV=1;sp|P10145|IL8_HUMAN Interleukin-8 OS=Homo sapiens GN=CXCL8 PE=1 SV=1;sp|P10145-2|IL8_HUMAN Isoform 2 of Interleukin-8 OS=Homo sapiens GN=CXCL8	0	0	0	0	0	0	10714000	10636000	10544000	10168000	14113000	8336900	0	0	0	0	0	0	6888000	6330000	5428100	4816800	5338000	3720700	0	0	0	0	0	0
C9JFR7;P99999;CON__P62894	C9JFR7;P99999	Cytochrome c	CYCS	tr|C9JFR7|C9JFR7_HUMAN Cytochrome c (Fragment) OS=Homo sapiens GN=CYCS PE=1 SV=1;sp|P99999|CYC_HUMAN Cytochrome c OS=Homo sapiens GN=CYCS PE=1 SV=2	3361000	3307300	3556100	3534200	4297600	4849000	12592000	10924000	10410000	9950300	8553400	8750800	2118200	2119100	1690800	2126200	1802700	1749500	11949000	11303000	16262000	17224000	11740000	11223000	5004800	9164900	5118900	6971100	7527800	8351900
Q7L576;Q7L576-2;H7C229;E7EVJ5;Q96F07-2;Q96F07;E7EW33;Q7L576-3;H0YL50;A0A087WZL7;A0A087WU52;A0A087WWL1;A0A087WVE1;A0A087WTQ3;A0A087X0D6;A0A087WWZ1	Q7L576;Q7L576-2;H7C229;E7EVJ5;Q96F07-2;Q96F07;E7EW33;Q7L576-3	Cytoplasmic FMR1-interacting protein 1;Cytoplasmic FMR1-interacting protein 2	CYFIP1;CYFIP2	sp|Q7L576|CYFP1_HUMAN Cytoplasmic FMR1-interacting protein 1 OS=Homo sapiens GN=CYFIP1 PE=1 SV=1;sp|Q7L576-2|CYFP1_HUMAN Isoform 2 of Cytoplasmic FMR1-interacting protein 1 OS=Homo sapiens GN=CYFIP1;tr|H7C229|H7C229_HUMAN Cytoplasmic FMR1-interacting prote	0	0	0	0	0	0	358680	396100	392480	492810	327080	346000	2538800	2591700	1737300	1740300	1784700	1445500	425140	400450	641860	617730	538900	456770	0	0	0	0	0	0
A0A087WVM3;O00622	A0A087WVM3;O00622	Protein CYR61	CYR61	tr|A0A087WVM3|A0A087WVM3_HUMAN Protein CYR61 OS=Homo sapiens GN=CYR61 PE=1 SV=1;sp|O00622|CYR61_HUMAN Protein CYR61 OS=Homo sapiens GN=CYR61 PE=1 SV=1	0	0	753890	0	0	0	17658000	23213000	19161000	25195000	17712000	17903000	0	0	0	0	218720	0	31578000	31680000	25297000	25066000	26879000	30503000	1908000	2834500	2632900	3476900	3875500	3061700
Q14118;C9JYS1;C9J196;C9JQL4	Q14118	Dystroglycan;Alpha-dystroglycan;Beta-dystroglycan	DAG1	sp|Q14118|DAG1_HUMAN Dystroglycan OS=Homo sapiens GN=DAG1 PE=1 SV=2	28122000	24952000	29214000	31669000	42496000	45155000	40619000	39113000	38452000	34262000	42730000	52209000	10214000	8054200	9413700	10566000	8075700	7983000	14584000	14600000	16899000	16874000	16667000	18506000	7711700	10206000	7188300	8373200	9509500	8111300
P51397	P51397	Death-associated protein 1	DAP	sp|P51397|DAP1_HUMAN Death-associated protein 1 OS=Homo sapiens GN=DAP PE=1 SV=3	0	0	0	0	0	0	0	0	0	0	0	0	0	0	0	0	0	0	0	0	0	0	0	0	0	0	0	0	0	1777600
P14868;P14868-2;C9J7S3;C9JLC1;H7BZ35;C9JQM9;H7C278	P14868;P14868-2	Aspartate--tRNA ligase, cytoplasmic	DARS	sp|P14868|SYDC_HUMAN Aspartate--tRNA ligase, cytoplasmic OS=Homo sapiens GN=DARS PE=1 SV=2;sp|P14868-2|SYDC_HUMAN Isoform 2 of Aspartate--tRNA ligase, cytoplasmic OS=Homo sapiens GN=DARS	4815300	4857600	3171800	4580200	3591600	4030800	2052100	2622500	2571400	2223100	2492700	2396800	4732600	5008700	4431400	5747100	5988400	5356400	2936800	2988900	2326200	2623100	2815900	3000700	3795900	3119900	4664200	2641700	996220	2655800
K7EQ55;K7EK33;Q96EP5-2;Q96EP5;K7EQ02	K7EQ55;K7EK33;Q96EP5-2;Q96EP5;K7EQ02	DAZ-associated protein 1	DAZAP1	tr|K7EQ55|K7EQ55_HUMAN DAZ-associated protein 1 OS=Homo sapiens GN=DAZAP1 PE=1 SV=2;tr|K7EK33|K7EK33_HUMAN DAZ-associated protein 1 OS=Homo sapiens GN=DAZAP1 PE=1 SV=2;sp|Q96EP5-2|DAZP1_HUMAN Isoform 2 of DAZ-associated protein 1 OS=Homo sapiens GN=DAZAP1;	0	0	0	0	0	0	642410	0	1058700	1016500	793960	955790	969250	713520	1361400	940850	1219900	1453100	881800	767260	625000	506620	727720	956400	0	0	0	0	0	0
P07108;B8ZWD1;A0A0A0MTI5;P07108-3;P07108-2;P07108-6;P07108-4;P07108-5	P07108;B8ZWD1;A0A0A0MTI5;P07108-3;P07108-2;P07108-6;P07108-4;P07108-5	Acyl-CoA-binding protein	DBI	sp|P07108|ACBP_HUMAN Acyl-CoA-binding protein OS=Homo sapiens GN=DBI PE=1 SV=2;tr|B8ZWD1|B8ZWD1_HUMAN Acyl-CoA-binding protein OS=Homo sapiens GN=DBI PE=1 SV=1;tr|A0A0A0MTI5|A0A0A0MTI5_HUMAN Acyl-CoA-binding protein OS=Homo sapiens GN=DBI PE=1 SV=1;sp|P071	2339500	2185900	0	0	0	0	1013900	800860	712280	635460	739170	692440	4188000	3194500	4129400	2342100	3717800	4552900	2388800	2402200	3062200	2632900	1797800	2202000	0	2482800	0	1343400	0	0
Q16643;Q16643-2;Q16643-3;D6R9W4;D6R9Q9;D6RCR4;D6RFI1	Q16643;Q16643-2;Q16643-3;D6R9W4;D6R9Q9	Drebrin	DBN1	sp|Q16643|DREB_HUMAN Drebrin OS=Homo sapiens GN=DBN1 PE=1 SV=4;sp|Q16643-2|DREB_HUMAN Isoform 2 of Drebrin OS=Homo sapiens GN=DBN1;sp|Q16643-3|DREB_HUMAN Isoform 3 of Drebrin OS=Homo sapiens GN=DBN1;tr|D6R9W4|D6R9W4_HUMAN Drebrin (Fragment) OS=Homo sapiens	0	0	0	0	0	0	0	0	464440	0	0	0	733350	1410000	742820	779020	788070	521370	411820	307770	332600	315090	246550	369920	0	0	0	0	0	0
B4DDD6;Q9UJU6-2;Q9UJU6-3;Q9UJU6-6;Q9UJU6-4;F8WBG8;F8WC20;F8WBB2;F8WFE1	B4DDD6;Q9UJU6-2;Q9UJU6-3;Q9UJU6-6;Q9UJU6-4	Drebrin-like protein	DBNL	tr|B4DDD6|B4DDD6_HUMAN Drebrin-like protein OS=Homo sapiens GN=DBNL PE=1 SV=1;sp|Q9UJU6-2|DBNL_HUMAN Isoform 2 of Drebrin-like protein OS=Homo sapiens GN=DBNL;sp|Q9UJU6-3|DBNL_HUMAN Isoform 3 of Drebrin-like protein OS=Homo sapiens GN=DBNL;sp|Q9UJU6-6|DBNL	0	0	0	0	0	0	0	0	0	0	0	0	0	0	0	0	0	0	0	0	0	0	0	0	0	0	0	0	0	0
Q9UJU6;H0Y5J4;Q9UJU6-5	Q9UJU6;H0Y5J4;Q9UJU6-5	Drebrin-like protein	DBNL	sp|Q9UJU6|DBNL_HUMAN Drebrin-like protein OS=Homo sapiens GN=DBNL PE=1 SV=1;tr|H0Y5J4|H0Y5J4_HUMAN Drebrin-like protein (Fragment) OS=Homo sapiens GN=DBNL PE=1 SV=1;sp|Q9UJU6-5|DBNL_HUMAN Isoform 5 of Drebrin-like protein OS=Homo sapiens GN=DBNL	619600	502800	727190	750630	0	0	285490	372150	517390	506900	315310	348040	580050	667550	535990	814370	852130	1038600	679100	836590	731650	450450	565860	579540	0	0	0	0	0	0
P61962;A0A087WWI6	P61962;A0A087WWI6	DDB1- and CUL4-associated factor 7	DCAF7	sp|P61962|DCAF7_HUMAN DDB1- and CUL4-associated factor 7 OS=Homo sapiens GN=DCAF7 PE=1 SV=1;tr|A0A087WWI6|A0A087WWI6_HUMAN DDB1- and CUL4-associated factor 7 (Fragment) OS=Homo sapiens GN=DCAF7 PE=1 SV=3	0	0	0	0	0	0	0	0	0	0	0	0	0	0	0	232530	251500	198730	0	0	0	0	0	129780	0	0	0	0	0	0
P81605;P81605-2	P81605;P81605-2	Dermcidin;Survival-promoting peptide;DCD-1	DCD	sp|P81605|DCD_HUMAN Dermcidin OS=Homo sapiens GN=DCD PE=1 SV=2;sp|P81605-2|DCD_HUMAN Isoform 2 of Dermcidin OS=Homo sapiens GN=DCD	4824400	4453500	2529800	2558400	4973500	4969500	1395100	2148900	1297400	0	1102500	1798700	3578600	5064900	2976800	4267500	2739000	2481800	2271100	2369900	2596500	2814800	2176200	2011400	0	0	0	0	0	0
P07585;F8VXZ8;F8VUF6;F8VWU0;F8VX58;P07585-4;P07585-2;P07585-3;F8VNV6;H0YI87;F8VNW0;H0YIH3;F8VU58;F8VSI3;P07585-5	P07585;F8VXZ8;F8VUF6;F8VWU0;F8VX58;P07585-4;P07585-2	Decorin	DCN	sp|P07585|PGS2_HUMAN Decorin OS=Homo sapiens GN=DCN PE=1 SV=1;tr|F8VXZ8|F8VXZ8_HUMAN Decorin (Fragment) OS=Homo sapiens GN=DCN PE=1 SV=1;tr|F8VUF6|F8VUF6_HUMAN Decorin (Fragment) OS=Homo sapiens GN=DCN PE=1 SV=1;tr|F8VWU0|F8VWU0_HUMAN Decorin (Fragment) OS	0	0	0	0	0	0	8946800	13286000	6968000	5851100	8880300	7390900	0	0	0	0	0	0	338910	0	0	0	0	0	0	0	0	0	0	0
Q96C86	Q96C86	m7GpppX diphosphatase	DCPS	sp|Q96C86|DCPS_HUMAN m7GpppX diphosphatase OS=Homo sapiens GN=DCPS PE=1 SV=2	0	0	0	0	0	0	0	0	0	0	0	0	0	0	0	0	0	0	0	0	0	0	0	0	615520	1303700	1085700	1220900	685010	990470
P32321;P32321-2;D6RBJ9;D6RAD7;D6RAR9;D6RC36;D6R9S0;D6RBN2	P32321;P32321-2;D6RBJ9	Deoxycytidylate deaminase	DCTD	sp|P32321|DCTD_HUMAN Deoxycytidylate deaminase OS=Homo sapiens GN=DCTD PE=1 SV=2;sp|P32321-2|DCTD_HUMAN Isoform 2 of Deoxycytidylate deaminase OS=Homo sapiens GN=DCTD;tr|D6RBJ9|D6RBJ9_HUMAN Deoxycytidylate deaminase (Fragment) OS=Homo sapiens GN=DCTD PE=1	0	0	0	0	0	0	633020	611290	681070	741850	640250	658750	0	0	0	0	349450	299900	648980	1055900	708000	649180	623100	602840	0	0	0	0	0	0
E7EX90;Q14203-3;Q14203-5;Q14203-2;Q14203-4;Q14203-6;Q14203;Q6AWB1;E7EWF7;C9JUI8;C9J1B7;C9JZA4;C9JTE5;C9JJN7;C9JJD0	E7EX90;Q14203-3;Q14203-5;Q14203-2;Q14203-4;Q14203-6;Q14203;Q6AWB1	Dynactin subunit 1	DCTN1;DKFZp686E0752	tr|E7EX90|E7EX90_HUMAN Dynactin subunit 1 OS=Homo sapiens GN=DCTN1 PE=1 SV=1;sp|Q14203-3|DCTN1_HUMAN Isoform 3 of Dynactin subunit 1 OS=Homo sapiens GN=DCTN1;sp|Q14203-5|DCTN1_HUMAN Isoform 5 of Dynactin subunit 1 OS=Homo sapiens GN=DCTN1;sp|Q14203-2|DCTN1	0	0	0	0	0	0	845630	849150	824320	871890	772640	814140	1442900	1099100	1264000	1251200	1219900	1578100	505260	820630	894190	731200	692880	669120	894900	0	0	0	0	0
Q13561;Q13561-3;Q13561-2;H0YI98;F8W1I6;F8VW18;F8VRV7;H0YHL1;F8VX93;F8W0U6	Q13561;Q13561-3;Q13561-2;H0YI98;F8W1I6;F8VW18	Dynactin subunit 2	DCTN2	sp|Q13561|DCTN2_HUMAN Dynactin subunit 2 OS=Homo sapiens GN=DCTN2 PE=1 SV=4;sp|Q13561-3|DCTN2_HUMAN Isoform 3 of Dynactin subunit 2 OS=Homo sapiens GN=DCTN2;sp|Q13561-2|DCTN2_HUMAN Isoform 2 of Dynactin subunit 2 OS=Homo sapiens GN=DCTN2;tr|H0YI98|H0YI98_H	0	0	0	0	0	0	895500	997510	1099000	1115200	1236300	1114500	5526100	2981800	6350400	3118800	2029700	2072700	1643500	1317500	892840	1177800	1217400	645330	0	0	0	0	0	0
Q9H773;H3BSA6;H3BPN2	Q9H773	dCTP pyrophosphatase 1	DCTPP1	sp|Q9H773|DCTP1_HUMAN dCTP pyrophosphatase 1 OS=Homo sapiens GN=DCTPP1 PE=1 SV=1	2897600	2822800	2175300	3055900	3291500	3167800	3364500	3567800	3852700	3785600	3576400	3381200	9305600	6735200	8625600	9220000	8621600	7829900	4103000	3184900	4018600	4134000	3888700	3895600	0	0	0	0	0	3764900
C9JVE2;Q96GG9;C9JRU6;C9J0B2;C9JUW4;C9J8R4;C9JRE2;C9JAV2;H7C216;Q6PH85-2;Q6PH85	C9JVE2;Q96GG9;C9JRU6;C9J0B2;C9JUW4;C9J8R4	DCN1-like protein;DCN1-like protein 1	DCUN1D1	tr|C9JVE2|C9JVE2_HUMAN DCN1-like protein OS=Homo sapiens GN=DCUN1D1 PE=1 SV=1;sp|Q96GG9|DCNL1_HUMAN DCN1-like protein 1 OS=Homo sapiens GN=DCUN1D1 PE=1 SV=1;tr|C9JRU6|C9JRU6_HUMAN DCN1-like protein (Fragment) OS=Homo sapiens GN=DCUN1D1 PE=1 SV=1;tr|C9J0B2|	0	0	0	0	0	0	322390	0	324470	420470	438550	0	0	0	0	420380	0	0	0	0	0	337760	0	0	0	0	0	0	0	0
J3KS22;Q7Z4W1;J3QS36;J3QS45;J3KRZ4;J3KSZ5;J3QL34	J3KS22;Q7Z4W1;J3QS36;J3QS45;J3KRZ4;J3KSZ5;J3QL34	L-xylulose reductase	DCXR	tr|J3KS22|J3KS22_HUMAN L-xylulose reductase (Fragment) OS=Homo sapiens GN=DCXR PE=1 SV=5;sp|Q7Z4W1|DCXR_HUMAN L-xylulose reductase OS=Homo sapiens GN=DCXR PE=1 SV=2;tr|J3QS36|J3QS36_HUMAN L-xylulose reductase (Fragment) OS=Homo sapiens GN=DCXR PE=1 SV=1;tr	0	0	0	0	0	0	0	0	0	0	0	0	1012800	1063700	450780	641650	1731900	1093800	218750	259260	292820	294040	292990	433620	1371700	1095500	1322900	1048400	1277600	948360
O94760;O94760-2	O94760;O94760-2	N(G),N(G)-dimethylarginine dimethylaminohydrolase 1	DDAH1	sp|O94760|DDAH1_HUMAN N(G),N(G)-dimethylarginine dimethylaminohydrolase 1 OS=Homo sapiens GN=DDAH1 PE=1 SV=3;sp|O94760-2|DDAH1_HUMAN Isoform 2 of N(G),N(G)-dimethylarginine dimethylaminohydrolase 1 OS=Homo sapiens GN=DDAH1	0	0	0	0	0	0	564270	573090	411350	371820	457760	423240	391850	776610	303820	401240	385880	420390	1491100	1530200	1868100	1127000	1012300	1093700	877020	921720	1055600	950640	886440	3061800
O95865;Q5SSV3;Q5SRR8;H0Y7N1	O95865;Q5SSV3;Q5SRR8;H0Y7N1	N(G),N(G)-dimethylarginine dimethylaminohydrolase 2	DDAH2	sp|O95865|DDAH2_HUMAN N(G),N(G)-dimethylarginine dimethylaminohydrolase 2 OS=Homo sapiens GN=DDAH2 PE=1 SV=1;tr|Q5SSV3|Q5SSV3_HUMAN N(G),N(G)-dimethylarginine dimethylaminohydrolase 2 (Fragment) OS=Homo sapiens GN=DDAH2 PE=1 SV=1;tr|Q5SRR8|Q5SRR8_HUMAN N(G	0	0	0	0	0	0	0	79689	0	0	0	298640	5416800	11871000	10743000	10487000	2723000	3388200	653240	170580	437250	938470	302870	241380	8473500	1781100	5377000	1712200	5952900	1355400
Q16531;F5GY55;Q16531-2;F5H0Y5;F5H775;F5H581;F5H2L3;F5H6C5;F5H238;F5GWI0;F8WF81;F5GZY8;F5GZ34;F5H4N9;F5GYG8;F5H7A0;F5H198	Q16531;F5GY55	DNA damage-binding protein 1	DDB1	sp|Q16531|DDB1_HUMAN DNA damage-binding protein 1 OS=Homo sapiens GN=DDB1 PE=1 SV=1;tr|F5GY55|F5GY55_HUMAN DNA damage-binding protein 1 OS=Homo sapiens GN=DDB1 PE=1 SV=1	7577900	6489500	7428600	8116200	11459000	10372000	20455000	20796000	18815000	18874000	17696000	20317000	19600000	24733000	26524000	20860000	27403000	25667000	25370000	23956000	23931000	24439000	25513000	25628000	20986000	30572000	27857000	27086000	17169000	23436000
U3KQ84;A0A0C4DGS1;P39656-3;P39656;P39656-2	U3KQ84;A0A0C4DGS1;P39656-3;P39656;P39656-2	Dolichyl-diphosphooligosaccharide--protein glycosyltransferase 48 kDa subunit	DDOST	tr|U3KQ84|U3KQ84_HUMAN Dolichyl-diphosphooligosaccharide--protein glycosyltransferase 48 kDa subunit (Fragment) OS=Homo sapiens GN=DDOST PE=1 SV=5;tr|A0A0C4DGS1|A0A0C4DGS1_HUMAN Dolichyl-diphosphooligosaccharide--protein glycosyltransferase 48 kDa subunit	398730	0	305850	423040	0	0	0	0	0	0	0	0	0	0	0	0	0	0	0	0	0	0	0	0	0	0	0	0	0	0
A0A0A0MSX3;Q08345-2;Q08345-6;Q08345;Q08345-5;A2ABL2;E7EQ30;E7EPH4;Q08345-4;E7EPN2;E7EUP7;H0Y717;A2ABM8;E7ERI6;E7ETI3;E7EVT1;E7ES06;E7ETX3;E7EUD5;E7EVW6;E7ERN0;E7ESR9;A2ABL0;D6RGW5;E7EN94	A0A0A0MSX3;Q08345-2;Q08345-6;Q08345;Q08345-5;A2ABL2;E7EQ30;E7EPH4;Q08345-4	Epithelial discoidin domain-containing receptor 1	DDR1	tr|A0A0A0MSX3|A0A0A0MSX3_HUMAN Epithelial discoidin domain-containing receptor 1 OS=Homo sapiens GN=DDR1 PE=1 SV=1;sp|Q08345-2|DDR1_HUMAN Isoform 2 of Epithelial discoidin domain-containing receptor 1 OS=Homo sapiens GN=DDR1;sp|Q08345-6|DDR1_HUMAN Isoform	0	0	0	0	0	0	499970	512990	359110	320690	550640	555640	2787600	9477700	1963900	2087300	1610200	1237400	0	418700	0	0	205220	242910	0	0	0	0	0	0
P30046;B5MC82;P30046-2;A6NHG4;J3KQ18;H7C342	P30046;B5MC82;P30046-2;A6NHG4;J3KQ18	D-dopachrome decarboxylase;D-dopachrome decarboxylase-like protein	DDT;DDTL	sp|P30046|DOPD_HUMAN D-dopachrome decarboxylase OS=Homo sapiens GN=DDT PE=1 SV=3;tr|B5MC82|B5MC82_HUMAN D-dopachrome decarboxylase OS=Homo sapiens GN=DDT PE=4 SV=2;sp|P30046-2|DOPD_HUMAN Isoform 2 of D-dopachrome decarboxylase OS=Homo sapiens GN=DDT;sp|A6N	1790800	2106600	1687600	1560800	1674200	2420500	2864200	3413700	3149400	2603700	3871200	4091200	5406900	7424600	5084000	10291000	6890000	7621600	3974400	3417100	4124300	4505600	4185900	3530600	0	0	0	0	0	0
F1T0B3;A0A087X2G1;Q92499;Q92499-3;Q92499-2	F1T0B3;A0A087X2G1;Q92499;Q92499-3;Q92499-2	ATP-dependent RNA helicase DDX1	DDX1	tr|F1T0B3|F1T0B3_HUMAN ATP-dependent RNA helicase DDX1 OS=Homo sapiens GN=DDX1 PE=1 SV=1;tr|A0A087X2G1|A0A087X2G1_HUMAN ATP-dependent RNA helicase DDX1 OS=Homo sapiens GN=DDX1 PE=1 SV=1;sp|Q92499|DDX1_HUMAN ATP-dependent RNA helicase DDX1 OS=Homo sapiens G	1274500	1460300	0	0	0	1318800	1535600	1557800	1929600	1841100	1778300	1583100	1840800	1272700	1191700	1640500	2182400	1680800	2222200	1790800	1673300	2580600	1704500	1539600	0	0	0	0	0	0
H3BLZ8;Q92841-1;Q92841-3;Q92841-2;Q92841	H3BLZ8;Q92841-1;Q92841-3;Q92841-2;Q92841	Probable ATP-dependent RNA helicase DDX17	DDX17	tr|H3BLZ8|H3BLZ8_HUMAN Probable ATP-dependent RNA helicase DDX17 OS=Homo sapiens GN=DDX17 PE=1 SV=1;sp|Q92841-1|DDX17_HUMAN Isoform 2 of Probable ATP-dependent RNA helicase DDX17 OS=Homo sapiens GN=DDX17;sp|Q92841-3|DDX17_HUMAN Isoform 4 of Probable ATP-de	0	0	0	0	0	0	0	0	0	0	0	0	0	0	339370	0	0	389640	596660	0	0	0	0	0	0	0	0	0	0	0
I3L352;I3L0H8;F6QDS0;H3BQK0;Q9UMR2-3;Q9NUU7-2;Q9UMR2-2;Q9UMR2-4;Q9NUU7;Q9UMR2	I3L352;I3L0H8;F6QDS0;H3BQK0;Q9UMR2-3;Q9NUU7-2;Q9UMR2-2;Q9UMR2-4;Q9NUU7;Q9UMR2	ATP-dependent RNA helicase DDX19B;ATP-dependent RNA helicase DDX19A	DDX19A;DDX19B	tr|I3L352|I3L352_HUMAN ATP-dependent RNA helicase DDX19A (Fragment) OS=Homo sapiens GN=DDX19A PE=1 SV=1;tr|I3L0H8|I3L0H8_HUMAN ATP-dependent RNA helicase DDX19A OS=Homo sapiens GN=DDX19A PE=1 SV=1;tr|F6QDS0|F6QDS0_HUMAN ATP-dependent RNA helicase DDX19A OS	0	0	0	0	0	0	0	0	0	0	0	0	0	0	0	0	0	0	0	0	0	0	0	0	0	0	0	0	0	0
Q9NR30;Q9NR30-2;A0A087WVC1;Q9BQ39	Q9NR30;Q9NR30-2	Nucleolar RNA helicase 2	DDX21	sp|Q9NR30|DDX21_HUMAN Nucleolar RNA helicase 2 OS=Homo sapiens GN=DDX21 PE=1 SV=5;sp|Q9NR30-2|DDX21_HUMAN Isoform 2 of Nucleolar RNA helicase 2 OS=Homo sapiens GN=DDX21	0	0	0	0	0	0	1214500	1271400	376650	537120	802680	959760	0	303950	75803	0	373680	378410	1124200	1138400	903160	1338300	1395200	913190	0	0	0	0	0	0
O00148;O00148-2;O00148-3;K7EQN7;K7EN69;K7EPJ3;K7ENP6;K7EL56;K7EIL8	O00148;O00148-2;O00148-3;K7EQN7	ATP-dependent RNA helicase DDX39A	DDX39A	sp|O00148|DX39A_HUMAN ATP-dependent RNA helicase DDX39A OS=Homo sapiens GN=DDX39A PE=1 SV=2;sp|O00148-2|DX39A_HUMAN Isoform 2 of ATP-dependent RNA helicase DDX39A OS=Homo sapiens GN=DDX39A;sp|O00148-3|DX39A_HUMAN Isoform 3 of ATP-dependent RNA helicase DDX	0	0	0	0	0	0	833180	652030	626680	805160	634790	698490	1614600	708620	933970	930920	1239700	2295100	0	567140	0	0	596890	0	0	0	0	0	0	0
Q13838;Q13838-2;Q5STU3;F6WLT2;A0A0A0MT12;F6TRA5;F6S4E6;F6UJC5;H0Y400;F6R6M7;F6U6E2;F6S2B7;F6QYI9;H0YCC6;F6SXL5	Q13838;Q13838-2;Q5STU3;F6WLT2;A0A0A0MT12;F6TRA5;F6S4E6	Spliceosome RNA helicase DDX39B	DDX39B	sp|Q13838|DX39B_HUMAN Spliceosome RNA helicase DDX39B OS=Homo sapiens GN=DDX39B PE=1 SV=1;sp|Q13838-2|DX39B_HUMAN Isoform 2 of Spliceosome RNA helicase DDX39B OS=Homo sapiens GN=DDX39B;tr|Q5STU3|Q5STU3_HUMAN Spliceosome RNA helicase DDX39B OS=Homo sapiens	12071000	11900000	11935000	13177000	14690000	15256000	18729000	21727000	19246000	23440000	21210000	25110000	16764000	20868000	15096000	17758000	18214000	19452000	18552000	16247000	16883000	14674000	17142000	17536000	9699600	13099000	14507000	6871200	10554000	12141000
A0A0D9SFB3;A0A0D9SG12;A0A0D9SF53;O00571-2;O00571;O15523-2;O15523;A0A087WVZ1;C9J081;O15523-3;C9J8G5;H0Y960;D6RCM4;Q9NQI0-3;Q9NQI0-2;Q9NQI0-4;Q9NQI0	A0A0D9SFB3;A0A0D9SG12;A0A0D9SF53;O00571-2;O00571;O15523-2;O15523	ATP-dependent RNA helicase DDX3X;ATP-dependent RNA helicase DDX3Y	DDX3X;DDX3Y	tr|A0A0D9SFB3|A0A0D9SFB3_HUMAN ATP-dependent RNA helicase DDX3X OS=Homo sapiens GN=DDX3X PE=4 SV=1;tr|A0A0D9SG12|A0A0D9SG12_HUMAN ATP-dependent RNA helicase DDX3X OS=Homo sapiens GN=DDX3X PE=4 SV=1;tr|A0A0D9SF53|A0A0D9SF53_HUMAN ATP-dependent RNA helicase	1585200	1366100	836570	1130900	380210	407880	496400	449630	856640	817650	827070	862210	1022900	536300	1086500	891720	1024400	726420	580260	464120	556670	460830	520580	539590	0	0	0	0	0	0
A0A0A0MSJ0;Q86XP3-2;Q86XP3	A0A0A0MSJ0;Q86XP3-2;Q86XP3	ATP-dependent RNA helicase DDX42	DDX42	tr|A0A0A0MSJ0|A0A0A0MSJ0_HUMAN ATP-dependent RNA helicase DDX42 OS=Homo sapiens GN=DDX42 PE=1 SV=1;sp|Q86XP3-2|DDX42_HUMAN Isoform 2 of ATP-dependent RNA helicase DDX42 OS=Homo sapiens GN=DDX42;sp|Q86XP3|DDX42_HUMAN ATP-dependent RNA helicase DDX42 OS=Homo	0	0	0	0	0	0	0	0	0	0	0	0	0	0	0	0	0	0	0	0	0	0	0	0	0	0	0	0	0	0
J3KTA4;P17844-2;P17844;J3KRZ1;J3QRQ7;J3QR02;J3KRX8;J3QSF1;X6RLV5	J3KTA4;P17844-2;P17844	Probable ATP-dependent RNA helicase DDX5	DDX5	tr|J3KTA4|J3KTA4_HUMAN Probable ATP-dependent RNA helicase DDX5 OS=Homo sapiens GN=DDX5 PE=1 SV=1;sp|P17844-2|DDX5_HUMAN Isoform 2 of Probable ATP-dependent RNA helicase DDX5 OS=Homo sapiens GN=DDX5;sp|P17844|DDX5_HUMAN Probable ATP-dependent RNA helicase	3736000	4562600	4682600	3342600	1410300	1525700	644140	779650	1378500	1293100	883200	1090900	830030	1037500	3567000	1575700	2910400	2452700	805820	684430	801000	757730	1069000	953570	0	0	0	0	0	0
P26196;Q8IV96	P26196	Probable ATP-dependent RNA helicase DDX6	DDX6	sp|P26196|DDX6_HUMAN Probable ATP-dependent RNA helicase DDX6 OS=Homo sapiens GN=DDX6 PE=1 SV=2	2546800	2972400	2564800	2577600	2138300	2488900	1259700	1555800	2130600	2254500	1868400	1907100	5674300	4133700	4235400	3582200	5285500	5572900	2654100	2429100	2319900	2477100	2470500	2851500	1107700	1201600	955160	937470	827320	0
P59666;P59665	P59666;P59665	Neutrophil defensin 3;HP 3-56;Neutrophil defensin 2;Neutrophil defensin 1;HP 1-56;Neutrophil defensin 2	DEFA3;DEFA1	sp|P59666|DEF3_HUMAN Neutrophil defensin 3 OS=Homo sapiens GN=DEFA3 PE=1 SV=1;sp|P59665|DEF1_HUMAN Neutrophil defensin 1 OS=Homo sapiens GN=DEFA1 PE=1 SV=1	0	0	0	0	0	0	0	0	0	0	0	0	0	0	0	0	0	0	0	0	0	0	0	0	0	0	0	0	0	0
P35659;B4DFG0;P35659-2;D6RDA2;D6R9L5;H0Y993;H0Y8X0	P35659;B4DFG0;P35659-2;D6RDA2;D6R9L5	Protein DEK	DEK	sp|P35659|DEK_HUMAN Protein DEK OS=Homo sapiens GN=DEK PE=1 SV=1;tr|B4DFG0|B4DFG0_HUMAN Protein DEK OS=Homo sapiens GN=DEK PE=1 SV=1;sp|P35659-2|DEK_HUMAN Isoform 2 of Protein DEK OS=Homo sapiens GN=DEK;tr|D6RDA2|D6RDA2_HUMAN Protein DEK (Fragment) OS=Homo	1751100	1711200	1296500	1479500	1001400	971830	241930	182330	580660	487390	472830	433300	0	0	0	0	905920	372180	292650	259660	275610	242190	273810	269150	0	0	0	0	0	0
O43583;F8VVL1	O43583;F8VVL1	Density-regulated protein	DENR	sp|O43583|DENR_HUMAN Density-regulated protein OS=Homo sapiens GN=DENR PE=1 SV=2;tr|F8VVL1|F8VVL1_HUMAN Density-regulated protein OS=Homo sapiens GN=DENR PE=1 SV=1	1577400	1941500	1531100	2017100	1871100	2027500	1675800	1962100	2334300	2233300	1726500	1514600	2288300	2790100	3023500	3638700	1798600	2514800	2499100	2540300	2638300	2788400	2487000	1651500	2408500	2212500	1496300	2316900	3142700	1840600
E9PPM8;Q9Y315;G3V158;E9PJ44;E9PJB9;E9PPK3;E9PMH9;E9PML7	E9PPM8;Q9Y315;G3V158	Deoxyribose-phosphate aldolase	DERA	tr|E9PPM8|E9PPM8_HUMAN Deoxyribose-phosphate aldolase OS=Homo sapiens GN=DERA PE=1 SV=1;sp|Q9Y315|DEOC_HUMAN Deoxyribose-phosphate aldolase OS=Homo sapiens GN=DERA PE=1 SV=2;tr|G3V158|G3V158_HUMAN 2-deoxyribose-5-phosphate aldolase homolog (C. elegans), is	0	0	0	0	0	0	0	0	0	0	0	0	0	0	0	0	0	0	586310	480790	0	0	0	0	0	0	0	0	0	0
O00273;O00273-2;K7ERT1	O00273;O00273-2	DNA fragmentation factor subunit alpha	DFFA	sp|O00273|DFFA_HUMAN DNA fragmentation factor subunit alpha OS=Homo sapiens GN=DFFA PE=1 SV=1;sp|O00273-2|DFFA_HUMAN Isoform DFF35 of DNA fragmentation factor subunit alpha OS=Homo sapiens GN=DFFA	0	0	0	0	0	0	445320	394720	800670	749350	558670	485740	587330	656010	578180	951630	1084700	0	294430	287280	185480	0	157820	0	0	0	0	0	0	0
A0A087WUZ9;Q16760-2;Q16760;H7BZR7	A0A087WUZ9;Q16760-2;Q16760;H7BZR7	Diacylglycerol kinase;Diacylglycerol kinase delta	DGKD	tr|A0A087WUZ9|A0A087WUZ9_HUMAN Diacylglycerol kinase OS=Homo sapiens GN=DGKD PE=1 SV=1;sp|Q16760-2|DGKD_HUMAN Isoform 1 of Diacylglycerol kinase delta OS=Homo sapiens GN=DGKD;sp|Q16760|DGKD_HUMAN Diacylglycerol kinase delta OS=Homo sapiens GN=DGKD PE=1 SV=	0	0	0	0	0	0	0	0	0	0	0	0	0	0	0	0	0	0	0	0	0	0	0	0	0	0	0	0	0	0
P49619-3;P49619-2;P49619	P49619-3;P49619-2;P49619	Diacylglycerol kinase gamma	DGKG	sp|P49619-3|DGKG_HUMAN Isoform 3 of Diacylglycerol kinase gamma OS=Homo sapiens GN=DGKG;sp|P49619-2|DGKG_HUMAN Isoform 2 of Diacylglycerol kinase gamma OS=Homo sapiens GN=DGKG;sp|P49619|DGKG_HUMAN Diacylglycerol kinase gamma OS=Homo sapiens GN=DGKG PE=2 SV	0	0	0	0	0	0	0	0	0	0	0	0	0	0	0	0	0	0	0	1457100	0	0	0	0	0	0	0	0	0	0
O43143	O43143	Pre-mRNA-splicing factor ATP-dependent RNA helicase DHX15	DHX15	sp|O43143|DHX15_HUMAN Pre-mRNA-splicing factor ATP-dependent RNA helicase DHX15 OS=Homo sapiens GN=DHX15 PE=1 SV=2	989010	914430	1005900	956950	682230	872910	649130	853430	783750	796770	733980	611060	571100	622850	1411800	666800	801580	658880	818490	695390	730330	887740	740550	803940	0	0	0	0	0	0
E7EWK3;Q9H2U1-3;Q9H2U1-2;Q9H2U1	E7EWK3;Q9H2U1-3;Q9H2U1-2;Q9H2U1	ATP-dependent RNA helicase DHX36	DHX36	tr|E7EWK3|E7EWK3_HUMAN ATP-dependent RNA helicase DHX36 (Fragment) OS=Homo sapiens GN=DHX36 PE=1 SV=1;sp|Q9H2U1-3|DHX36_HUMAN Isoform 3 of ATP-dependent RNA helicase DHX36 OS=Homo sapiens GN=DHX36;sp|Q9H2U1-2|DHX36_HUMAN Isoform 2 of ATP-dependent RNA heli	0	0	0	0	0	0	0	0	0	0	0	0	0	0	81019	112820	0	0	0	0	0	0	0	0	0	0	0	0	0	0
Q08211;Q08211-2	Q08211	ATP-dependent RNA helicase A	DHX9	sp|Q08211|DHX9_HUMAN ATP-dependent RNA helicase A OS=Homo sapiens GN=DHX9 PE=1 SV=4	9835700	9957900	10352000	9739100	8143200	7529000	4701000	4628200	5510500	4926700	5287700	5528700	7329800	8270600	10827000	11822000	7323900	6632100	6193400	5729600	5711600	5357700	4931900	4855600	1135700	733540	1107100	0	727800	0
O60610-2;O60610-3;O60610;H9KV28;B4E2I7	O60610-2;O60610-3;O60610;H9KV28	Protein diaphanous homolog 1	DIAPH1	sp|O60610-2|DIAP1_HUMAN Isoform 2 of Protein diaphanous homolog 1 OS=Homo sapiens GN=DIAPH1;sp|O60610-3|DIAP1_HUMAN Isoform 3 of Protein diaphanous homolog 1 OS=Homo sapiens GN=DIAPH1;sp|O60610|DIAP1_HUMAN Protein diaphanous homolog 1 OS=Homo sapiens GN=DI	0	0	0	0	0	0	458700	374220	427050	627000	445830	451630	787780	814830	438820	538150	560960	514780	904770	496340	0	647260	466830	0	0	0	0	0	0	0
Q9P265	Q9P265	Disco-interacting protein 2 homolog B	DIP2B	sp|Q9P265|DIP2B_HUMAN Disco-interacting protein 2 homolog B OS=Homo sapiens GN=DIP2B PE=1 SV=3	0	0	0	0	0	0	0	117180	110370	124400	125160	0	133800	129920	150280	249470	0	0	0	0	0	0	0	0	0	0	0	0	0	0
O60832;H7C2Q9;H7C0M1;C9IYT0;O60832-2	O60832	H/ACA ribonucleoprotein complex subunit 4	DKC1	sp|O60832|DKC1_HUMAN H/ACA ribonucleoprotein complex subunit 4 OS=Homo sapiens GN=DKC1 PE=1 SV=3	0	0	0	0	0	0	0	0	0	0	0	0	0	0	0	0	0	0	0	297340	290770	300380	0	0	0	0	0	0	0	0
O94907;D6RGF1;D6RCC2;Q9UBU2	O94907	Dickkopf-related protein 1	DKK1	sp|O94907|DKK1_HUMAN Dickkopf-related protein 1 OS=Homo sapiens GN=DKK1 PE=1 SV=1	1447800	1027400	1240700	1651200	0	0	1753900	1757800	3289200	3590900	4100100	3217400	3984200	3989300	2709800	3290500	3547000	3926300	1856300	2590600	2766300	2360400	2708300	3306300	0	0	0	0	0	0
P09622;E9PEX6;P09622-2;P09622-3;F8WDM5;F2Z2E3	P09622;E9PEX6;P09622-2;P09622-3	Dihydrolipoyl dehydrogenase, mitochondrial;Dihydrolipoyl dehydrogenase	DLD	sp|P09622|DLDH_HUMAN Dihydrolipoyl dehydrogenase, mitochondrial OS=Homo sapiens GN=DLD PE=1 SV=2;tr|E9PEX6|E9PEX6_HUMAN Dihydrolipoyl dehydrogenase OS=Homo sapiens GN=DLD PE=1 SV=1;sp|P09622-2|DLDH_HUMAN Isoform 2 of Dihydrolipoyl dehydrogenase, mitochondr	0	0	0	0	0	0	1654000	1078700	1184400	972330	1142100	1120600	1617500	827330	326660	379420	665700	829520	641410	578510	634790	852520	611400	439550	1134400	1026000	1336700	1841000	1633200	1954200
A0A0C4DFT3;Q12959-5;Q12959-3;Q12959-6;Q12959-4;Q12959;Q12959-7;Q12959-2;Q12959-8;Q12959-9;E7EQD7;C9JUA9;C9JN61;C9JCP6;A8MUT6;B4E2H8;C9J110;F2Z2L0	A0A0C4DFT3;Q12959-5;Q12959-3;Q12959-6;Q12959-4;Q12959;Q12959-7;Q12959-2;Q12959-8;Q12959-9;E7EQD7	Disks large homolog 1	DLG1	tr|A0A0C4DFT3|A0A0C4DFT3_HUMAN Disks large homolog 1 OS=Homo sapiens GN=DLG1 PE=1 SV=1;sp|Q12959-5|DLG1_HUMAN Isoform 5 of Disks large homolog 1 OS=Homo sapiens GN=DLG1;sp|Q12959-3|DLG1_HUMAN Isoform 3 of Disks large homolog 1 OS=Homo sapiens GN=DLG1;sp|Q1	0	0	0	0	0	0	0	0	0	368440	0	406950	645700	543090	624900	0	558700	516090	399500	465190	418510	417400	402200	454100	0	0	0	0	0	0
Q5JUW8;Q92796-3;Q92796-2;Q92796	Q5JUW8;Q92796-3;Q92796-2;Q92796	Disks large homolog 3	DLG3	tr|Q5JUW8|Q5JUW8_HUMAN Discs, large homolog 3 (Neuroendocrine-dlg, Drosophila), isoform CRA_b OS=Homo sapiens GN=DLG3 PE=1 SV=1;sp|Q92796-3|DLG3_HUMAN Isoform 3 of Disks large homolog 3 OS=Homo sapiens GN=DLG3;sp|Q92796-2|DLG3_HUMAN Isoform 2 of Disks larg	0	0	0	0	0	0	0	0	0	0	0	0	0	0	0	0	0	0	0	0	0	0	0	0	0	0	0	0	0	0
H0Y5P1;Q5T3T9;Q6UY11;Q6UY11-2	H0Y5P1;Q5T3T9;Q6UY11;Q6UY11-2	Protein delta homolog 2	DLK2	tr|H0Y5P1|H0Y5P1_HUMAN Protein delta homolog 2 (Fragment) OS=Homo sapiens GN=DLK2 PE=1 SV=1;tr|Q5T3T9|Q5T3T9_HUMAN Protein delta homolog 2 OS=Homo sapiens GN=DLK2 PE=1 SV=1;sp|Q6UY11|DLK2_HUMAN Protein delta homolog 2 OS=Homo sapiens GN=DLK2 PE=2 SV=1;sp|Q	0	0	0	0	0	0	0	0	0	0	0	0	0	0	0	0	0	0	0	0	0	59028	0	0	0	0	0	0	0	0
Q9UGM3-4;Q9UGM3-8;Q9UGM3-2;Q9UGM3-5;Q9UGM3-3;Q9UGM3;Q9UGM3-7;Q9UGM3-6;Q9UGM3-9	Q9UGM3-4;Q9UGM3-8;Q9UGM3-2;Q9UGM3-5;Q9UGM3-3;Q9UGM3;Q9UGM3-7;Q9UGM3-6;Q9UGM3-9	Deleted in malignant brain tumors 1 protein	DMBT1	sp|Q9UGM3-4|DMBT1_HUMAN Isoform 4 of Deleted in malignant brain tumors 1 protein OS=Homo sapiens GN=DMBT1;sp|Q9UGM3-8|DMBT1_HUMAN Isoform 8 of Deleted in malignant brain tumors 1 protein OS=Homo sapiens GN=DMBT1;sp|Q9UGM3-2|DMBT1_HUMAN Isoform 2 of Deleted	0	0	0	0	0	0	30740000	30867000	23863000	23666000	25270000	25585000	0	39281	16476	0	0	0	256860	702370	142190	118940	128430	111260	0	0	0	0	0	0
A0A087WV90;E9PDN5;A0A087WTU7;A0A075B6G3;P11532-4;P11532;P11532-3;P11532-2	A0A087WV90;E9PDN5;A0A087WTU7;A0A075B6G3;P11532-4;P11532;P11532-3;P11532-2	Dystrophin	DMD	tr|A0A087WV90|A0A087WV90_HUMAN Dystrophin OS=Homo sapiens GN=DMD PE=1 SV=1;tr|E9PDN5|E9PDN5_HUMAN Dystrophin OS=Homo sapiens GN=DMD PE=1 SV=1;tr|A0A087WTU7|A0A087WTU7_HUMAN Dystrophin OS=Homo sapiens GN=DMD PE=1 SV=1;tr|A0A075B6G3|A0A075B6G3_HUMAN Dystroph	0	0	0	0	0	36180000	0	0	0	0	0	0	0	0	0	0	0	0	0	0	0	0	0	0	0	0	0	0	0	0
H0Y455;F8VR31;P51530-3;P51530-4;P51530	H0Y455;F8VR31;P51530-3;P51530-4;P51530	DNA replication ATP-dependent helicase/nuclease DNA2;DNA replication nuclease DNA2;DNA replication ATP-dependent helicase DNA2	DNA2	tr|H0Y455|H0Y455_HUMAN DNA replication ATP-dependent helicase/nuclease DNA2 (Fragment) OS=Homo sapiens GN=DNA2 PE=1 SV=1;tr|F8VR31|F8VR31_HUMAN DNA replication ATP-dependent helicase/nuclease DNA2 OS=Homo sapiens GN=DNA2 PE=1 SV=3;sp|P51530-3|DNA2_HUMAN Is	0	0	0	0	0	0	0	0	0	0	0	0	0	0	0	0	0	0	0	0	0	0	0	0	0	0	0	0	0	0
I3L520;Q9P225-2;Q9P225	I3L520;Q9P225-2;Q9P225	Dynein heavy chain 2, axonemal	DNAH2	tr|I3L520|I3L520_HUMAN Dynein heavy chain 2, axonemal (Fragment) OS=Homo sapiens GN=DNAH2 PE=4 SV=5;sp|Q9P225-2|DYH2_HUMAN Isoform 2 of Dynein heavy chain 2, axonemal OS=Homo sapiens GN=DNAH2;sp|Q9P225|DYH2_HUMAN Dynein heavy chain 2, axonemal OS=Homo sapi	0	0	0	0	0	0	0	0	0	0	0	0	0	0	0	0	0	0	0	0	0	0	0	190890	0	0	0	0	0	0
Q8TD57	Q8TD57	Dynein heavy chain 3, axonemal	DNAH3	sp|Q8TD57|DYH3_HUMAN Dynein heavy chain 3, axonemal OS=Homo sapiens GN=DNAH3 PE=2 SV=1	0	0	0	0	0	0	0	0	0	0	0	0	0	0	0	0	0	0	0	2189400	0	2775800	0	0	0	0	0	0	0	0
Q8TE73	Q8TE73	Dynein heavy chain 5, axonemal	DNAH5	sp|Q8TE73|DYH5_HUMAN Dynein heavy chain 5, axonemal OS=Homo sapiens GN=DNAH5 PE=1 SV=3	0	0	0	0	0	0	0	0	0	0	0	0	0	0	0	0	0	0	0	0	0	408090	0	0	0	0	0	0	0	0
Q8WXX0;Q8WXX0-3	Q8WXX0	Dynein heavy chain 7, axonemal	DNAH7	sp|Q8WXX0|DYH7_HUMAN Dynein heavy chain 7, axonemal OS=Homo sapiens GN=DNAH7 PE=1 SV=2	0	0	0	0	0	0	1966200	0	0	0	0	0	3574900	0	2424800	0	0	0	0	0	0	0	0	0	0	0	0	0	0	0
P31689;P31689-2	P31689;P31689-2	DnaJ homolog subfamily A member 1	DNAJA1	sp|P31689|DNJA1_HUMAN DnaJ homolog subfamily A member 1 OS=Homo sapiens GN=DNAJA1 PE=1 SV=2;sp|P31689-2|DNJA1_HUMAN Isoform 2 of DnaJ homolog subfamily A member 1 OS=Homo sapiens GN=DNAJA1	0	0	0	0	0	772020	2102000	1467800	2957300	2615600	1569600	1710200	489620	498130	635720	815320	896830	988000	632370	751690	656060	653090	417320	438720	0	0	0	0	0	0
O60884;A0A087WT48	O60884;A0A087WT48	DnaJ homolog subfamily A member 2	DNAJA2	sp|O60884|DNJA2_HUMAN DnaJ homolog subfamily A member 2 OS=Homo sapiens GN=DNAJA2 PE=1 SV=1;tr|A0A087WT48|A0A087WT48_HUMAN DnaJ homolog subfamily A member 2 (Fragment) OS=Homo sapiens GN=DNAJA2 PE=1 SV=1	0	0	0	0	0	0	0	0	0	0	0	0	0	0	0	216280	0	0	0	0	0	0	0	0	0	0	0	0	0	0
P25685-2;P25685;M0R080	P25685-2;P25685;M0R080	DnaJ homolog subfamily B member 1	DNAJB1	sp|P25685-2|DNJB1_HUMAN Isoform 2 of DnaJ homolog subfamily B member 1 OS=Homo sapiens GN=DNAJB1;sp|P25685|DNJB1_HUMAN DnaJ homolog subfamily B member 1 OS=Homo sapiens GN=DNAJB1 PE=1 SV=4;tr|M0R080|M0R080_HUMAN DnaJ homolog subfamily B member 1 (Fragment)	0	0	0	0	0	0	0	0	0	0	0	0	0	0	0	0	0	0	0	0	0	0	0	0	0	0	0	0	0	0
Q9UBS4;H7C2Y5	Q9UBS4	DnaJ homolog subfamily B member 11	DNAJB11	sp|Q9UBS4|DJB11_HUMAN DnaJ homolog subfamily B member 11 OS=Homo sapiens GN=DNAJB11 PE=1 SV=1	7011300	6648500	7563500	8500600	7023600	7601500	988650	1763200	1747500	2438100	2245600	3085100	0	0	634000	618890	0	0	632810	550480	521330	479330	583930	775920	0	0	0	0	0	0
O75165	O75165	DnaJ homolog subfamily C member 13	DNAJC13	sp|O75165|DJC13_HUMAN DnaJ homolog subfamily C member 13 OS=Homo sapiens GN=DNAJC13 PE=1 SV=5	0	0	0	0	0	0	0	0	0	0	0	0	0	0	0	0	0	0	0	0	0	0	0	0	0	0	0	228630	0	0
Q5TDG9;Q5TDH4;Q9Y2G8-2;Q9Y2G8	Q5TDG9;Q5TDH4;Q9Y2G8-2;Q9Y2G8	DnaJ homolog subfamily C member 16	DNAJC16	tr|Q5TDG9|Q5TDG9_HUMAN DnaJ (Hsp40) homolog, subfamily C, member 16, isoform CRA_a OS=Homo sapiens GN=DNAJC16 PE=1 SV=1;tr|Q5TDH4|Q5TDH4_HUMAN DnaJ homolog subfamily C member 16 OS=Homo sapiens GN=DNAJC16 PE=1 SV=1;sp|Q9Y2G8-2|DJC16_HUMAN Isoform 2 of DnaJ	0	0	0	0	0	0	0	0	0	0	0	0	0	0	0	0	0	0	0	0	0	0	0	0	0	0	0	0	0	0
Q99543-2;Q99543	Q99543-2;Q99543	DnaJ homolog subfamily C member 2;DnaJ homolog subfamily C member 2, N-terminally processed	DNAJC2	sp|Q99543-2|DNJC2_HUMAN Isoform 2 of DnaJ homolog subfamily C member 2 OS=Homo sapiens GN=DNAJC2;sp|Q99543|DNJC2_HUMAN DnaJ homolog subfamily C member 2 OS=Homo sapiens GN=DNAJC2 PE=1 SV=4	0	0	0	0	0	0	0	0	0	0	0	0	0	0	0	0	0	0	0	0	0	0	0	0	0	0	0	0	0	0
Q99615-2;Q99615	Q99615-2;Q99615	DnaJ homolog subfamily C member 7	DNAJC7	sp|Q99615-2|DNJC7_HUMAN Isoform 2 of DnaJ homolog subfamily C member 7 OS=Homo sapiens GN=DNAJC7;sp|Q99615|DNJC7_HUMAN DnaJ homolog subfamily C member 7 OS=Homo sapiens GN=DNAJC7 PE=1 SV=2	0	0	0	0	0	0	0	0	0	0	0	0	0	0	0	0	0	0	0	0	0	0	0	0	0	0	0	0	0	454100
O75937;S4R3J5	O75937;S4R3J5	DnaJ homolog subfamily C member 8	DNAJC8	sp|O75937|DNJC8_HUMAN DnaJ homolog subfamily C member 8 OS=Homo sapiens GN=DNAJC8 PE=1 SV=2;tr|S4R3J5|S4R3J5_HUMAN DnaJ homolog subfamily C member 8 (Fragment) OS=Homo sapiens GN=DNAJC8 PE=1 SV=1	0	0	0	0	0	0	638570	494290	788660	647770	646130	0	332710	328330	0	375370	551550	449240	931350	1033800	692890	687740	552900	434410	0	0	0	0	0	0
Q8WXX5	Q8WXX5	DnaJ homolog subfamily C member 9	DNAJC9	sp|Q8WXX5|DNJC9_HUMAN DnaJ homolog subfamily C member 9 OS=Homo sapiens GN=DNAJC9 PE=1 SV=1	0	0	0	0	0	0	1234500	991340	1073300	1497900	1213900	1336100	511170	332470	3842600	2267100	801190	544890	1356500	1347700	1164200	1197800	1794100	1609400	0	0	0	0	0	0
O00115-2;O00115;K7ENE5	O00115-2;O00115	Deoxyribonuclease-2-alpha	DNASE2	sp|O00115-2|DNS2A_HUMAN Isoform 2 of Deoxyribonuclease-2-alpha OS=Homo sapiens GN=DNASE2;sp|O00115|DNS2A_HUMAN Deoxyribonuclease-2-alpha OS=Homo sapiens GN=DNASE2 PE=1 SV=2	1235700	1326700	1549900	1782700	1493600	1253100	1517300	1939100	947330	866260	1076100	927210	6946900	6351700	4495900	5111700	5833500	8160000	5205200	5924900	8375600	8187000	5729700	5117500	322610	481200	548630	0	371200	586410
G8JLD5;O00429-4;O00429-5;O00429-3;O00429-2;O00429;O00429-8;O00429-6;F8VZ52;B4DPZ9;F8VUJ9;B4DDQ3;O00429-7;H0YHY4;F8VR28;F8VYL3;F8W1W3	G8JLD5;O00429-4;O00429-5;O00429-3;O00429-2;O00429;O00429-8;O00429-6;F8VZ52	Dynamin-1-like protein	DNM1L	tr|G8JLD5|G8JLD5_HUMAN Dynamin-1-like protein OS=Homo sapiens GN=DNM1L PE=1 SV=1;sp|O00429-4|DNM1L_HUMAN Isoform 3 of Dynamin-1-like protein OS=Homo sapiens GN=DNM1L;sp|O00429-5|DNM1L_HUMAN Isoform 5 of Dynamin-1-like protein OS=Homo sapiens GN=DNM1L;sp|O0	0	0	0	0	0	0	224500	298380	315460	315860	308410	306830	0	0	522100	0	0	234370	356420	282750	0	0	443950	321090	0	0	0	0	0	0
P50570-2;P50570-5;P50570;P50570-3;P50570-4;K7EMQ3;A0A0D9SFB1;A0A0D9SFE4;Q05193-5;Q05193-3;Q05193-2;Q05193;H7C5U0;E5RIK2;E5RHK8;Q9UQ16-5;Q9UQ16-2;Q9UQ16-3;Q9UQ16;Q9UQ16-4	P50570-2;P50570-5;P50570;P50570-3;P50570-4	Dynamin-2	DNM2	sp|P50570-2|DYN2_HUMAN Isoform 2 of Dynamin-2 OS=Homo sapiens GN=DNM2;sp|P50570-5|DYN2_HUMAN Isoform 5 of Dynamin-2 OS=Homo sapiens GN=DNM2;sp|P50570|DYN2_HUMAN Dynamin-2 OS=Homo sapiens GN=DNM2 PE=1 SV=2;sp|P50570-3|DYN2_HUMAN Isoform 3 of Dynamin-2 OS=Ho	0	0	0	0	0	0	471600	238670	433090	435520	464400	419700	1018800	1396900	1452400	804600	783260	1558100	281990	259430	0	394780	235970	0	0	0	0	0	0	0
P26358;P26358-2;P26358-3;K7ENQ6	P26358;P26358-2;P26358-3	DNA (cytosine-5)-methyltransferase 1	DNMT1	sp|P26358|DNMT1_HUMAN DNA (cytosine-5)-methyltransferase 1 OS=Homo sapiens GN=DNMT1 PE=1 SV=2;sp|P26358-2|DNMT1_HUMAN Isoform 2 of DNA (cytosine-5)-methyltransferase 1 OS=Homo sapiens GN=DNMT1;sp|P26358-3|DNMT1_HUMAN Isoform 3 of DNA (cytosine-5)-methyltra	0	0	0	0	0	0	332500	248250	381270	252510	272520	200040	245830	316840	344170	252520	261350	276280	456140	591120	0	370150	326020	0	0	0	0	0	0	0
Q9ULA0;E7ETB3;E7EMB6;F8WAN0;C9JBE1;B9ZVU2;E7EPX3;C9J1E2;E5RJ35;C9JRG3	Q9ULA0;E7ETB3;E7EMB6	Aspartyl aminopeptidase	DNPEP	sp|Q9ULA0|DNPEP_HUMAN Aspartyl aminopeptidase OS=Homo sapiens GN=DNPEP PE=1 SV=1;tr|E7ETB3|E7ETB3_HUMAN Aspartyl aminopeptidase OS=Homo sapiens GN=DNPEP PE=1 SV=2;tr|E7EMB6|E7EMB6_HUMAN Aspartyl aminopeptidase OS=Homo sapiens GN=DNPEP PE=1 SV=2	0	0	0	0	0	0	703030	840450	746870	759020	652370	790840	8034400	7391500	7079300	5739300	9159100	8052300	868600	1011400	1127200	1155100	825930	1037500	0	0	0	0	0	0
H0Y8X4;O43598-2;O43598	H0Y8X4;O43598-2;O43598	2-deoxynucleoside 5-phosphate N-hydrolase 1	DNPH1	tr|H0Y8X4|H0Y8X4_HUMAN 2-deoxynucleoside 5-phosphate N-hydrolase 1 (Fragment) OS=Homo sapiens GN=DNPH1 PE=1 SV=1;sp|O43598-2|DNPH1_HUMAN Isoform 2 of 2-deoxynucleoside 5-phosphate N-hydrolase 1 OS=Homo sapiens GN=DNPH1;sp|O43598|DNPH1_HUMAN 2-deoxynuc	0	0	0	0	0	0	636690	702420	447640	580310	537800	870280	984510	2981900	809480	0	1612400	2268000	0	0	0	0	0	0	0	0	0	0	0	0
Q9NY33-4;Q9NY33;G3V1D3;G3V180;E9PQ14;Q9NY33-2;E9PKK8;E9PPK9;E9PQF2;E9PNX5	Q9NY33-4;Q9NY33;G3V1D3;G3V180	Dipeptidyl peptidase 3	DPP3	sp|Q9NY33-4|DPP3_HUMAN Isoform 4 of Dipeptidyl peptidase 3 OS=Homo sapiens GN=DPP3;sp|Q9NY33|DPP3_HUMAN Dipeptidyl peptidase 3 OS=Homo sapiens GN=DPP3 PE=1 SV=2;tr|G3V1D3|G3V1D3_HUMAN Dipeptidyl peptidase 3 OS=Homo sapiens GN=DPP3 PE=1 SV=1;tr|G3V180|G3V18	7130100	7413000	6708200	7535800	10230000	9337000	9125200	9336000	8230200	7903800	7483100	7681400	29185000	26027000	27446000	26192000	26848000	23776000	13682000	13165000	14086000	14780000	12107000	12408000	11701000	7097100	10510000	6786200	7217800	10471000
Q9UHL4;R4GMU5;R4GMV4;R4GNE8	Q9UHL4;R4GMU5;R4GMV4;R4GNE8	Dipeptidyl peptidase 2	DPP7	sp|Q9UHL4|DPP2_HUMAN Dipeptidyl peptidase 2 OS=Homo sapiens GN=DPP7 PE=1 SV=3;tr|R4GMU5|R4GMU5_HUMAN Dipeptidyl peptidase 2 (Fragment) OS=Homo sapiens GN=DPP7 PE=1 SV=1;tr|R4GMV4|R4GMV4_HUMAN Dipeptidyl peptidase 2 (Fragment) OS=Homo sapiens GN=DPP7 PE=1 S	0	0	0	0	0	0	0	0	0	0	0	0	564880	457480	358130	323960	478180	0	0	0	0	0	0	0	0	0	0	0	0	0
M0R2A8;Q86TI2-4;Q86TI2;Q86TI2-2	M0R2A8;Q86TI2-4;Q86TI2;Q86TI2-2	Dipeptidyl peptidase 9	DPP9	tr|M0R2A8|M0R2A8_HUMAN Dipeptidyl peptidase 9 OS=Homo sapiens GN=DPP9 PE=1 SV=1;sp|Q86TI2-4|DPP9_HUMAN Isoform 3 of Dipeptidyl peptidase 9 OS=Homo sapiens GN=DPP9;sp|Q86TI2|DPP9_HUMAN Dipeptidyl peptidase 9 OS=Homo sapiens GN=DPP9 PE=1 SV=3;sp|Q86TI2-2|DPP	0	0	0	0	0	0	0	0	0	0	0	0	0	0	0	0	0	0	0	0	0	0	0	0	0	0	0	0	132910	0
Q9C005	Q9C005	Protein dpy-30 homolog	DPY30	sp|Q9C005|DPY30_HUMAN Protein dpy-30 homolog OS=Homo sapiens GN=DPY30 PE=1 SV=1	1216200	976210	0	1033800	985290	1160100	0	0	0	0	0	0	0	0	0	0	0	0	0	0	0	0	0	0	0	0	0	0	0	0
Q16555-2;Q16555;E5RFU4	Q16555-2;Q16555	Dihydropyrimidinase-related protein 2	DPYSL2	sp|Q16555-2|DPYL2_HUMAN Isoform 2 of Dihydropyrimidinase-related protein 2 OS=Homo sapiens GN=DPYSL2;sp|Q16555|DPYL2_HUMAN Dihydropyrimidinase-related protein 2 OS=Homo sapiens GN=DPYSL2 PE=1 SV=1	0	0	0	0	0	0	0	0	0	0	0	336620	0	431790	2072800	0	891470	0	874330	839890	0	0	566440	673220	0	0	0	0	0	0
Q01658	Q01658	Protein Dr1	DR1	sp|Q01658|NC2B_HUMAN Protein Dr1 OS=Homo sapiens GN=DR1 PE=1 SV=1	0	0	0	0	0	0	0	0	0	0	0	0	0	0	0	0	0	0	0	0	0	0	0	0	0	0	0	0	0	0
Q9Y295	Q9Y295	Developmentally-regulated GTP-binding protein 1	DRG1	sp|Q9Y295|DRG1_HUMAN Developmentally-regulated GTP-binding protein 1 OS=Homo sapiens GN=DRG1 PE=1 SV=1	0	0	0	0	0	0	0	0	0	0	0	0	0	0	0	0	0	0	0	0	0	0	0	194820	0	0	0	0	0	0
Q08554-2;Q08554	Q08554-2;Q08554	Desmocollin-1	DSC1	sp|Q08554-2|DSC1_HUMAN Isoform 1B of Desmocollin-1 OS=Homo sapiens GN=DSC1;sp|Q08554|DSC1_HUMAN Desmocollin-1 OS=Homo sapiens GN=DSC1 PE=1 SV=2	2829300	2717100	2214900	1984600	2989800	3758400	1340300	1359900	1234600	1141600	647160	584050	3208400	2288100	732260	989470	2153700	2666900	1763900	1859300	2113100	2212600	1886400	1444500	0	0	0	0	0	0
Q02487-2;Q02487	Q02487-2;Q02487	Desmocollin-2	DSC2	sp|Q02487-2|DSC2_HUMAN Isoform 2B of Desmocollin-2 OS=Homo sapiens GN=DSC2;sp|Q02487|DSC2_HUMAN Desmocollin-2 OS=Homo sapiens GN=DSC2 PE=1 SV=1	0	0	0	0	0	0	6929800	5824400	4669300	5261300	7879100	8419100	201260	1198000	0	1379200	0	0	1307400	962920	1227200	1842600	1450100	1252000	0	0	0	0	0	0
Q14574-2;Q14574;J3QRL9	Q14574-2;Q14574	Desmocollin-3	DSC3	sp|Q14574-2|DSC3_HUMAN Isoform 3B of Desmocollin-3 OS=Homo sapiens GN=DSC3;sp|Q14574|DSC3_HUMAN Desmocollin-3 OS=Homo sapiens GN=DSC3 PE=1 SV=3	1862500	2127400	1213300	985060	1504100	2503300	35195000	44078000	29429000	27184000	34198000	31185000	869000	1511700	0	0	0	712010	11930000	11211000	14635000	18594000	13656000	12943000	0	0	0	0	0	0
Q02413;Q02413-2	Q02413	Desmoglein-1	DSG1	sp|Q02413|DSG1_HUMAN Desmoglein-1 OS=Homo sapiens GN=DSG1 PE=1 SV=2	4400400	4031300	2128200	2193300	4203300	4315200	2599000	2674600	1628500	1497400	1580300	1398200	6640900	6775900	3462300	2207000	2944900	3123100	2856200	3400700	4013200	4654100	2822100	2716400	2081500	3112300	0	0	890090	0
Q14126;J3KSI6	Q14126	Desmoglein-2	DSG2	sp|Q14126|DSG2_HUMAN Desmoglein-2 OS=Homo sapiens GN=DSG2 PE=1 SV=2	2157000	2726800	1527200	1943800	3521700	3941100	20175000	20569000	13386000	12630000	14105000	14440000	3964700	3291600	7847000	4056000	1682300	2109000	6098200	5001100	5926200	6193200	5222400	4506100	3932600	1873700	2301100	1319800	2325800	4871500
P15924;P15924-3;P15924-2	P15924;P15924-3;P15924-2	Desmoplakin	DSP	sp|P15924|DESP_HUMAN Desmoplakin OS=Homo sapiens GN=DSP PE=1 SV=3;sp|P15924-3|DESP_HUMAN Isoform DSPIa of Desmoplakin OS=Homo sapiens GN=DSP;sp|P15924-2|DESP_HUMAN Isoform DPII of Desmoplakin OS=Homo sapiens GN=DSP	18745000	20793000	16306000	16696000	16802000	17371000	7624300	7304500	6849600	6481600	7051400	6970300	29871000	29225000	9120900	8812700	13970000	12493000	11745000	13087000	16125000	15943000	11273000	10629000	11379000	6713300	11388000	3238600	15512000	2103800
E7ERU0;E9PHM6;F6QMI7;E9PEB9;F8W9J4;Q03001-8;Q03001	E7ERU0;E9PHM6;F6QMI7;E9PEB9;F8W9J4;Q03001-8;Q03001	Dystonin	DST	tr|E7ERU0|E7ERU0_HUMAN Dystonin OS=Homo sapiens GN=DST PE=1 SV=1;tr|E9PHM6|E9PHM6_HUMAN Dystonin OS=Homo sapiens GN=DST PE=1 SV=3;tr|F6QMI7|F6QMI7_HUMAN Dystonin OS=Homo sapiens GN=DST PE=1 SV=2;tr|E9PEB9|E9PEB9_HUMAN Dystonin OS=Homo sapiens GN=DST PE=1 S	0	0	0	0	0	0	0	0	0	0	0	0	0	0	0	0	0	0	0	0	48047	0	0	0	0	0	0	0	0	0
P60981;P60981-2;F6RFD5	P60981;P60981-2;F6RFD5	Destrin	DSTN	sp|P60981|DEST_HUMAN Destrin OS=Homo sapiens GN=DSTN PE=1 SV=3;sp|P60981-2|DEST_HUMAN Isoform 2 of Destrin OS=Homo sapiens GN=DSTN;tr|F6RFD5|F6RFD5_HUMAN Destrin OS=Homo sapiens GN=DSTN PE=1 SV=1	5874500	4823600	3940000	5135900	3472900	3314500	9706900	8578800	10142000	10773000	9375900	7581300	19206000	14680000	17949000	19074000	25722000	25450000	14275000	13429000	8905000	7467100	10173000	9378100	15679000	20489000	18690000	19747000	18385000	22705000
Q8TEA8	Q8TEA8	D-tyrosyl-tRNA(Tyr) deacylase 1	DTD1	sp|Q8TEA8|DTD1_HUMAN D-tyrosyl-tRNA(Tyr) deacylase 1 OS=Homo sapiens GN=DTD1 PE=1 SV=2	0	0	0	0	0	0	0	409290	0	478460	403460	0	450220	870320	886840	624260	452620	363490	388500	464670	427760	376330	181160	181230	0	0	0	0	0	0
P23919-2;P23919;H7C312;G5E9E9;H7C3A4;H7BZ20	P23919-2;P23919;H7C312	Thymidylate kinase	DTYMK	sp|P23919-2|KTHY_HUMAN Isoform 2 of Thymidylate kinase OS=Homo sapiens GN=DTYMK;sp|P23919|KTHY_HUMAN Thymidylate kinase OS=Homo sapiens GN=DTYMK PE=1 SV=4;tr|H7C312|H7C312_HUMAN Thymidylate kinase (Fragment) OS=Homo sapiens GN=DTYMK PE=1 SV=1	0	0	0	0	0	0	0	559990	0	742140	0	0	1025200	939810	837590	1140200	1774500	2723200	756880	825780	806160	618430	562150	0	0	2200900	0	0	0	3163200
P51452;P51452-2;K7ELG5;K7ES89	P51452;P51452-2	Dual specificity protein phosphatase 3	DUSP3	sp|P51452|DUS3_HUMAN Dual specificity protein phosphatase 3 OS=Homo sapiens GN=DUSP3 PE=1 SV=1;sp|P51452-2|DUS3_HUMAN Isoform 2 of Dual specificity protein phosphatase 3 OS=Homo sapiens GN=DUSP3	0	0	0	0	0	0	0	0	0	0	0	0	0	674440	453990	0	0	0	0	0	0	0	316290	0	0	0	0	0	0	0
P33316-2;H0YNW5;P33316;A0A0C4DGL3;H0YKC5;H0YNJ9;H0YMM5;H0YKI0;H0YMP1	P33316-2;H0YNW5;P33316;A0A0C4DGL3;H0YKC5;H0YNJ9;H0YMM5;H0YKI0	Deoxyuridine 5-triphosphate nucleotidohydrolase, mitochondrial	DUT	sp|P33316-2|DUT_HUMAN Isoform 2 of Deoxyuridine 5-triphosphate nucleotidohydrolase, mitochondrial OS=Homo sapiens GN=DUT;tr|H0YNW5|H0YNW5_HUMAN Deoxyuridine 5-triphosphate nucleotidohydrolase, mitochondrial OS=Homo sapiens GN=DUT PE=1 SV=1;sp|P33316|DUT_	3282500	3600900	3279500	2889400	5013500	4628500	16989000	15746000	16526000	15162000	13926000	13637000	3666600	3779000	2052200	3592300	4844600	5049700	24789000	22733000	24191000	23306000	22881000	22265000	2978200	3501200	5182600	3167100	5618200	3835700
Q14204;H0YJ21	Q14204	Cytoplasmic dynein 1 heavy chain 1	DYNC1H1	sp|Q14204|DYHC1_HUMAN Cytoplasmic dynein 1 heavy chain 1 OS=Homo sapiens GN=DYNC1H1 PE=1 SV=5	5122200	4201600	4469300	3882100	3607000	4051000	4103800	4329900	6122500	5952600	5983300	5901100	14461000	16632000	12576000	10892000	10624000	10221000	3637900	3699900	4453000	4276100	3492600	3551100	4197800	2466500	3969700	3259100	4301500	3177900
Q13409-6;Q13409-3;Q13409-2;Q13409-7;Q13409-5;Q13409;E7EQL5;E9PGG1;E7ETL8;E7EQU2;E7EV09;E7EUM4;E7ERR6;E7ERH4;E7ET01;E7ESD3;E7EMU4;E7EU01;E5RFE1;C9J3E7;E5RJ75;O14576-4;O14576-3;O14576-5;O14576-2;O14576	Q13409-6;Q13409-3;Q13409-2;Q13409-7;Q13409-5;Q13409;E7EQL5;E9PGG1;E7ETL8;E7EQU2;E7EV09	Cytoplasmic dynein 1 intermediate chain 2	DYNC1I2	sp|Q13409-6|DC1I2_HUMAN Isoform 2F of Cytoplasmic dynein 1 intermediate chain 2 OS=Homo sapiens GN=DYNC1I2;sp|Q13409-3|DC1I2_HUMAN Isoform 2C of Cytoplasmic dynein 1 intermediate chain 2 OS=Homo sapiens GN=DYNC1I2;sp|Q13409-2|DC1I2_HUMAN Isoform 2B of Cyto	1390900	1583100	1557100	1568000	1569500	1751900	1163800	882980	1073000	1138900	945600	777890	1534500	1291900	1343900	2838300	1196000	1734600	1619100	1976800	1445700	1441900	1560300	1316900	0	0	0	0	0	0
E9PHI6;Q9Y6G9	E9PHI6;Q9Y6G9	Cytoplasmic dynein 1 light intermediate chain 1	DYNC1LI1	tr|E9PHI6|E9PHI6_HUMAN Cytoplasmic dynein 1 light intermediate chain 1 OS=Homo sapiens GN=DYNC1LI1 PE=1 SV=1;sp|Q9Y6G9|DC1L1_HUMAN Cytoplasmic dynein 1 light intermediate chain 1 OS=Homo sapiens GN=DYNC1LI1 PE=1 SV=3	0	0	0	0	0	0	0	0	0	0	0	0	0	686790	529930	657980	0	0	0	0	0	0	0	0	0	0	0	0	0	0
Q8NCM8;Q8NCM8-2	Q8NCM8;Q8NCM8-2	Cytoplasmic dynein 2 heavy chain 1	DYNC2H1	sp|Q8NCM8|DYHC2_HUMAN Cytoplasmic dynein 2 heavy chain 1 OS=Homo sapiens GN=DYNC2H1 PE=1 SV=4;sp|Q8NCM8-2|DYHC2_HUMAN Isoform 2 of Cytoplasmic dynein 2 heavy chain 1 OS=Homo sapiens GN=DYNC2H1	0	0	0	0	0	0	0	0	0	0	0	0	0	0	0	0	0	0	0	0	0	0	0	0	0	0	0	0	0	0
P63167;F8VXL2;F8VRV5;F8VXI7	P63167;F8VXL2;F8VRV5	Dynein light chain 1, cytoplasmic	DYNLL1	sp|P63167|DYL1_HUMAN Dynein light chain 1, cytoplasmic OS=Homo sapiens GN=DYNLL1 PE=1 SV=1;tr|F8VXL2|F8VXL2_HUMAN Dynein light chain 1, cytoplasmic OS=Homo sapiens GN=DYNLL1 PE=1 SV=1;tr|F8VRV5|F8VRV5_HUMAN Dynein light chain 1, cytoplasmic OS=Homo sapiens	0	0	0	0	848250	1058100	1905700	2022300	1766000	2152200	2313900	2647900	2666400	1968400	1947700	1568000	1555300	1501700	1445100	1476100	474390	935630	1225700	1215400	0	0	0	0	0	0
Q96FJ2	Q96FJ2	Dynein light chain 2, cytoplasmic	DYNLL2	sp|Q96FJ2|DYL2_HUMAN Dynein light chain 2, cytoplasmic OS=Homo sapiens GN=DYNLL2 PE=1 SV=1	0	0	0	0	0	0	2197900	2245100	2709900	2277100	3205700	3308600	6164000	6870700	11899000	5176300	10118000	6943200	2965200	2822600	2561700	2176900	2381300	2385500	0	0	0	0	0	0
Q9NP97;B1AKR6;Q8TF09;H3BNG9;H3BPA0;Q7Z4M1;H3BQI1;Q9NP97-2	Q9NP97;B1AKR6;Q8TF09	Dynein light chain roadblock-type 1;Dynein light chain roadblock-type 2	DYNLRB1;DYNLRB2	sp|Q9NP97|DLRB1_HUMAN Dynein light chain roadblock-type 1 OS=Homo sapiens GN=DYNLRB1 PE=1 SV=3;tr|B1AKR6|B1AKR6_HUMAN Dynein light chain roadblock-type 1 OS=Homo sapiens GN=DYNLRB1 PE=1 SV=1;sp|Q8TF09|DLRB2_HUMAN Dynein light chain roadblock-type 2 OS=Homo	0	0	0	0	0	0	1008200	962960	1100400	1319600	1367600	1204700	1624600	1066200	864730	883510	1281800	1346400	1555100	1522300	1505900	1444700	1665200	1759100	0	0	0	0	0	0
Q13011;M0R248	Q13011;M0R248	Delta(3,5)-Delta(2,4)-dienoyl-CoA isomerase, mitochondrial	ECH1	sp|Q13011|ECH1_HUMAN Delta(3,5)-Delta(2,4)-dienoyl-CoA isomerase, mitochondrial OS=Homo sapiens GN=ECH1 PE=1 SV=2;tr|M0R248|M0R248_HUMAN Delta(3,5)-Delta(2,4)-dienoyl-CoA isomerase, mitochondrial (Fragment) OS=Homo sapiens GN=ECH1 PE=1 SV=1	0	0	0	0	0	0	0	0	0	0	0	0	0	0	0	0	0	0	0	0	0	0	0	0	0	0	0	0	0	0
P30084	P30084	Enoyl-CoA hydratase, mitochondrial	ECHS1	sp|P30084|ECHM_HUMAN Enoyl-CoA hydratase, mitochondrial OS=Homo sapiens GN=ECHS1 PE=1 SV=4	0	0	0	0	0	0	0	0	0	0	0	0	0	0	0	0	0	0	0	0	0	0	0	0	0	0	0	0	0	0
P42126-2;P42126;H3BS70;Q96DC0	P42126-2;P42126;H3BS70;Q96DC0	Enoyl-CoA delta isomerase 1, mitochondrial	ECI1;DCI	sp|P42126-2|ECI1_HUMAN Isoform 2 of Enoyl-CoA delta isomerase 1, mitochondrial OS=Homo sapiens GN=ECI1;sp|P42126|ECI1_HUMAN Enoyl-CoA delta isomerase 1, mitochondrial OS=Homo sapiens GN=ECI1 PE=1 SV=1;tr|H3BS70|H3BS70_HUMAN Enoyl-CoA delta isomerase 1, mit	0	0	0	0	0	0	667810	806950	626010	684020	776320	899710	0	211640	0	0	0	0	406200	443990	423990	582710	409410	481060	0	0	0	0	0	0
Q16610;Q16610-4	Q16610;Q16610-4	Extracellular matrix protein 1	ECM1	sp|Q16610|ECM1_HUMAN Extracellular matrix protein 1 OS=Homo sapiens GN=ECM1 PE=1 SV=2;sp|Q16610-4|ECM1_HUMAN Isoform 4 of Extracellular matrix protein 1 OS=Homo sapiens GN=ECM1	0	0	0	0	0	0	0	0	0	0	0	0	0	0	0	0	0	0	0	0	0	0	0	0	0	0	0	0	0	0
Q6P2E9;Q6P2E9-2	Q6P2E9;Q6P2E9-2	Enhancer of mRNA-decapping protein 4	EDC4	sp|Q6P2E9|EDC4_HUMAN Enhancer of mRNA-decapping protein 4 OS=Homo sapiens GN=EDC4 PE=1 SV=1;sp|Q6P2E9-2|EDC4_HUMAN Isoform 2 of Enhancer of mRNA-decapping protein 4 OS=Homo sapiens GN=EDC4	0	0	0	0	0	0	0	0	0	0	0	0	0	0	1697300	0	0	0	0	0	0	0	0	0	0	0	0	0	0	0
O60869-2;O60869-3;O60869	O60869-2;O60869-3;O60869	Endothelial differentiation-related factor 1	EDF1	sp|O60869-2|EDF1_HUMAN Isoform 2 of Endothelial differentiation-related factor 1 OS=Homo sapiens GN=EDF1;sp|O60869-3|EDF1_HUMAN Isoform 3 of Endothelial differentiation-related factor 1 OS=Homo sapiens GN=EDF1;sp|O60869|EDF1_HUMAN Endothelial differentiati	0	0	0	0	0	0	508140	593430	1013000	1443100	850510	980850	509860	635660	1221400	1340000	1023700	1550100	1694700	1606800	932050	888640	1285400	1615900	1180900	1418200	1189900	1350500	744480	2529700
O43854-2;O43854	O43854-2;O43854	EGF-like repeat and discoidin I-like domain-containing protein 3	EDIL3	sp|O43854-2|EDIL3_HUMAN Isoform 2 of EGF-like repeat and discoidin I-like domain-containing protein 3 OS=Homo sapiens GN=EDIL3;sp|O43854|EDIL3_HUMAN EGF-like repeat and discoidin I-like domain-containing protein 3 OS=Homo sapiens GN=EDIL3 PE=1 SV=1	0	0	0	0	0	0	0	0	0	0	0	0	0	0	0	0	0	0	649710	0	522090	0	0	0	0	0	0	0	0	0
Q15075	Q15075	Early endosome antigen 1	EEA1	sp|Q15075|EEA1_HUMAN Early endosome antigen 1 OS=Homo sapiens GN=EEA1 PE=1 SV=2	0	0	0	0	0	0	0	0	0	0	0	0	0	0	0	0	0	0	0	0	0	0	0	0	2600400	2157500	2320700	2093200	2274700	2340400
P68104;Q5VTE0;A0A087WVQ9;P68104-2;A0A087WV01;Q5JR01;A6PW80	P68104;Q5VTE0;A0A087WVQ9;P68104-2;A0A087WV01	Elongation factor 1-alpha 1;Putative elongation factor 1-alpha-like 3;Elongation factor 1-alpha	EEF1A1;EEF1A1P5	sp|P68104|EF1A1_HUMAN Elongation factor 1-alpha 1 OS=Homo sapiens GN=EEF1A1 PE=1 SV=1;sp|Q5VTE0|EF1A3_HUMAN Putative elongation factor 1-alpha-like 3 OS=Homo sapiens GN=EEF1A1P5 PE=5 SV=1;tr|A0A087WVQ9|A0A087WVQ9_HUMAN Elongation factor 1-alpha 1 OS=Homo s	172750000	168250000	171320000	169460000	108530000	102330000	114550000	123240000	158760000	173570000	153540000	160900000	112900000	117970000	188850000	172570000	197050000	189110000	123870000	133420000	84556000	93446000	102660000	103340000	72398000	119780000	136310000	171150000	105480000	158060000
Q05639	Q05639	Elongation factor 1-alpha 2	EEF1A2	sp|Q05639|EF1A2_HUMAN Elongation factor 1-alpha 2 OS=Homo sapiens GN=EEF1A2 PE=1 SV=1	0	0	0	0	0	0	0	0	0	0	0	0	10163000	14007000	10577000	15938000	62022000	63514000	0	0	0	302820	0	0	0	0	0	0	0	0
P24534;C9JZW3;F2Z2G2;F8WF65	P24534	Elongation factor 1-beta	EEF1B2	sp|P24534|EF1B_HUMAN Elongation factor 1-beta OS=Homo sapiens GN=EEF1B2 PE=1 SV=3	8301100	6549600	5906600	4323500	7650600	8594700	4257800	4608300	5372000	5051300	4567200	5699700	5404400	5877000	4034200	6948400	3592800	4724700	2194500	2279800	2267400	2529400	3613100	3031500	0	0	0	0	0	0
E9PK01;P29692;A0A087X1X7;E9PRY8;P29692-2;E9PQ49;E9PI39;P29692-4;E9PPR1;E9PL12;E9PMW7;E9PIZ1;H0YCK7;E9PK06;E9PK72	E9PK01;P29692;A0A087X1X7;E9PRY8;P29692-2;E9PQ49;E9PI39;P29692-4;E9PPR1;E9PL12;E9PMW7;E9PIZ1;H0YCK7	Elongation factor 1-delta	EEF1D	tr|E9PK01|E9PK01_HUMAN Elongation factor 1-delta (Fragment) OS=Homo sapiens GN=EEF1D PE=1 SV=1;sp|P29692|EF1D_HUMAN Elongation factor 1-delta OS=Homo sapiens GN=EEF1D PE=1 SV=5;tr|A0A087X1X7|A0A087X1X7_HUMAN Elongation factor 1-delta OS=Homo sapiens GN=EEF	32148000	30405000	28451000	27490000	26847000	26707000	13494000	14544000	19264000	15739000	13820000	12714000	7016300	5751600	6991400	7901500	8380900	7004400	14200000	13641000	12986000	14593000	15223000	13663000	3765600	5476600	4961400	2820200	1796300	1319900
P29692-3;E9PL71;E9PQZ1;E9PN91;H0YE58;H0YE72;E9PKK3;E9PNW6;E9PJD0	P29692-3;E9PL71;E9PQZ1;E9PN91	Elongation factor 1-delta	EEF1D	sp|P29692-3|EF1D_HUMAN Isoform 3 of Elongation factor 1-delta OS=Homo sapiens GN=EEF1D;tr|E9PL71|E9PL71_HUMAN Elongation factor 1-delta (Fragment) OS=Homo sapiens GN=EEF1D PE=1 SV=1;tr|E9PQZ1|E9PQZ1_HUMAN Elongation factor 1-delta OS=Homo sapiens GN=EEF1D	0	0	0	0	0	0	0	0	0	0	0	0	0	0	0	0	0	0	0	0	0	0	0	0	0	0	0	0	0	0
O43324;D6RBD7;C9J1V9;O43324-2;D6RCQ0;H0YAL7	O43324;D6RBD7;C9J1V9;O43324-2;D6RCQ0;H0YAL7	Eukaryotic translation elongation factor 1 epsilon-1	EEF1E1;EEF1E1-BLOC1S5	sp|O43324|MCA3_HUMAN Eukaryotic translation elongation factor 1 epsilon-1 OS=Homo sapiens GN=EEF1E1 PE=1 SV=1;tr|D6RBD7|D6RBD7_HUMAN Eukaryotic translation elongation factor 1 epsilon-1 OS=Homo sapiens GN=EEF1E1 PE=4 SV=1;tr|C9J1V9|C9J1V9_HUMAN HCG2043275	1312400	1611000	1332200	1277600	562100	990910	260750	258690	276750	276480	232420	262040	537280	485260	590400	792720	1049500	765060	595250	370300	726180	616350	422750	451680	0	0	0	0	0	0
P26641;P26641-2	P26641;P26641-2	Elongation factor 1-gamma	EEF1G	sp|P26641|EF1G_HUMAN Elongation factor 1-gamma OS=Homo sapiens GN=EEF1G PE=1 SV=3;sp|P26641-2|EF1G_HUMAN Isoform 2 of Elongation factor 1-gamma OS=Homo sapiens GN=EEF1G	40795000	39674000	41143000	37340000	44974000	44086000	42285000	37816000	46583000	44965000	45177000	41763000	28097000	28830000	32017000	25823000	48469000	47312000	41077000	44108000	46194000	51326000	42264000	45898000	43197000	62605000	35510000	103460000	36433000	45776000
P13639	P13639	Elongation factor 2	EEF2	sp|P13639|EF2_HUMAN Elongation factor 2 OS=Homo sapiens GN=EEF2 PE=1 SV=4	151600000	143960000	164610000	154280000	157370000	161610000	166010000	164760000	220110000	205990000	187030000	195830000	129120000	125800000	144750000	132470000	213470000	204560000	242440000	225220000	198100000	195810000	224080000	211590000	61282000	84780000	91590000	114930000	73615000	93628000
Q6NXP0;D6RFI2	Q6NXP0;D6RFI2	EF-hand calcium-binding domain-containing protein 12	EFCAB12	sp|Q6NXP0|EFC12_HUMAN EF-hand calcium-binding domain-containing protein 12 OS=Homo sapiens GN=EFCAB12 PE=1 SV=1;tr|D6RFI2|D6RFI2_HUMAN EF-hand calcium-binding domain-containing protein 12 (Fragment) OS=Homo sapiens GN=EFCAB12 PE=4 SV=1	0	0	0	0	0	0	0	0	0	0	0	0	0	0	26552000	0	0	0	0	0	0	0	0	0	0	0	0	0	0	0
Q12805-2;Q12805-4;Q12805;Q12805-3;Q580Q6;C9JQX7;C9J4J8;C9JPZ9;C9JUM4	Q12805-2;Q12805-4;Q12805;Q12805-3	EGF-containing fibulin-like extracellular matrix protein 1	EFEMP1	sp|Q12805-2|FBLN3_HUMAN Isoform 2 of EGF-containing fibulin-like extracellular matrix protein 1 OS=Homo sapiens GN=EFEMP1;sp|Q12805-4|FBLN3_HUMAN Isoform 4 of EGF-containing fibulin-like extracellular matrix protein 1 OS=Homo sapiens GN=EFEMP1;sp|Q12805|FB	52343000	58076000	57830000	56835000	64721000	66027000	66394000	72990000	60758000	63237000	73143000	79093000	1878500	1709200	1189600	1055000	1228000	1605500	18239000	19040000	21410000	20859000	23062000	23658000	18272000	28691000	20825000	25104000	23624000	31199000
Q12805-5	Q12805-5	EGF-containing fibulin-like extracellular matrix protein 1	EFEMP1	sp|Q12805-5|FBLN3_HUMAN Isoform 5 of EGF-containing fibulin-like extracellular matrix protein 1 OS=Homo sapiens GN=EFEMP1	0	0	0	0	0	0	0	0	0	0	316270	0	0	0	0	0	0	0	0	0	0	0	0	0	0	0	0	0	0	0
H7C0I0;Q9BUP0	H7C0I0;Q9BUP0	EF-hand domain-containing protein D1	EFHD1	tr|H7C0I0|H7C0I0_HUMAN EF-hand domain-containing protein D1 (Fragment) OS=Homo sapiens GN=EFHD1 PE=1 SV=1;sp|Q9BUP0|EFHD1_HUMAN EF-hand domain-containing protein D1 OS=Homo sapiens GN=EFHD1 PE=1 SV=1	0	0	0	0	0	0	0	0	0	0	0	0	0	0	0	0	0	0	0	0	0	0	0	0	0	0	0	0	0	544760
Q96C19;H0Y4Y4	Q96C19	EF-hand domain-containing protein D2	EFHD2	sp|Q96C19|EFHD2_HUMAN EF-hand domain-containing protein D2 OS=Homo sapiens GN=EFHD2 PE=1 SV=1	542080	0	0	547760	444500	467400	550200	539310	779170	805840	451840	366360	0	0	0	271200	0	299770	328190	475630	504580	606600	385890	645430	0	0	0	0	0	0
P20827;P20827-2	P20827;P20827-2	Ephrin-A1;Ephrin-A1, secreted form	EFNA1	sp|P20827|EFNA1_HUMAN Ephrin-A1 OS=Homo sapiens GN=EFNA1 PE=1 SV=2;sp|P20827-2|EFNA1_HUMAN Isoform 2 of Ephrin-A1 OS=Homo sapiens GN=EFNA1	0	0	0	0	0	0	1307900	2659600	2071900	1247900	957680	782110	2020700	1018300	560330	1578200	2612400	1919900	1922700	1835700	1299600	1613000	2176000	1872400	20276000	7667500	13198000	1360000	6831200	0
A0A087X240;P52803;D6RDV5	A0A087X240;P52803;D6RDV5	Ephrin-A5	EFNA5	tr|A0A087X240|A0A087X240_HUMAN Ephrin-A5 OS=Homo sapiens GN=EFNA5 PE=1 SV=1;sp|P52803|EFNA5_HUMAN Ephrin-A5 OS=Homo sapiens GN=EFNA5 PE=1 SV=1;tr|D6RDV5|D6RDV5_HUMAN Ephrin-A5 OS=Homo sapiens GN=EFNA5 PE=1 SV=1	0	0	0	0	0	0	592980	510690	1001200	1010200	1130600	1469400	0	0	0	0	186460	280630	0	0	0	0	0	0	0	0	0	0	0	0
P98172	P98172	Ephrin-B1	EFNB1	sp|P98172|EFNB1_HUMAN Ephrin-B1 OS=Homo sapiens GN=EFNB1 PE=1 SV=1	2522200	1463200	1071100	1885900	1420500	2930900	5919800	6228400	3523100	2924200	4162100	4969200	0	239020	272100	165670	433790	132900	377310	309680	461530	350430	308450	297030	0	0	0	0	0	0
P52799	P52799	Ephrin-B2	EFNB2	sp|P52799|EFNB2_HUMAN Ephrin-B2 OS=Homo sapiens GN=EFNB2 PE=1 SV=1	0	0	0	0	0	0	4687500	2816100	2878800	2407500	3182500	2530500	0	469430	476970	943010	0	869750	605560	0	0	0	0	0	0	0	0	0	0	0
Q15029-2;Q15029;Q15029-3;K7EP67;K7EJ74;K7EIV5;K7EIT3	Q15029-2;Q15029;Q15029-3;K7EP67	116 kDa U5 small nuclear ribonucleoprotein component	EFTUD2	sp|Q15029-2|U5S1_HUMAN Isoform 2 of 116 kDa U5 small nuclear ribonucleoprotein component OS=Homo sapiens GN=EFTUD2;sp|Q15029|U5S1_HUMAN 116 kDa U5 small nuclear ribonucleoprotein component OS=Homo sapiens GN=EFTUD2 PE=1 SV=1;sp|Q15029-3|U5S1_HUMAN Isoform	0	0	0	0	0	0	945410	925350	1189200	1034100	1162000	1552900	1627000	2406800	2517400	3825300	1853100	1570900	1417400	1351600	1434500	1474300	1766000	1737200	0	0	0	0	0	0
P01133-2;P01133-3;P01133	P01133-2;P01133-3;P01133	Pro-epidermal growth factor;Epidermal growth factor	EGF	sp|P01133-2|EGF_HUMAN Isoform 2 of Pro-epidermal growth factor OS=Homo sapiens GN=EGF;sp|P01133-3|EGF_HUMAN Isoform 3 of Pro-epidermal growth factor OS=Homo sapiens GN=EGF;sp|P01133|EGF_HUMAN Pro-epidermal growth factor OS=Homo sapiens GN=EGF PE=1 SV=2	0	0	0	0	0	0	14824000	17029000	18984000	17223000	21446000	24739000	0	0	0	0	0	0	0	0	0	0	0	0	0	0	0	0	0	0
A0A0B4J1Y5;P00533-2;P00533-4;P00533-3;P00533;Q504U8;E9PFD7;C9JYS6	A0A0B4J1Y5;P00533-2;P00533-4;P00533-3;P00533;Q504U8;E9PFD7	Epidermal growth factor receptor;Receptor protein-tyrosine kinase	EGFR	tr|A0A0B4J1Y5|A0A0B4J1Y5_HUMAN Epidermal growth factor receptor OS=Homo sapiens GN=EGFR PE=1 SV=1;sp|P00533-2|EGFR_HUMAN Isoform 2 of Epidermal growth factor receptor OS=Homo sapiens GN=EGFR;sp|P00533-4|EGFR_HUMAN Isoform 4 of Epidermal growth factor recep	0	0	0	0	0	0	183940	0	0	203170	212970	0	0	0	0	0	0	0	347830	0	293940	288590	476960	307670	0	0	0	0	0	0
E9PIH6;Q8N3D4	E9PIH6;Q8N3D4	EH domain-binding protein 1-like protein 1	EHBP1L1	tr|E9PIH6|E9PIH6_HUMAN EH domain-binding protein 1-like protein 1 (Fragment) OS=Homo sapiens GN=EHBP1L1 PE=1 SV=1;sp|Q8N3D4|EH1L1_HUMAN EH domain-binding protein 1-like protein 1 OS=Homo sapiens GN=EHBP1L1 PE=1 SV=2	0	0	0	0	0	0	0	0	0	0	0	0	0	0	0	0	0	0	0	0	0	0	0	0	0	0	0	0	0	0
Q9H4M9;A0A024R571;C9JIJ3;C9IZH1;C9J2Z4;C9JC03;A0A0C4DH83;Q9NZN3;Q9NZN3-2	Q9H4M9;A0A024R571	EH domain-containing protein 1	EHD1	sp|Q9H4M9|EHD1_HUMAN EH domain-containing protein 1 OS=Homo sapiens GN=EHD1 PE=1 SV=2;tr|A0A024R571|A0A024R571_HUMAN EH domain-containing protein 1 OS=Homo sapiens GN=EHD1 PE=1 SV=1	0	0	0	0	0	0	814830	964050	1308100	1405000	1169500	835110	1086300	1997400	1113600	3827400	463290	593310	476910	505710	416770	493240	593090	602660	0	0	0	0	0	0
A0A087WUA5;Q9H223	A0A087WUA5;Q9H223	EH domain-containing protein 4	EHD4	tr|A0A087WUA5|A0A087WUA5_HUMAN EH domain-containing protein 4 OS=Homo sapiens GN=EHD4 PE=1 SV=1;sp|Q9H223|EHD4_HUMAN EH domain-containing protein 4 OS=Homo sapiens GN=EHD4 PE=1 SV=1	1454800	1540600	1887900	1421800	1112300	1126600	0	0	0	0	0	0	0	0	0	0	0	0	0	0	0	0	0	0	0	0	0	0	0	0
K7EM18;P41567;O60739;K7EQP2	K7EM18;P41567;O60739;K7EQP2	Eukaryotic translation initiation factor 1;Eukaryotic translation initiation factor 1b	EIF1;EIF1B	tr|K7EM18|K7EM18_HUMAN Eukaryotic translation initiation factor 1 OS=Homo sapiens GN=EIF1 PE=1 SV=1;sp|P41567|EIF1_HUMAN Eukaryotic translation initiation factor 1 OS=Homo sapiens GN=EIF1 PE=1 SV=1;sp|O60739|EIF1B_HUMAN Eukaryotic translation initiation fa	0	0	0	0	0	0	0	0	0	0	0	0	0	0	0	0	0	0	0	0	0	0	0	0	0	0	0	0	0	0
P47813;X6RAC9;O14602;A6NJH9	P47813;X6RAC9;O14602;A6NJH9	Eukaryotic translation initiation factor 1A, X-chromosomal;Eukaryotic translation initiation factor 1A, Y-chromosomal	EIF1AX;EIF1AY	sp|P47813|IF1AX_HUMAN Eukaryotic translation initiation factor 1A, X-chromosomal OS=Homo sapiens GN=EIF1AX PE=1 SV=2;tr|X6RAC9|X6RAC9_HUMAN Eukaryotic translation initiation factor 1A, X-chromosomal OS=Homo sapiens GN=EIF1AX PE=1 SV=1;sp|O14602|IF1AY_HUMAN	1205300	1260300	5479600	2128000	1690400	1629500	8735200	6674900	6930500	9712300	9814800	5454000	1606000	1582800	1630400	2079600	2145600	2427100	6471500	5966400	6251100	7530700	6689400	5331200	3615200	4010800	5602800	3902200	3594600	5879000
Q9BY44-3;Q9BY44;F8WAE5;Q9BY44-4;C9IZE1;Q9BY44-2;H7C5Q3;H7C5R5;F8WF18;F8WAT3	Q9BY44-3;Q9BY44;F8WAE5;Q9BY44-4	Eukaryotic translation initiation factor 2A;Eukaryotic translation initiation factor 2A, N-terminally processed	EIF2A	sp|Q9BY44-3|EIF2A_HUMAN Isoform 3 of Eukaryotic translation initiation factor 2A OS=Homo sapiens GN=EIF2A;sp|Q9BY44|EIF2A_HUMAN Eukaryotic translation initiation factor 2A OS=Homo sapiens GN=EIF2A PE=1 SV=3;tr|F8WAE5|F8WAE5_HUMAN Eukaryotic translation ini	0	0	0	0	0	0	944340	790620	1286300	1394700	1037400	960520	1500800	2754200	1611400	3245800	1719900	1484400	1868400	2146700	1239500	1102100	1322600	1207700	0	0	0	0	0	0
Q14232;Q14232-2;H0YGG4;F5H0D0	Q14232;Q14232-2	Translation initiation factor eIF-2B subunit alpha	EIF2B1	sp|Q14232|EI2BA_HUMAN Translation initiation factor eIF-2B subunit alpha OS=Homo sapiens GN=EIF2B1 PE=1 SV=1;sp|Q14232-2|EI2BA_HUMAN Isoform 2 of Translation initiation factor eIF-2B subunit alpha OS=Homo sapiens GN=EIF2B1	0	0	0	0	0	0	0	0	0	114010	0	0	0	553990	408330	465630	534220	0	173750	137550	0	86196	111080	131230	0	0	0	0	0	0
P49770;H0YJJ8;G3V5E5	P49770;H0YJJ8;G3V5E5	Translation initiation factor eIF-2B subunit beta	EIF2B2	sp|P49770|EI2BB_HUMAN Translation initiation factor eIF-2B subunit beta OS=Homo sapiens GN=EIF2B2 PE=1 SV=3;tr|H0YJJ8|H0YJJ8_HUMAN Translation initiation factor eIF-2B subunit beta (Fragment) OS=Homo sapiens GN=EIF2B2 PE=1 SV=1;tr|G3V5E5|G3V5E5_HUMAN Trans	0	0	0	0	0	0	0	0	0	0	0	0	0	0	0	0	0	0	0	0	0	0	0	0	0	0	0	0	0	0
E9PC74;Q13144	E9PC74;Q13144	Translation initiation factor eIF-2B subunit epsilon	EIF2B5	tr|E9PC74|E9PC74_HUMAN Translation initiation factor eIF-2B subunit epsilon OS=Homo sapiens GN=EIF2B5 PE=1 SV=1;sp|Q13144|EI2BE_HUMAN Translation initiation factor eIF-2B subunit epsilon OS=Homo sapiens GN=EIF2B5 PE=1 SV=3	0	0	0	0	0	0	0	0	0	0	0	0	0	0	0	0	0	0	0	0	0	0	0	0	0	0	0	0	0	0
P05198;H0YJS4;G3V4T5	P05198;H0YJS4;G3V4T5	Eukaryotic translation initiation factor 2 subunit 1	EIF2S1	sp|P05198|IF2A_HUMAN Eukaryotic translation initiation factor 2 subunit 1 OS=Homo sapiens GN=EIF2S1 PE=1 SV=3;tr|H0YJS4|H0YJS4_HUMAN Eukaryotic translation initiation factor 2 subunit 1 (Fragment) OS=Homo sapiens GN=EIF2S1 PE=1 SV=1;tr|G3V4T5|G3V4T5_HUMAN	5270100	6264200	5950700	5925800	3121000	4671700	4554800	4782500	6854900	6361000	5455300	5527400	2698800	2248000	2810600	2898400	3903600	4674700	4579200	3960300	4418500	4336500	3442300	2896200	994300	1220900	1223700	1560000	1352900	2007300
P20042	P20042	Eukaryotic translation initiation factor 2 subunit 2	EIF2S2	sp|P20042|IF2B_HUMAN Eukaryotic translation initiation factor 2 subunit 2 OS=Homo sapiens GN=EIF2S2 PE=1 SV=2	2448200	1988400	1739500	1708500	1361900	1698400	1398200	1435700	2511300	2519900	2173500	2502200	628910	927500	1566600	1045000	773180	994670	1562000	1070900	1047500	875080	1835100	1340600	0	0	0	0	0	0
P41091;Q2VIR3;F8W810;Q2VIR3-2;H7BZU1	P41091;Q2VIR3;F8W810;Q2VIR3-2	Eukaryotic translation initiation factor 2 subunit 3;Putative eukaryotic translation initiation factor 2 subunit 3-like protein	EIF2S3;EIF2S3L	sp|P41091|IF2G_HUMAN Eukaryotic translation initiation factor 2 subunit 3 OS=Homo sapiens GN=EIF2S3 PE=1 SV=3;sp|Q2VIR3|IF2GL_HUMAN Putative eukaryotic translation initiation factor 2 subunit 3-like protein OS=Homo sapiens GN=EIF2S3L PE=5 SV=2;tr|F8W810|F8	8130700	8849100	7922200	5362000	5619800	5781400	12586000	12105000	19500000	18509000	17566000	16707000	6246400	5859900	7762100	8375000	7135200	8004900	15735000	16113000	11726000	12170000	12050000	12059000	4105900	3442200	4597700	4454100	4168800	3386400
Q14152;Q14152-2	Q14152;Q14152-2	Eukaryotic translation initiation factor 3 subunit A	EIF3A	sp|Q14152|EIF3A_HUMAN Eukaryotic translation initiation factor 3 subunit A OS=Homo sapiens GN=EIF3A PE=1 SV=1;sp|Q14152-2|EIF3A_HUMAN Isoform 2 of Eukaryotic translation initiation factor 3 subunit A OS=Homo sapiens GN=EIF3A	5927500	5034900	5151100	5157300	7212600	7166100	4736100	5279500	7019900	6339500	5942400	5530100	4986500	4889300	6157400	4483600	5322400	5214500	6324000	5827300	4681700	5652000	5091000	5248700	18183000	6529900	7591900	6194700	7075000	5729600
P55884;P55884-2;C9JZG1;C9JQN7	P55884;P55884-2	Eukaryotic translation initiation factor 3 subunit B	EIF3B	sp|P55884|EIF3B_HUMAN Eukaryotic translation initiation factor 3 subunit B OS=Homo sapiens GN=EIF3B PE=1 SV=3;sp|P55884-2|EIF3B_HUMAN Isoform 2 of Eukaryotic translation initiation factor 3 subunit B OS=Homo sapiens GN=EIF3B	10832000	11047000	10752000	11593000	14515000	14150000	9374700	9723800	10199000	10538000	9353400	8637600	11152000	9329500	9659600	8697100	12860000	15479000	10349000	9151500	9113500	8977000	7952100	8522900	5811200	9633200	9532000	10270000	6885600	10125000
Q99613-2;Q99613;B5ME19;H3BPE4;H3BPE3;H3BTY8	Q99613-2;Q99613;B5ME19	Eukaryotic translation initiation factor 3 subunit C;Eukaryotic translation initiation factor 3 subunit C-like protein	EIF3C;EIF3CL	sp|Q99613-2|EIF3C_HUMAN Isoform 2 of Eukaryotic translation initiation factor 3 subunit C OS=Homo sapiens GN=EIF3C;sp|Q99613|EIF3C_HUMAN Eukaryotic translation initiation factor 3 subunit C OS=Homo sapiens GN=EIF3C PE=1 SV=1;sp|B5ME19|EIFCL_HUMAN Eukaryoti	4002500	3613100	3507800	3243900	4109600	3887800	3366600	3702900	5193900	4826900	4283800	4281500	3075100	2675500	9560200	4338700	3898400	3693400	4390900	4721700	4383200	4284000	5080800	5062400	1702500	3048400	3150000	3240900	4039200	3240200
O15371-2;O15371-3;O15371;B0QYA5;B0QYA4;B0QYA8;B0QYA6	O15371-2;O15371-3;O15371	Eukaryotic translation initiation factor 3 subunit D	EIF3D	sp|O15371-2|EIF3D_HUMAN Isoform 2 of Eukaryotic translation initiation factor 3 subunit D OS=Homo sapiens GN=EIF3D;sp|O15371-3|EIF3D_HUMAN Isoform 3 of Eukaryotic translation initiation factor 3 subunit D OS=Homo sapiens GN=EIF3D;sp|O15371|EIF3D_HUMAN Euka	3768200	3324200	3322800	2630500	2320000	3560900	1905100	1766300	3091600	2301600	2144200	2046800	2854800	1901200	2270400	1765500	1742800	2240400	2553200	1925800	1847500	1976200	2049700	1962900	0	0	0	0	0	0
P60228;E5RGA2;E5RHS5;H0YAW4;E5RIT4;H0YBR5	P60228;E5RGA2;E5RHS5	Eukaryotic translation initiation factor 3 subunit E	EIF3E	sp|P60228|EIF3E_HUMAN Eukaryotic translation initiation factor 3 subunit E OS=Homo sapiens GN=EIF3E PE=1 SV=1;tr|E5RGA2|E5RGA2_HUMAN Eukaryotic translation initiation factor 3 subunit E OS=Homo sapiens GN=EIF3E PE=1 SV=1;tr|E5RHS5|E5RHS5_HUMAN Eukaryotic t	1404800	1557500	1394100	1665100	1307500	1969900	1441100	1703200	1731300	1640300	1720500	1053600	1322400	1439100	1050200	2214400	1933200	1555500	2089100	1902700	1821500	2154500	1689900	2112100	0	0	0	0	0	0
O00303;H0YDT6;E9PQV8;A0A0D9SEZ9	O00303	Eukaryotic translation initiation factor 3 subunit F	EIF3F	sp|O00303|EIF3F_HUMAN Eukaryotic translation initiation factor 3 subunit F OS=Homo sapiens GN=EIF3F PE=1 SV=1	2703900	2132000	951340	946230	2064700	1650400	2418500	2227000	3535000	3352200	3251700	4117000	3323500	6598000	2108700	3052600	2601900	2085700	2837300	2364100	1833200	2434400	2531400	2613800	0	0	0	0	0	0
O75821;K7ER90;K7EL20;K7ENA8;K7EP16;K7EL60	O75821;K7ER90;K7EL20;K7ENA8	Eukaryotic translation initiation factor 3 subunit G	EIF3G	sp|O75821|EIF3G_HUMAN Eukaryotic translation initiation factor 3 subunit G OS=Homo sapiens GN=EIF3G PE=1 SV=2;tr|K7ER90|K7ER90_HUMAN Eukaryotic translation initiation factor 3 subunit G (Fragment) OS=Homo sapiens GN=EIF3G PE=1 SV=1;tr|K7EL20|K7EL20_HUMAN E	2463100	2118800	1602500	2662800	1779900	1646000	1336100	1457800	2080000	2085600	1680000	1870500	1613000	4606500	3841600	3039700	1907300	2710300	2718900	1524800	1250400	1195200	1819900	1922600	3275300	1546200	2328500	1692700	2437300	1801900
B3KS98;O15372;A0A087WZK9;E5RFW7;E5RFH0;E5RHC7;E5RH59;E5RGU4;E5RJT0	B3KS98;O15372;A0A087WZK9	Eukaryotic translation initiation factor 3 subunit H	EIF3H	tr|B3KS98|B3KS98_HUMAN Eukaryotic translation initiation factor 3 subunit H OS=Homo sapiens GN=EIF3H PE=1 SV=1;sp|O15372|EIF3H_HUMAN Eukaryotic translation initiation factor 3 subunit H OS=Homo sapiens GN=EIF3H PE=1 SV=1;tr|A0A087WZK9|A0A087WZK9_HUMAN Euka	0	1543000	1385300	1387500	1361400	2426700	1289200	1728100	1668900	1724800	1607300	1771600	840040	727180	946170	1767600	1027500	1005700	1513700	1676100	0	1123400	2193200	2216600	4741500	690620	3222700	912830	3070600	3358400
Q13347;Q5TFK1	Q13347	Eukaryotic translation initiation factor 3 subunit I	EIF3I	sp|Q13347|EIF3I_HUMAN Eukaryotic translation initiation factor 3 subunit I OS=Homo sapiens GN=EIF3I PE=1 SV=1	4245800	4127900	3703700	4389300	3425300	3689800	2981100	2603200	4690500	3877300	3580800	2620000	2643600	2233200	3001500	3206900	4362700	3923100	4109100	3688200	2448000	2900400	3010500	3208700	1183100	1017500	1660000	1076200	1693600	3672300
O75822-3;O75822;O75822-2;H0YLP3;H0YGJ7	O75822-3;O75822;O75822-2	Eukaryotic translation initiation factor 3 subunit J	EIF3J	sp|O75822-3|EIF3J_HUMAN Isoform 3 of Eukaryotic translation initiation factor 3 subunit J OS=Homo sapiens GN=EIF3J;sp|O75822|EIF3J_HUMAN Eukaryotic translation initiation factor 3 subunit J OS=Homo sapiens GN=EIF3J PE=1 SV=2;sp|O75822-2|EIF3J_HUMAN Isoform	1677800	2372800	1994800	1887200	1921600	1580600	1330300	1510700	2177100	2214000	2648300	1812100	738730	1040300	971090	1491300	1013100	811740	1762600	1486100	1655600	1520200	1809300	1715800	0	0	0	0	0	0
K7ES31;K7ERF1;Q9UBQ5-2;Q9UBQ5;K7EQM4;A0A087WVB9	K7ES31;K7ERF1;Q9UBQ5-2;Q9UBQ5;K7EQM4;A0A087WVB9	Eukaryotic translation initiation factor 3 subunit K	EIF3K	tr|K7ES31|K7ES31_HUMAN Eukaryotic translation initiation factor 3 subunit K OS=Homo sapiens GN=EIF3K PE=1 SV=1;tr|K7ERF1|K7ERF1_HUMAN Eukaryotic translation initiation factor 3 subunit K OS=Homo sapiens GN=EIF3K PE=1 SV=1;sp|Q9UBQ5-2|EIF3K_HUMAN Isoform 2	0	0	0	0	0	0	1254300	1398900	1644100	1679300	1389900	1419300	1291100	1441500	2223100	794420	1380100	943450	1202200	1008300	975620	1210100	1333100	1461800	0	0	0	0	0	0
B0QY89;Q9Y262;Q9Y262-2;B0QY90;C9JHP4;C9K0Q7;H7C3A0;H0Y7E6	B0QY89;Q9Y262;Q9Y262-2;B0QY90	Eukaryotic translation initiation factor 3 subunit L	EIF3L	tr|B0QY89|B0QY89_HUMAN Eukaryotic translation initiation factor 3 subunit L OS=Homo sapiens GN=EIF3L PE=1 SV=1;sp|Q9Y262|EIF3L_HUMAN Eukaryotic translation initiation factor 3 subunit L OS=Homo sapiens GN=EIF3L PE=1 SV=1;sp|Q9Y262-2|EIF3L_HUMAN Isoform 2 o	2647000	2430300	2081300	2450400	2510000	2275400	2492500	2945900	3172700	3090500	3001900	3106900	1730300	2209100	1974100	2751800	2837500	2220500	3211000	3062900	3070900	3494100	3942200	4231000	4055400	4376100	4206400	973200	1631600	1388900
Q7L2H7;J3KNJ2;H0YCQ8;Q7L2H7-2;E9PN86;E9PRY0	Q7L2H7;J3KNJ2;H0YCQ8;Q7L2H7-2	Eukaryotic translation initiation factor 3 subunit M	EIF3M	sp|Q7L2H7|EIF3M_HUMAN Eukaryotic translation initiation factor 3 subunit M OS=Homo sapiens GN=EIF3M PE=1 SV=1;tr|J3KNJ2|J3KNJ2_HUMAN Eukaryotic translation initiation factor 3 subunit M (Fragment) OS=Homo sapiens GN=EIF3M PE=1 SV=1;tr|H0YCQ8|H0YCQ8_HUMAN E	0	0	0	0	0	0	1261000	1284300	1336400	1011200	1188900	1283700	617050	1247100	0	931680	973320	1053300	1125700	1097900	1370400	0	1021700	1090400	0	0	0	0	0	0
P60842;J3KT12;P60842-2;J3QS69;J3KTB5;J3KSZ0;J3QL43;J3KTN0;J3QR64;J3QLN6;J3KS25;J3QKZ9;J3QL52;J3KT04;J3KS93;J3QQP0;E7EMV8;E9PBH4;F8WE11	P60842;J3KT12;P60842-2;J3QS69;J3KTB5;J3KSZ0;J3QL43	Eukaryotic initiation factor 4A-I	EIF4A1	sp|P60842|IF4A1_HUMAN Eukaryotic initiation factor 4A-I OS=Homo sapiens GN=EIF4A1 PE=1 SV=1;tr|J3KT12|J3KT12_HUMAN Eukaryotic initiation factor 4A-I OS=Homo sapiens GN=EIF4A1 PE=1 SV=1;sp|P60842-2|IF4A1_HUMAN Isoform 2 of Eukaryotic initiation factor 4A-I	46328000	50462000	41864000	42224000	46426000	50275000	53369000	60471000	58787000	63821000	60405000	69978000	32489000	26632000	25058000	26493000	45973000	48948000	33162000	33133000	26354000	26197000	28324000	29568000	6767300	12467000	9922500	10931000	9640800	9445500
Q14240;Q14240-2;E7EQG2;J3KSN7	Q14240;Q14240-2;E7EQG2	Eukaryotic initiation factor 4A-II;Eukaryotic initiation factor 4A-II, N-terminally processed	EIF4A2	sp|Q14240|IF4A2_HUMAN Eukaryotic initiation factor 4A-II OS=Homo sapiens GN=EIF4A2 PE=1 SV=2;sp|Q14240-2|IF4A2_HUMAN Isoform 2 of Eukaryotic initiation factor 4A-II OS=Homo sapiens GN=EIF4A2;tr|E7EQG2|E7EQG2_HUMAN Eukaryotic initiation factor 4A-II OS=Homo	0	0	0	0	0	0	574010	881500	821220	840970	930100	848860	0	465190	545620	320770	0	0	1128500	1121700	859950	878820	1254000	1492600	0	820320	0	0	0	0
P38919;I3L3H2	P38919	Eukaryotic initiation factor 4A-III;Eukaryotic initiation factor 4A-III, N-terminally processed	EIF4A3	sp|P38919|IF4A3_HUMAN Eukaryotic initiation factor 4A-III OS=Homo sapiens GN=EIF4A3 PE=1 SV=4	1934000	2201400	2165700	2263900	2060900	2420500	1164000	1223900	1431500	1881800	804540	1404700	1058500	580290	858370	825980	1401400	987480	1195200	1294100	770020	650880	743670	626590	3427900	0	0	0	0	0
E7EX17;P23588;P23588-2;F8VX11;F8W0K0;F8VSC7;F8VP89;F8VRU1;F8VYE9	E7EX17;P23588;P23588-2;F8VX11	Eukaryotic translation initiation factor 4B	EIF4B	tr|E7EX17|E7EX17_HUMAN Eukaryotic translation initiation factor 4B OS=Homo sapiens GN=EIF4B PE=1 SV=1;sp|P23588|IF4B_HUMAN Eukaryotic translation initiation factor 4B OS=Homo sapiens GN=EIF4B PE=1 SV=2;sp|P23588-2|IF4B_HUMAN Isoform 2 of Eukaryotic transla	3074600	3818600	2624700	3354000	3171700	2791100	1002000	1394000	2720000	2414300	1708900	1481700	2636400	1945800	1658500	3006900	3282500	3789000	1748700	2393100	1206800	1846700	2483400	2159200	23561000	4939400	12437000	8351200	18292000	7231700
D6RBW1;P06730;P06730-3;P06730-2	D6RBW1;P06730;P06730-3;P06730-2	Eukaryotic translation initiation factor 4E	EIF4E	tr|D6RBW1|D6RBW1_HUMAN Eukaryotic translation initiation factor 4E OS=Homo sapiens GN=EIF4E PE=1 SV=1;sp|P06730|IF4E_HUMAN Eukaryotic translation initiation factor 4E OS=Homo sapiens GN=EIF4E PE=1 SV=2;sp|P06730-3|IF4E_HUMAN Isoform 3 of Eukaryotic transla	0	0	0	0	0	0	0	0	0	0	0	0	0	0	0	0	0	0	0	0	0	0	0	0	0	0	0	0	0	0
Q13541	Q13541	Eukaryotic translation initiation factor 4E-binding protein 1	EIF4EBP1	sp|Q13541|4EBP1_HUMAN Eukaryotic translation initiation factor 4E-binding protein 1 OS=Homo sapiens GN=EIF4EBP1 PE=1 SV=3	0	0	0	0	0	0	0	0	0	0	0	0	0	0	0	0	0	0	0	0	0	0	0	0	0	0	0	0	0	897560
Q13542	Q13542	Eukaryotic translation initiation factor 4E-binding protein 2	EIF4EBP2	sp|Q13542|4EBP2_HUMAN Eukaryotic translation initiation factor 4E-binding protein 2 OS=Homo sapiens GN=EIF4EBP2 PE=1 SV=1	0	0	0	0	0	0	0	0	0	0	0	0	0	0	0	0	0	0	0	0	0	0	0	0	0	0	0	0	0	0
E7EUU4;Q04637-3;Q04637;Q04637-8;Q04637-9;A0A0A0MR52;E7EX73;E9PGM1;Q04637-6;Q04637-7;Q04637-5;Q04637-4;C9J6B6;C9JF13;C9J2Z7;C9K073;H7C0V6;H7C044;C9JIH5;C9JWH7;C9J556;C9JWH9;REV__Q8NEG2-2;REV__F5H7J8;C9JHW9;C9JSU8;C9JWW9;REV__Q8NEG2;REV__C9JQZ6;REV__J3KQX6	E7EUU4;Q04637-3;Q04637;Q04637-8;Q04637-9;A0A0A0MR52;E7EX73;E9PGM1;Q04637-6;Q04637-7;Q04637-5;Q04637-4	Eukaryotic translation initiation factor 4 gamma 1	EIF4G1	tr|E7EUU4|E7EUU4_HUMAN Eukaryotic translation initiation factor 4 gamma 1 OS=Homo sapiens GN=EIF4G1 PE=1 SV=1;sp|Q04637-3|IF4G1_HUMAN Isoform B of Eukaryotic translation initiation factor 4 gamma 1 OS=Homo sapiens GN=EIF4G1;sp|Q04637|IF4G1_HUMAN Eukaryotic	2415700	2221800	2417900	2281000	0	1524500	1218300	1151700	2611900	2787200	2317600	2618400	1954500	1543300	2765100	1952300	2718900	2913500	3044200	2333300	3422500	2704400	2728500	3324500	1833100	3908600	1924300	2812800	2284000	1780100
Q15056-2;Q15056	Q15056-2;Q15056	Eukaryotic translation initiation factor 4H	EIF4H	sp|Q15056-2|IF4H_HUMAN Isoform Short of Eukaryotic translation initiation factor 4H OS=Homo sapiens GN=EIF4H;sp|Q15056|IF4H_HUMAN Eukaryotic translation initiation factor 4H OS=Homo sapiens GN=EIF4H PE=1 SV=5	2218700	2437000	1865800	1897200	1264300	1238000	883500	944030	2666200	4081300	2906400	2106500	957230	1623800	1148400	1444100	1365100	1720000	1894500	2281400	905680	1023400	908560	907970	0	1290200	0	0	3134100	1907200
P55010;H0YLZ1;H0YN40	P55010	Eukaryotic translation initiation factor 5	EIF5	sp|P55010|IF5_HUMAN Eukaryotic translation initiation factor 5 OS=Homo sapiens GN=EIF5 PE=1 SV=2	0	0	0	0	0	0	2490300	2589800	3450800	3363500	3164200	3397200	1650500	3089400	4539500	2470500	3029500	2837000	3120200	2649100	2903900	2748400	3167500	3071600	0	0	0	0	0	0
I3L397;I3L504;P63241;P63241-2;Q6IS14;F8WCJ1;C9J7B5;C9J4W5;Q9GZV4	I3L397;I3L504;P63241;P63241-2;Q6IS14;F8WCJ1;C9J7B5;C9J4W5;Q9GZV4	Eukaryotic translation initiation factor 5A;Eukaryotic translation initiation factor 5A-1;Eukaryotic translation initiation factor 5A-1-like;Eukaryotic translation initiation factor 5A-2	EIF5A;EIF5AL1;EIF5A2	tr|I3L397|I3L397_HUMAN Eukaryotic translation initiation factor 5A (Fragment) OS=Homo sapiens GN=EIF5A PE=1 SV=5;tr|I3L504|I3L504_HUMAN Eukaryotic translation initiation factor 5A-1 OS=Homo sapiens GN=EIF5A PE=1 SV=1;sp|P63241|IF5A1_HUMAN Eukaryotic transl	46370000	49857000	41172000	38958000	53073000	53536000	46476000	43206000	46545000	46003000	49249000	62993000	40262000	39531000	38400000	29347000	46463000	53648000	44290000	39706000	27628000	28843000	38102000	39580000	16282000	14220000	13584000	13017000	16492000	6167700
A0A087WUT6;O60841	A0A087WUT6;O60841	Eukaryotic translation initiation factor 5B	EIF5B	tr|A0A087WUT6|A0A087WUT6_HUMAN Eukaryotic translation initiation factor 5B OS=Homo sapiens GN=EIF5B PE=1 SV=1;sp|O60841|IF2P_HUMAN Eukaryotic translation initiation factor 5B OS=Homo sapiens GN=EIF5B PE=1 SV=4	0	0	0	0	0	0	1085400	1164900	1797500	1565900	1287100	1835400	1725300	1476700	2031900	2240300	1621100	1648000	1531400	1284200	936330	1272000	1473600	1408600	0	0	0	0	0	0
P56537;P56537-2;B7ZBH1;F8WD20;A0A0B4J1Y7;F8WDS6	P56537;P56537-2	Eukaryotic translation initiation factor 6	EIF6	sp|P56537|IF6_HUMAN Eukaryotic translation initiation factor 6 OS=Homo sapiens GN=EIF6 PE=1 SV=1;sp|P56537-2|IF6_HUMAN Isoform 2 of Eukaryotic translation initiation factor 6 OS=Homo sapiens GN=EIF6	5271400	5891100	5665200	5613400	4341200	5988100	9434600	10212000	11735000	12649000	11967000	14516000	4113200	2105100	3517000	3074200	2893600	4231600	11072000	10408000	8417000	10578000	11782000	13061000	0	0	0	0	0	0
Q15717;Q15717-2;M0QZR9;M0R055;B1AM48;B1APY9;B1APY8;A0A0A0MRX1;Q12926-2;Q12926;P26378-4;P26378-2;P26378-5;P26378;P26378-3	Q15717;Q15717-2;M0QZR9	ELAV-like protein 1	ELAVL1	sp|Q15717|ELAV1_HUMAN ELAV-like protein 1 OS=Homo sapiens GN=ELAVL1 PE=1 SV=2;sp|Q15717-2|ELAV1_HUMAN Isoform 2 of ELAV-like protein 1 OS=Homo sapiens GN=ELAVL1;tr|M0QZR9|M0QZR9_HUMAN ELAV-like protein 1 OS=Homo sapiens GN=ELAVL1 PE=1 SV=1	2196900	2328600	2784100	2992600	1860100	1931900	1056800	952340	1218500	1213700	845010	944490	934620	943320	1536900	821380	1921000	1656300	2507600	2728800	2780500	2662000	1273300	1046800	7167400	3648600	4703700	3364900	5493700	2511600
P50402;Q5HY57	P50402;Q5HY57	Emerin	EMD	sp|P50402|EMD_HUMAN Emerin OS=Homo sapiens GN=EMD PE=1 SV=1;tr|Q5HY57|Q5HY57_HUMAN Emerin OS=Homo sapiens GN=EMD PE=1 SV=1	0	0	0	0	0	0	0	0	0	0	0	0	0	0	159940	161590	220480	0	0	102410	0	0	0	0	0	0	0	0	0	0
K7EII6;K7EKG3;A0A0C4DGQ7;C9JRL6;K7EIK7;O95834;O95834-2;O95834-3	K7EII6;K7EKG3;A0A0C4DGQ7;C9JRL6;K7EIK7;O95834;O95834-2;O95834-3	Echinoderm microtubule-associated protein-like 2	EML2	tr|K7EII6|K7EII6_HUMAN Echinoderm microtubule-associated protein-like 2 (Fragment) OS=Homo sapiens GN=EML2 PE=1 SV=1;tr|K7EKG3|K7EKG3_HUMAN Echinoderm microtubule-associated protein-like 2 (Fragment) OS=Homo sapiens GN=EML2 PE=1 SV=1;tr|A0A0C4DGQ7|A0A0C4DG	0	0	0	0	0	0	0	0	0	0	0	0	0	0	0	0	0	0	0	0	0	92172	0	0	0	0	0	0	0	0
Q8N8S7-3;Q8N8S7-2;Q8N8S7;A0A075B6E5;Q9UI08	Q8N8S7-3;Q8N8S7-2;Q8N8S7;A0A075B6E5	Protein enabled homolog	ENAH	sp|Q8N8S7-3|ENAH_HUMAN Isoform 3 of Protein enabled homolog OS=Homo sapiens GN=ENAH;sp|Q8N8S7-2|ENAH_HUMAN Isoform 2 of Protein enabled homolog OS=Homo sapiens GN=ENAH;sp|Q8N8S7|ENAH_HUMAN Protein enabled homolog OS=Homo sapiens GN=ENAH PE=1 SV=2;tr|A0A075	0	0	0	0	0	0	0	0	0	0	0	0	0	0	0	0	0	0	0	339500	0	0	0	0	0	0	0	0	0	0
P06733;P06733-2;K7EM90;E5RI09;E5RG95;K7EPM1;K7EKN2;E5RGZ4;F5H1C3	P06733;P06733-2	Alpha-enolase	ENO1	sp|P06733|ENOA_HUMAN Alpha-enolase OS=Homo sapiens GN=ENO1 PE=1 SV=2;sp|P06733-2|ENOA_HUMAN Isoform MBP-1 of Alpha-enolase OS=Homo sapiens GN=ENO1	413700000	435190000	438060000	467120000	539720000	532620000	500420000	486470000	372210000	416190000	461900000	416990000	322290000	305130000	255500000	244000000	335860000	355630000	444100000	430280000	413470000	400460000	416630000	415140000	210740000	256220000	287800000	302160000	303010000	244950000
P09104-2;P09104;F5H0C8;U3KQP4	P09104-2;P09104;F5H0C8	Gamma-enolase;Enolase	ENO2	sp|P09104-2|ENOG_HUMAN Isoform 2 of Gamma-enolase OS=Homo sapiens GN=ENO2;sp|P09104|ENOG_HUMAN Gamma-enolase OS=Homo sapiens GN=ENO2 PE=1 SV=3;tr|F5H0C8|F5H0C8_HUMAN Enolase OS=Homo sapiens GN=ENO2 PE=1 SV=1	0	0	0	0	0	0	0	0	0	0	0	0	327980	0	0	0	0	284030	0	0	613780	619560	0	0	0	0	0	0	0	0
A0A0C4DGY8;D6RA00;Q9UHY7;Q9UHY7-2;A0A087WTH0	A0A0C4DGY8;D6RA00;Q9UHY7;Q9UHY7-2	Enolase-phosphatase E1	ENOPH1	tr|A0A0C4DGY8|A0A0C4DGY8_HUMAN Enolase-phosphatase E1 OS=Homo sapiens GN=ENOPH1 PE=1 SV=1;tr|D6RA00|D6RA00_HUMAN Enolase-phosphatase E1 OS=Homo sapiens GN=ENOPH1 PE=1 SV=1;sp|Q9UHY7|ENOPH_HUMAN Enolase-phosphatase E1 OS=Homo sapiens GN=ENOPH1 PE=1 SV=1;sp|	0	0	0	0	0	0	1650000	1538100	1544400	1893800	1247900	1356700	1003300	2203200	1326600	1427500	0	1660700	801070	743210	765020	325230	1110300	1580000	0	0	0	0	0	0
A6NMQ3;Q5T5H1;O43768-2;O43768;O43768-9;O43768-3;O43768-4;O43768-6;O43768-5;O43768-7;O43768-8;H3BQ52	A6NMQ3;Q5T5H1;O43768-2;O43768;O43768-9;O43768-3;O43768-4;O43768-6;O43768-5;O43768-7	Alpha-endosulfine	ENSA	tr|A6NMQ3|A6NMQ3_HUMAN Alpha-endosulfine OS=Homo sapiens GN=ENSA PE=1 SV=2;tr|Q5T5H1|Q5T5H1_HUMAN Alpha-endosulfine OS=Homo sapiens GN=ENSA PE=1 SV=1;sp|O43768-2|ENSA_HUMAN Isoform 2 of Alpha-endosulfine OS=Homo sapiens GN=ENSA;sp|O43768|ENSA_HUMAN Alpha-e	0	0	0	0	0	0	489790	487340	838970	646310	608240	739760	1045200	822910	2170200	2425400	2003600	1637400	560260	590750	0	357770	0	0	0	0	0	0	0	0
E5RHX8;Q9NPA8-2;Q9NPA8	E5RHX8;Q9NPA8-2;Q9NPA8	Transcription and mRNA export factor ENY2	ENY2	tr|E5RHX8|E5RHX8_HUMAN Transcription and mRNA export factor ENY2 OS=Homo sapiens GN=ENY2 PE=1 SV=1;sp|Q9NPA8-2|ENY2_HUMAN Isoform 2 of Transcription and mRNA export factor ENY2 OS=Homo sapiens GN=ENY2;sp|Q9NPA8|ENY2_HUMAN Transcription and mRNA export fact	0	0	0	0	0	0	0	0	0	0	0	0	0	0	0	0	0	0	0	0	0	0	0	0	0	0	0	0	0	0
Q9H4G0-4;A0A0D9SG07;Q9H4G0-3;H7C2K6;A0A0C4DH22;Q9H4G0;X6RC15	Q9H4G0-4;A0A0D9SG07;Q9H4G0-3;H7C2K6;A0A0C4DH22;Q9H4G0	Band 4.1-like protein 1	EPB41L1	sp|Q9H4G0-4|E41L1_HUMAN Isoform 4 of Band 4.1-like protein 1 OS=Homo sapiens GN=EPB41L1;tr|A0A0D9SG07|A0A0D9SG07_HUMAN Band 4.1-like protein 1 OS=Homo sapiens GN=EPB41L1 PE=4 SV=1;sp|Q9H4G0-3|E41L1_HUMAN Isoform 3 of Band 4.1-like protein 1 OS=Homo sapiens	0	0	0	0	0	0	0	327160	413470	401680	0	436750	6555800	5147500	9233400	3323900	0	4297300	1536200	835730	963030	918150	929630	1701900	0	0	0	0	0	0
B5MCA4;P16422;C9JKY3	B5MCA4;P16422	Epithelial cell adhesion molecule	EPCAM	tr|B5MCA4|B5MCA4_HUMAN Epithelial cell adhesion molecule OS=Homo sapiens GN=EPCAM PE=1 SV=1;sp|P16422|EPCAM_HUMAN Epithelial cell adhesion molecule OS=Homo sapiens GN=EPCAM PE=1 SV=2	0	0	0	0	0	0	8495100	7299000	6204400	6157600	7117700	7485200	6016700	5144100	5633900	6045500	8341700	8994700	2175500	2249600	3119300	2680100	2489200	2822200	5671600	3263300	3978700	4508800	4356400	3501500
P29317	P29317	Ephrin type-A receptor 2	EPHA2	sp|P29317|EPHA2_HUMAN Ephrin type-A receptor 2 OS=Homo sapiens GN=EPHA2 PE=1 SV=2	0	0	0	0	0	0	0	0	0	0	0	0	0	0	0	0	0	0	0	0	0	0	0	0	0	0	0	0	0	0
E9PG71;P54764-2;P54764;C9JEM6;F5GZZ5;H7C1N8;C9JIX8;C9JFX5	E9PG71;P54764-2;P54764	Receptor protein-tyrosine kinase;Ephrin type-A receptor 4	EPHA4	tr|E9PG71|E9PG71_HUMAN Receptor protein-tyrosine kinase OS=Homo sapiens GN=EPHA4 PE=1 SV=1;sp|P54764-2|EPHA4_HUMAN Isoform 2 of Ephrin type-A receptor 4 OS=Homo sapiens GN=EPHA4;sp|P54764|EPHA4_HUMAN Ephrin type-A receptor 4 OS=Homo sapiens GN=EPHA4 PE=1 S	0	0	0	0	0	0	0	0	0	0	0	0	2784100	2757800	1578800	4463200	765250	1228000	0	0	0	0	0	0	0	0	0	0	0	0
Q15375-2;Q15375-4;Q15375	Q15375-2;Q15375-4;Q15375	Ephrin type-A receptor 7	EPHA7	sp|Q15375-2|EPHA7_HUMAN Isoform 2 of Ephrin type-A receptor 7 OS=Homo sapiens GN=EPHA7;sp|Q15375-4|EPHA7_HUMAN Isoform 4 of Ephrin type-A receptor 7 OS=Homo sapiens GN=EPHA7;sp|Q15375|EPHA7_HUMAN Ephrin type-A receptor 7 OS=Homo sapiens GN=EPHA7 PE=1 SV=3	0	0	0	0	0	0	0	0	0	0	0	0	0	0	0	0	0	0	0	0	0	0	0	0	0	0	0	0	0	0
B1AKC9;P29323-2;P29323-3;P29323;Q6NVW1;J3KR66;A0A0B4J1T8;Q9UF33-2;Q9UF33-3;P54762-5;P54762;Q9UF33	B1AKC9;P29323-2;P29323-3;P29323;Q6NVW1	Receptor protein-tyrosine kinase;Ephrin type-B receptor 2	EPHB2	tr|B1AKC9|B1AKC9_HUMAN Receptor protein-tyrosine kinase OS=Homo sapiens GN=EPHB2 PE=1 SV=1;sp|P29323-2|EPHB2_HUMAN Isoform 2 of Ephrin type-B receptor 2 OS=Homo sapiens GN=EPHB2;sp|P29323-3|EPHB2_HUMAN Isoform 3 of Ephrin type-B receptor 2 OS=Homo sapiens	0	0	0	0	0	0	489740	613940	448140	419820	491940	420410	126960	124540	95538	130510	0	0	248380	440970	426890	330250	434940	413960	0	0	0	0	0	0
P54753	P54753	Ephrin type-B receptor 3	EPHB3	sp|P54753|EPHB3_HUMAN Ephrin type-B receptor 3 OS=Homo sapiens GN=EPHB3 PE=1 SV=2	0	0	0	0	0	0	0	0	0	0	0	0	0	0	0	0	0	0	0	0	0	0	0	0	0	0	0	0	0	0
Q96L35;P54760;P54760-2;P54760-4;P54760-3	Q96L35;P54760;P54760-2	Receptor protein-tyrosine kinase;Ephrin type-B receptor 4	EPHB4	tr|Q96L35|Q96L35_HUMAN Receptor protein-tyrosine kinase OS=Homo sapiens GN=EPHB4 PE=1 SV=1;sp|P54760|EPHB4_HUMAN Ephrin type-B receptor 4 OS=Homo sapiens GN=EPHB4 PE=1 SV=2;sp|P54760-2|EPHB4_HUMAN Isoform 2 of Ephrin type-B receptor 4 OS=Homo sapiens GN=EP	0	0	0	0	0	0	0	0	0	0	0	0	0	0	0	358630	0	0	0	0	0	0	0	0	0	0	0	0	0	0
A0A075B730;A0A087X1U6;P58107	A0A075B730;A0A087X1U6;P58107	Epiplakin	EPPK1	tr|A0A075B730|A0A075B730_HUMAN Epiplakin OS=Homo sapiens GN=EPPK1 PE=1 SV=2;tr|A0A087X1U6|A0A087X1U6_HUMAN Epiplakin OS=Homo sapiens GN=EPPK1 PE=1 SV=1;sp|P58107|EPIPL_HUMAN Epiplakin OS=Homo sapiens GN=EPPK1 PE=1 SV=2	1009900	251850	181110	194660	150390	0	47172	44054	48881	52932	66158	0	17854000	13909000	14974000	17890000	10348000	4603000	434320	458750	475670	416270	406870	308250	0	0	0	0	0	0
P07814;V9GYZ6	P07814	Bifunctional glutamate/proline--tRNA ligase;Glutamate--tRNA ligase;Proline--tRNA ligase	EPRS	sp|P07814|SYEP_HUMAN Bifunctional glutamate/proline--tRNA ligase OS=Homo sapiens GN=EPRS PE=1 SV=5	2676100	3011700	3298500	2808000	1231200	1320600	1786600	1782200	2369100	2149900	1451800	1742600	6573700	7320900	11689000	9596400	8771900	11265000	3416000	3792300	4596600	3849900	3028500	3052700	11497000	6268000	10644000	10416000	9395700	10507000
B1AUU8;P42566	B1AUU8;P42566	Epidermal growth factor receptor substrate 15	EPS15	tr|B1AUU8|B1AUU8_HUMAN Epidermal growth factor receptor substrate 15 OS=Homo sapiens GN=EPS15 PE=1 SV=1;sp|P42566|EPS15_HUMAN Epidermal growth factor receptor substrate 15 OS=Homo sapiens GN=EPS15 PE=1 SV=2	0	0	0	0	0	0	0	0	0	0	0	0	0	0	0	0	0	0	0	0	0	0	0	0	0	0	0	0	0	0
M0R165;Q9UBC2-4;Q9UBC2-3;Q9UBC2;Q9UBC2-2;M0R2S2;K7EJR2;M0R330;M0QX30;M0R1V5	M0R165;Q9UBC2-4;Q9UBC2-3;Q9UBC2;Q9UBC2-2;M0R2S2	Epidermal growth factor receptor substrate 15-like 1	EPS15L1	tr|M0R165|M0R165_HUMAN Epidermal growth factor receptor substrate 15-like 1 OS=Homo sapiens GN=EPS15L1 PE=1 SV=1;sp|Q9UBC2-4|EP15R_HUMAN Isoform 4 of Epidermal growth factor receptor substrate 15-like 1 OS=Homo sapiens GN=EPS15L1;sp|Q9UBC2-3|EP15R_HUMAN Is	0	0	0	0	0	0	0	0	415380	350400	0	0	862600	469610	924820	667340	1189200	580740	375810	325710	363240	352910	363630	325900	0	0	0	0	0	0
Q9NZ08;Q9NZ08-2;D6RAL9	Q9NZ08;Q9NZ08-2	Endoplasmic reticulum aminopeptidase 1	ERAP1	sp|Q9NZ08|ERAP1_HUMAN Endoplasmic reticulum aminopeptidase 1 OS=Homo sapiens GN=ERAP1 PE=1 SV=3;sp|Q9NZ08-2|ERAP1_HUMAN Isoform 2 of Endoplasmic reticulum aminopeptidase 1 OS=Homo sapiens GN=ERAP1	0	0	0	0	0	0	1924900	2139900	1399400	1395200	1961000	2217300	0	0	0	0	0	0	1137500	1207400	1155700	1456500	1228900	1127500	0	0	0	0	0	0
Q6P179-3;Q6P179;D6RGW0;Q6P179-2;Q6P179-4;H0Y9X9;H0YAL8	Q6P179-3;Q6P179;D6RGW0;Q6P179-2;Q6P179-4	Endoplasmic reticulum aminopeptidase 2	ERAP2	sp|Q6P179-3|ERAP2_HUMAN Isoform 3 of Endoplasmic reticulum aminopeptidase 2 OS=Homo sapiens GN=ERAP2;sp|Q6P179|ERAP2_HUMAN Endoplasmic reticulum aminopeptidase 2 OS=Homo sapiens GN=ERAP2 PE=1 SV=2;tr|D6RGW0|D6RGW0_HUMAN Endoplasmic reticulum aminopeptidase	0	0	0	0	0	0	1199800	1017800	782260	757800	853660	1079900	0	0	0	0	0	0	858830	701180	699320	747630	792760	632920	0	0	0	0	0	0
B4DGQ7;P21860-3;P21860-4;P21860	B4DGQ7;P21860-3;P21860-4;P21860	Receptor tyrosine-protein kinase erbB-3	ERBB3	tr|B4DGQ7|B4DGQ7_HUMAN Receptor tyrosine-protein kinase erbB-3 OS=Homo sapiens GN=ERBB3 PE=1 SV=1;sp|P21860-3|ERBB3_HUMAN Isoform 3 of Receptor tyrosine-protein kinase erbB-3 OS=Homo sapiens GN=ERBB3;sp|P21860-4|ERBB3_HUMAN Isoform 4 of Receptor tyrosine-p	0	0	0	0	0	0	0	0	0	0	0	0	0	0	0	0	0	0	0	0	0	0	0	0	0	0	0	0	0	0
H3BLT0;A0A0A0MSE1;Q15303-4;Q15303-3;Q15303-2;Q15303	H3BLT0;A0A0A0MSE1;Q15303-4;Q15303-3;Q15303-2;Q15303	Receptor protein-tyrosine kinase;Receptor tyrosine-protein kinase erbB-4;ERBB4 intracellular domain	ERBB4	tr|H3BLT0|H3BLT0_HUMAN Receptor tyrosine-protein kinase erbB-4 (Fragment) OS=Homo sapiens GN=ERBB4 PE=1 SV=1;tr|A0A0A0MSE1|A0A0A0MSE1_HUMAN Receptor protein-tyrosine kinase OS=Homo sapiens GN=ERBB4 PE=1 SV=1;sp|Q15303-4|ERBB4_HUMAN Isoform JM-B CYT-2 of Re	0	0	0	0	0	0	0	0	0	0	0	0	0	0	0	0	0	0	0	0	0	0	0	0	0	0	0	0	0	149240
O14944	O14944	Proepiregulin;Epiregulin	EREG	sp|O14944|EREG_HUMAN Proepiregulin OS=Homo sapiens GN=EREG PE=1 SV=1	0	0	0	0	0	0	0	0	0	0	0	0	0	0	0	0	0	0	0	0	0	0	0	0	0	0	0	0	0	0
P84090;G3V279	P84090;G3V279	Enhancer of rudimentary homolog	ERH	sp|P84090|ERH_HUMAN Enhancer of rudimentary homolog OS=Homo sapiens GN=ERH PE=1 SV=1;tr|G3V279|G3V279_HUMAN Enhancer of rudimentary homolog OS=Homo sapiens GN=ERH PE=1 SV=1	9318800	10065000	7742600	6944500	8441200	9081100	18737000	22577000	22660000	20385000	18114000	16591000	6546200	6974100	7487100	6488600	10073000	13487000	15694000	16255000	18438000	18701000	16710000	17535000	4226000	6147000	5834300	9619100	4383100	4790500
Q96HE7;G3V3E6;G3V5B3;G3V2H0;G3V503;Q5TAE8;Q86YB8	Q96HE7	ERO1-like protein alpha	ERO1L	sp|Q96HE7|ERO1A_HUMAN ERO1-like protein alpha OS=Homo sapiens GN=ERO1L PE=1 SV=2	0	0	0	0	0	0	2530400	2532300	3934400	4125600	3510800	2357400	654950	586980	0	716740	1451600	853590	4337700	3939900	3350800	4396000	3354500	3271500	0	0	0	0	0	0
P30040;F8VY02;F8W1G0;P30040-2	P30040;F8VY02	Endoplasmic reticulum resident protein 29	ERP29	sp|P30040|ERP29_HUMAN Endoplasmic reticulum resident protein 29 OS=Homo sapiens GN=ERP29 PE=1 SV=4;tr|F8VY02|F8VY02_HUMAN Endoplasmic reticulum resident protein 29 OS=Homo sapiens GN=ERP29 PE=1 SV=1	7693700	6780100	6853800	6310600	6489600	7961800	1729900	2082200	2357300	2313700	2802500	3118400	1150500	1462300	1029900	1189700	2006900	2682900	5259900	5690400	7338600	6771800	6555700	7860600	5490500	2332300	6572700	2423500	6300600	1990900
Q9BS26	Q9BS26	Endoplasmic reticulum resident protein 44	ERP44	sp|Q9BS26|ERP44_HUMAN Endoplasmic reticulum resident protein 44 OS=Homo sapiens GN=ERP44 PE=1 SV=1	2065600	1895500	1742700	1331300	1212800	1900100	778990	541390	750810	588950	678260	781260	710160	1360000	827270	708160	717830	674100	1400000	1425000	1531900	1799900	1866800	1904600	0	0	0	0	0	0
Q9H9K5	Q9H9K5	Endogenous retrovirus group MER34 member 1 Env polyprotein	ERVMER34-1	sp|Q9H9K5|MER34_HUMAN Endogenous retrovirus group MER34 member 1 Env polyprotein OS=Homo sapiens GN=ERVMER34-1 PE=2 SV=1	938570	768910	1685000	1052500	1134300	1178700	3042600	3157500	2396500	2235900	1502500	1764800	219040	0	101230	0	0	0	0	0	0	0	140770	0	0	0	0	0	0	0
Q5FWF5-2;Q5FWF5	Q5FWF5-2;Q5FWF5	N-acetyltransferase ESCO1	ESCO1	sp|Q5FWF5-2|ESCO1_HUMAN Isoform 2 of N-acetyltransferase ESCO1 OS=Homo sapiens GN=ESCO1;sp|Q5FWF5|ESCO1_HUMAN N-acetyltransferase ESCO1 OS=Homo sapiens GN=ESCO1 PE=1 SV=3	0	0	0	0	0	0	0	0	0	0	0	0	0	0	0	0	0	0	0	0	0	0	0	0	0	0	0	0	0	0
P10768;H7BZT7;X6RA14;U3KQT1	P10768;H7BZT7;X6RA14;U3KQT1	S-formylglutathione hydrolase	ESD	sp|P10768|ESTD_HUMAN S-formylglutathione hydrolase OS=Homo sapiens GN=ESD PE=1 SV=2;tr|H7BZT7|H7BZT7_HUMAN S-formylglutathione hydrolase (Fragment) OS=Homo sapiens GN=ESD PE=1 SV=1;tr|X6RA14|X6RA14_HUMAN S-formylglutathione hydrolase OS=Homo sapiens GN=ESD	1786500	2063800	2245000	2508900	1020900	0	2716400	2648600	3390300	2756500	2774800	2316800	1712900	1370800	1727100	2202000	2411000	2561200	1664300	1597900	1833800	1434100	1403900	1618500	0	0	0	0	0	1311500
Q9BSJ8;Q9BSJ8-2	Q9BSJ8;Q9BSJ8-2	Extended synaptotagmin-1	ESYT1	sp|Q9BSJ8|ESYT1_HUMAN Extended synaptotagmin-1 OS=Homo sapiens GN=ESYT1 PE=1 SV=1;sp|Q9BSJ8-2|ESYT1_HUMAN Isoform 2 of Extended synaptotagmin-1 OS=Homo sapiens GN=ESYT1	0	0	0	0	0	0	0	0	0	0	0	0	0	0	0	0	0	396220	324560	439250	440970	519310	0	0	597820	577540	0	0	636340	0
P62495;B7Z7P8;P62495-2;D6RCB3;I3L492;D6RJE8	P62495;B7Z7P8;P62495-2	Eukaryotic peptide chain release factor subunit 1	ETF1	sp|P62495|ERF1_HUMAN Eukaryotic peptide chain release factor subunit 1 OS=Homo sapiens GN=ETF1 PE=1 SV=3;tr|B7Z7P8|B7Z7P8_HUMAN Eukaryotic peptide chain release factor subunit 1 OS=Homo sapiens GN=ETF1 PE=1 SV=1;sp|P62495-2|ERF1_HUMAN Isoform 2 of Eukaryot	1412100	1198600	1467800	1348100	1268800	1401500	2235500	2735700	3290600	3323500	3138600	3602000	3076000	2904200	3140800	2504900	2590600	2320700	3174000	2712000	3243500	3332100	3083800	2903000	0	0	0	0	0	0
P38117;P38117-2;M0QY67	P38117;P38117-2	Electron transfer flavoprotein subunit beta	ETFB	sp|P38117|ETFB_HUMAN Electron transfer flavoprotein subunit beta OS=Homo sapiens GN=ETFB PE=1 SV=3;sp|P38117-2|ETFB_HUMAN Isoform 2 of Electron transfer flavoprotein subunit beta OS=Homo sapiens GN=ETFB	622530	601030	844570	0	0	0	0	0	0	0	0	0	0	0	0	0	0	0	0	0	0	0	0	0	0	0	0	0	0	0
B0QYK0;Q01844-6;Q01844-3;Q01844;Q01844-5;H7BY36;A0A0D9SFL3;C9JGE3;Q01844-2;F8WC90;Q01844-4	B0QYK0;Q01844-6;Q01844-3;Q01844;Q01844-5;H7BY36;A0A0D9SFL3;C9JGE3;Q01844-2	RNA-binding protein EWS	EWSR1	tr|B0QYK0|B0QYK0_HUMAN RNA-binding protein EWS OS=Homo sapiens GN=EWSR1 PE=1 SV=1;sp|Q01844-6|EWS_HUMAN Isoform 6 of RNA-binding protein EWS OS=Homo sapiens GN=EWSR1;sp|Q01844-3|EWS_HUMAN Isoform 3 of RNA-binding protein EWS OS=Homo sapiens GN=EWSR1;sp|Q01	0	0	0	0	0	0	662200	637140	1676200	1417600	1056100	1074200	1218900	1289400	1597400	1630400	0	1691100	1372000	0	0	0	1158100	1191000	0	0	0	0	0	0
Q9NV70-2;Q9NV70	Q9NV70-2;Q9NV70	Exocyst complex component 1	EXOC1	sp|Q9NV70-2|EXOC1_HUMAN Isoform 2 of Exocyst complex component 1 OS=Homo sapiens GN=EXOC1;sp|Q9NV70|EXOC1_HUMAN Exocyst complex component 1 OS=Homo sapiens GN=EXOC1 PE=1 SV=4	0	0	0	0	0	0	0	0	0	0	0	0	0	0	0	0	0	0	0	0	0	0	0	0	0	0	0	0	0	0
E9PPI9;Q9NPD3	E9PPI9;Q9NPD3	Exosome complex component RRP41	EXOSC4	tr|E9PPI9|E9PPI9_HUMAN Exosome complex component RRP41 OS=Homo sapiens GN=EXOSC4 PE=1 SV=1;sp|Q9NPD3|EXOS4_HUMAN Exosome complex component RRP41 OS=Homo sapiens GN=EXOSC4 PE=1 SV=3	0	0	0	0	0	0	0	0	0	0	0	0	0	0	0	0	0	0	0	0	0	0	0	0	0	0	0	0	0	0
M0R050;Q9NQT4	M0R050;Q9NQT4	Exosome complex component RRP46	EXOSC5	tr|M0R050|M0R050_HUMAN Exosome complex component RRP46 OS=Homo sapiens GN=EXOSC5 PE=1 SV=1;sp|Q9NQT4|EXOS5_HUMAN Exosome complex component RRP46 OS=Homo sapiens GN=EXOSC5 PE=1 SV=1	0	0	0	0	0	0	0	0	0	0	0	0	0	0	0	0	0	0	0	0	0	0	0	0	0	0	0	0	0	0
Q15024	Q15024	Exosome complex component RRP42	EXOSC7	sp|Q15024|EXOS7_HUMAN Exosome complex component RRP42 OS=Homo sapiens GN=EXOSC7 PE=1 SV=3	0	0	0	0	0	0	0	0	0	0	0	0	0	0	0	0	0	0	0	0	0	0	0	0	0	0	0	0	0	0
H0Y9L5;D6R905;D6RIY6;Q06265-3;Q06265-4;Q06265;Q06265-2	H0Y9L5;D6R905;D6RIY6;Q06265-3;Q06265-4;Q06265;Q06265-2	Exosome complex component RRP45	EXOSC9	tr|H0Y9L5|H0Y9L5_HUMAN Exosome complex component RRP45 (Fragment) OS=Homo sapiens GN=EXOSC9 PE=1 SV=1;tr|D6R905|D6R905_HUMAN Exosome complex component RRP45 (Fragment) OS=Homo sapiens GN=EXOSC9 PE=1 SV=1;tr|D6RIY6|D6RIY6_HUMAN Exosome complex component RRP	0	0	0	0	0	0	0	0	0	0	0	0	0	0	0	0	0	0	0	0	0	0	0	0	0	0	0	0	0	0
Q16394;H7C1H6	Q16394	Exostosin-1	EXT1	sp|Q16394|EXT1_HUMAN Exostosin-1 OS=Homo sapiens GN=EXT1 PE=1 SV=2	678460	822280	1132200	890380	868280	935220	15781000	16602000	12553000	11289000	17763000	18581000	0	0	0	0	0	0	5468500	4710900	4883900	5870700	5683000	3811400	0	0	0	0	0	0
Q93063;Q93063-3;Q93063-2;E9PNL9	Q93063;Q93063-3;Q93063-2	Exostosin-2	EXT2	sp|Q93063|EXT2_HUMAN Exostosin-2 OS=Homo sapiens GN=EXT2 PE=1 SV=1;sp|Q93063-3|EXT2_HUMAN Isoform 3 of Exostosin-2 OS=Homo sapiens GN=EXT2;sp|Q93063-2|EXT2_HUMAN Isoform 2 of Exostosin-2 OS=Homo sapiens GN=EXT2	918150	952830	458920	470520	1020600	1808800	16243000	15500000	14175000	12559000	16595000	21757000	0	0	0	0	0	0	6198000	5101900	5554800	5323100	6563900	7181200	0	0	0	0	0	0
Q9UBQ6;C9IYF5;F5GZK1;C9JEG3	Q9UBQ6	Exostosin-like 2;Processed exostosin-like 2	EXTL2	sp|Q9UBQ6|EXTL2_HUMAN Exostosin-like 2 OS=Homo sapiens GN=EXTL2 PE=1 SV=1	0	0	0	0	0	0	446120	572240	454950	400690	898180	592760	0	0	0	0	0	0	0	0	0	0	0	0	0	0	0	0	0	0
E7ET85;O43909	E7ET85;O43909	Exostosin-like 3	EXTL3	tr|E7ET85|E7ET85_HUMAN Exostosin-like 3 OS=Homo sapiens GN=EXTL3 PE=1 SV=1;sp|O43909|EXTL3_HUMAN Exostosin-like 3 OS=Homo sapiens GN=EXTL3 PE=1 SV=1	0	0	0	0	0	0	0	0	1576300	0	0	0	0	0	0	0	0	0	0	0	0	0	0	0	0	0	0	0	0	0
E7EQR4;P15311	E7EQR4;P15311	Ezrin	EZR	tr|E7EQR4|E7EQR4_HUMAN Ezrin OS=Homo sapiens GN=EZR PE=1 SV=3;sp|P15311|EZRI_HUMAN Ezrin OS=Homo sapiens GN=EZR PE=1 SV=4	74361000	67929000	89461000	85331000	97546000	91086000	35719000	35672000	35116000	37967000	36464000	31322000	23649000	23591000	22487000	23913000	24479000	28133000	44257000	48174000	63694000	61307000	49384000	50401000	73093000	65182000	64416000	67061000	80886000	87358000
Q9Y624;A0A087WY82;Q9Y624-2	Q9Y624;A0A087WY82;Q9Y624-2	Junctional adhesion molecule A	F11R	sp|Q9Y624|JAM1_HUMAN Junctional adhesion molecule A OS=Homo sapiens GN=F11R PE=1 SV=1;tr|A0A087WY82|A0A087WY82_HUMAN Junctional adhesion molecule A OS=Homo sapiens GN=F11R PE=1 SV=1;sp|Q9Y624-2|JAM1_HUMAN Isoform 2 of Junctional adhesion molecule A OS=Homo	2962400	1582600	1159300	1521300	1389300	1417000	767000	885490	722300	901730	986440	1244800	9339300	7612800	5961400	5091300	6705800	7633800	529820	567770	998740	1042500	747600	1103400	7690000	6573400	6519300	6106500	4328500	5050300
P13726-2;P13726	P13726-2;P13726	Tissue factor	F3	sp|P13726-2|TF_HUMAN Isoform 2 of Tissue factor OS=Homo sapiens GN=F3;sp|P13726|TF_HUMAN Tissue factor OS=Homo sapiens GN=F3 PE=1 SV=1	0	0	0	0	0	0	0	0	0	0	0	0	0	0	0	0	0	0	0	0	0	0	0	0	0	0	0	0	0	0
Q01469;I6L8B7;A8MUU1	Q01469;I6L8B7	Fatty acid-binding protein, epidermal	FABP5	sp|Q01469|FABP5_HUMAN Fatty acid-binding protein, epidermal OS=Homo sapiens GN=FABP5 PE=1 SV=3;tr|I6L8B7|I6L8B7_HUMAN Fatty acid-binding protein, epidermal OS=Homo sapiens GN=FABP5 PE=1 SV=1	9388700	11284000	8626000	9343500	12541000	12087000	51153000	51542000	51054000	55873000	56674000	64909000	12251000	12416000	6448300	7092800	5594400	6554600	33215000	30171000	35921000	37506000	31125000	30049000	0	0	0	0	0	0
P16930;P16930-2;H0YLC7;H3BNP8	P16930;P16930-2	Fumarylacetoacetase	FAH	sp|P16930|FAAA_HUMAN Fumarylacetoacetase OS=Homo sapiens GN=FAH PE=1 SV=2;sp|P16930-2|FAAA_HUMAN Isoform 2 of Fumarylacetoacetase OS=Homo sapiens GN=FAH	0	0	0	0	0	0	1449200	1540900	1428800	1158200	1407900	1385700	2856100	933940	2433000	1906200	2875700	3834900	2323600	0	0	0	0	1856100	3573600	2304000	1983400	2396800	1930100	1786900
Q6P587;Q6P587-2;Q6P587-3	Q6P587;Q6P587-2;Q6P587-3	Acylpyruvase FAHD1, mitochondrial	FAHD1	sp|Q6P587|FAHD1_HUMAN Acylpyruvase FAHD1, mitochondrial OS=Homo sapiens GN=FAHD1 PE=1 SV=2;sp|Q6P587-2|FAHD1_HUMAN Isoform 2 of Acylpyruvase FAHD1, mitochondrial OS=Homo sapiens GN=FAHD1;sp|Q6P587-3|FAHD1_HUMAN Isoform 3 of Acylpyruvase FAHD1, mitochondria	0	0	0	0	0	0	1205400	1198100	1634400	823570	992870	1065100	0	0	0	0	0	453610	0	834790	793720	886680	891590	451210	0	0	0	0	0	0
Q9NZB2;Q9NZB2-6;Q9NZB2-4;A0A0C4DG79;A0A0C4DH52;Q9NZB2-2;Q9NZB2-5	Q9NZB2;Q9NZB2-6;Q9NZB2-4;A0A0C4DG79	Constitutive coactivator of PPAR-gamma-like protein 1	FAM120A	sp|Q9NZB2|F120A_HUMAN Constitutive coactivator of PPAR-gamma-like protein 1 OS=Homo sapiens GN=FAM120A PE=1 SV=2;sp|Q9NZB2-6|F120A_HUMAN Isoform F of Constitutive coactivator of PPAR-gamma-like protein 1 OS=Homo sapiens GN=FAM120A;sp|Q9NZB2-4|F120A_HUMAN I	0	0	0	0	0	0	239910	237470	181780	0	0	0	306330	293710	265600	509150	0	0	117150	0	147320	190440	0	0	0	0	0	0	0	0
Q9BZQ8	Q9BZQ8	Protein Niban	FAM129A	sp|Q9BZQ8|NIBAN_HUMAN Protein Niban OS=Homo sapiens GN=FAM129A PE=1 SV=1	0	0	0	0	0	0	0	0	0	0	0	0	0	0	0	0	0	0	0	0	0	0	0	0	0	0	0	0	0	0
Q96TA1-2;Q96TA1	Q96TA1-2;Q96TA1	Niban-like protein 1	FAM129B	sp|Q96TA1-2|NIBL1_HUMAN Isoform 2 of Niban-like protein 1 OS=Homo sapiens GN=FAM129B;sp|Q96TA1|NIBL1_HUMAN Niban-like protein 1 OS=Homo sapiens GN=FAM129B PE=1 SV=3	3764800	2566200	2954400	3152800	2762800	2530400	1318900	1672000	2286400	1996600	2969300	1824100	4173500	4620100	5246100	5141200	5999600	5348600	1666100	1378000	1287200	1318000	1626700	2749000	0	0	0	0	0	0
Q15018	Q15018	BRISC complex subunit Abro1	FAM175B	sp|Q15018|F175B_HUMAN BRISC complex subunit Abro1 OS=Homo sapiens GN=FAM175B PE=1 SV=2	0	0	0	0	0	0	0	0	0	0	0	0	94361	84493	0	90936	91469	97864	0	0	0	0	0	0	0	0	0	0	0	0
A0A087X2A7;Q8NB25-2;Q8NB25-3;Q8NB25;E7EQ67;H7BY63;Q8NB25-4	A0A087X2A7;Q8NB25-2;Q8NB25-3;Q8NB25;E7EQ67;H7BY63;Q8NB25-4	Protein FAM184A	FAM184A	tr|A0A087X2A7|A0A087X2A7_HUMAN Protein FAM184A OS=Homo sapiens GN=FAM184A PE=1 SV=1;sp|Q8NB25-2|F184A_HUMAN Isoform 2 of Protein FAM184A OS=Homo sapiens GN=FAM184A;sp|Q8NB25-3|F184A_HUMAN Isoform 3 of Protein FAM184A OS=Homo sapiens GN=FAM184A;sp|Q8NB25|F1	0	0	0	0	0	0	0	0	0	0	0	0	0	0	0	0	0	0	0	0	0	0	0	0	0	0	0	0	0	0
Q92520;C9JP35;C9JMN4	Q92520;C9JP35;C9JMN4	Protein FAM3C	FAM3C	sp|Q92520|FAM3C_HUMAN Protein FAM3C OS=Homo sapiens GN=FAM3C PE=1 SV=1;tr|C9JP35|C9JP35_HUMAN Protein FAM3C (Fragment) OS=Homo sapiens GN=FAM3C PE=1 SV=1;tr|C9JMN4|C9JMN4_HUMAN Protein FAM3C (Fragment) OS=Homo sapiens GN=FAM3C PE=1 SV=1	2384500	1992800	1668000	1818700	1812400	1677900	6182900	4478900	2847600	3329600	4647800	2953000	206010	241330	200750	188890	0	0	1094500	1456900	1778900	1600500	1114200	1290600	493360	0	0	0	475040	1398800
Q9NUQ9;Q9NUQ9-2;E5RI16;A0A087X178;E5RJE1;E5RIR8;E5RJL8;E5RGI7;Q9H0Q0;E5RK61;E5RFS4;E5RHU5	Q9NUQ9;Q9NUQ9-2	Protein FAM49B	FAM49B	sp|Q9NUQ9|FA49B_HUMAN Protein FAM49B OS=Homo sapiens GN=FAM49B PE=1 SV=1;sp|Q9NUQ9-2|FA49B_HUMAN Isoform 2 of Protein FAM49B OS=Homo sapiens GN=FAM49B	4858100	4275600	3882300	3728800	3861500	4003800	4076600	3931800	3120100	3004400	3700300	4097400	1978900	2792200	2457000	3950500	2187200	1752200	3457300	3227200	3936600	3593900	3819400	4325300	0	0	0	0	0	0
Q96KN1	Q96KN1	Protein FAM84B	FAM84B	sp|Q96KN1|FA84B_HUMAN Protein FAM84B OS=Homo sapiens GN=FAM84B PE=1 SV=1	0	0	0	0	0	0	0	0	0	0	0	0	0	0	0	0	0	0	0	0	0	0	0	0	0	0	0	0	0	0
E9PH82;Q8NCA5-2;Q8NCA5	E9PH82;Q8NCA5-2;Q8NCA5	Protein FAM98A	FAM98A	tr|E9PH82|E9PH82_HUMAN Protein FAM98A OS=Homo sapiens GN=FAM98A PE=1 SV=1;sp|Q8NCA5-2|FA98A_HUMAN Isoform 2 of Protein FAM98A OS=Homo sapiens GN=FAM98A;sp|Q8NCA5|FA98A_HUMAN Protein FAM98A OS=Homo sapiens GN=FAM98A PE=1 SV=1	0	0	0	0	0	0	0	0	0	0	0	0	0	0	0	0	0	0	0	0	0	0	0	0	0	0	0	0	0	0
Q9Y285-2;Q9Y285;K7ER00;K7EK06;K7ER16;K7ERS0;K7EPH2	Q9Y285-2;Q9Y285;K7ER00;K7EK06;K7ER16	Phenylalanine--tRNA ligase alpha subunit	FARSA	sp|Q9Y285-2|SYFA_HUMAN Isoform 2 of Phenylalanine--tRNA ligase alpha subunit OS=Homo sapiens GN=FARSA;sp|Q9Y285|SYFA_HUMAN Phenylalanine--tRNA ligase alpha subunit OS=Homo sapiens GN=FARSA PE=1 SV=3;tr|K7ER00|K7ER00_HUMAN Phenylalanine--tRNA ligase alpha s	0	0	0	0	0	0	400220	374370	474210	370360	406340	440830	337870	350090	271810	517670	0	348910	422420	351950	359460	370420	303640	378940	0	0	0	0	0	0
Q9NSD9;Q9NSD9-2	Q9NSD9;Q9NSD9-2	Phenylalanine--tRNA ligase beta subunit	FARSB	sp|Q9NSD9|SYFB_HUMAN Phenylalanine--tRNA ligase beta subunit OS=Homo sapiens GN=FARSB PE=1 SV=3;sp|Q9NSD9-2|SYFB_HUMAN Isoform 2 of Phenylalanine--tRNA ligase beta subunit OS=Homo sapiens GN=FARSB	1594600	1154200	1977600	1093200	1209500	1189400	840640	816930	906760	755130	810050	743740	1433900	1280600	650590	874050	928270	879580	619420	676290	592380	547800	606320	722210	0	0	0	0	0	0
P25445-6;P25445	P25445-6;P25445	Tumor necrosis factor receptor superfamily member 6	FAS	sp|P25445-6|TNR6_HUMAN Isoform 6 of Tumor necrosis factor receptor superfamily member 6 OS=Homo sapiens GN=FAS;sp|P25445|TNR6_HUMAN Tumor necrosis factor receptor superfamily member 6 OS=Homo sapiens GN=FAS PE=1 SV=1	0	0	0	0	0	0	0	0	0	0	0	0	0	0	0	0	0	0	0	0	0	0	0	0	0	0	0	0	0	0
P49327;J3KTF0	P49327	Fatty acid synthase;[Acyl-carrier-protein] S-acetyltransferase;[Acyl-carrier-protein] S-malonyltransferase;3-oxoacyl-[acyl-carrier-protein] synthase;3-oxoacyl-[acyl-carrier-protein] reductase;3-hydroxyacyl-[acyl-carrier-protein] dehydratase;Enoyl-[acyl-carrier-protein] reductase;Oleoyl-[acyl-carrier-protein] hydrolase	FASN	sp|P49327|FAS_HUMAN Fatty acid synthase OS=Homo sapiens GN=FASN PE=1 SV=3	71044000	74495000	67825000	65274000	60414000	66002000	76534000	80823000	89882000	89173000	88110000	88125000	279140000	260170000	266840000	229680000	296600000	296040000	84298000	78304000	85000000	86788000	86326000	84264000	44553000	46550000	75477000	81294000	47805000	77274000
A0A087WVP1;Q14517	A0A087WVP1;Q14517	Protocadherin Fat 1;Protocadherin Fat 1, nuclear form	FAT1	tr|A0A087WVP1|A0A087WVP1_HUMAN Protocadherin Fat 1 OS=Homo sapiens GN=FAT1 PE=1 SV=1;sp|Q14517|FAT1_HUMAN Protocadherin Fat 1 OS=Homo sapiens GN=FAT1 PE=1 SV=2	0	860890	0	0	789490	883780	0	0	0	0	0	0	0	0	0	0	0	0	0	0	0	0	0	0	0	0	0	0	0	0
Q9NYQ8;H0YBK2	Q9NYQ8	Protocadherin Fat 2	FAT2	sp|Q9NYQ8|FAT2_HUMAN Protocadherin Fat 2 OS=Homo sapiens GN=FAT2 PE=1 SV=2	560240	1631800	1729300	2476300	2281900	2303000	25740000	26096000	17199000	17983000	30043000	29354000	0	0	0	0	0	0	5779700	6016300	10907000	10274000	8077900	8018600	0	0	0	0	0	0
E9PR30;P62861	E9PR30;P62861	40S ribosomal protein S30	FAU	tr|E9PR30|E9PR30_HUMAN 40S ribosomal protein S30 OS=Homo sapiens GN=FAU PE=1 SV=1;sp|P62861|RS30_HUMAN 40S ribosomal protein S30 OS=Homo sapiens GN=FAU PE=1 SV=1	550920	398450	610450	589690	377840	345530	0	0	984060	967090	0	938950	210370	266240	188400	308980	316230	295070	0	385560	592160	575560	444700	423960	0	0	0	0	0	0
P23142	P23142	Fibulin-1	FBLN1	sp|P23142|FBLN1_HUMAN Fibulin-1 OS=Homo sapiens GN=FBLN1 PE=1 SV=4	7852500	7026200	6755300	7269000	9980500	9767400	855180	851260	860230	1021600	1008200	1237200	380580	1456400	0	513150	206390	196120	807480	610440	209230	704810	879100	657820	0	0	0	0	0	0
P23142-4;B1AHL2;P23142-2;P23142-3;B1AHM7;B1AHM9;H7C1M6;B1AHN3;B1AHM6;B1AHM8;B1AHM5;B1AHM4	P23142-4;B1AHL2;P23142-2;P23142-3	Fibulin-1	FBLN1	sp|P23142-4|FBLN1_HUMAN Isoform C of Fibulin-1 OS=Homo sapiens GN=FBLN1;tr|B1AHL2|B1AHL2_HUMAN Fibulin-1 OS=Homo sapiens GN=FBLN1 PE=1 SV=1;sp|P23142-2|FBLN1_HUMAN Isoform A of Fibulin-1 OS=Homo sapiens GN=FBLN1;sp|P23142-3|FBLN1_HUMAN Isoform B of Fibulin	35220000	36256000	59485000	58411000	44236000	42822000	18433000	19900000	17979000	17705000	17156000	17747000	4398200	6207900	3504800	4556700	3582800	3825500	13376000	15125000	14837000	15741000	11678000	14514000	0	0	0	0	0	0
P35555	P35555	Fibrillin-1	FBN1	sp|P35555|FBN1_HUMAN Fibrillin-1 OS=Homo sapiens GN=FBN1 PE=1 SV=3	0	0	0	0	0	0	0	0	0	0	0	1211100	0	0	0	0	0	0	0	0	0	0	0	0	0	0	0	0	0	0
P35556;A0A087WYV8;D6RJI3;P35556-2;A0A087WV40;E9PHW4;D6REJ2;F6U495;Q75N90	P35556;A0A087WYV8;D6RJI3;P35556-2	Fibrillin-2	FBN2	sp|P35556|FBN2_HUMAN Fibrillin-2 OS=Homo sapiens GN=FBN2 PE=1 SV=3;tr|A0A087WYV8|A0A087WYV8_HUMAN Fibrillin-2 OS=Homo sapiens GN=FBN2 PE=1 SV=1;tr|D6RJI3|D6RJI3_HUMAN Fibrillin-2 OS=Homo sapiens GN=FBN2 PE=1 SV=1;sp|P35556-2|FBN2_HUMAN Isoform 2 of Fibrill	3783500	3103500	3588100	4227600	2084400	2482600	18916000	21531000	33614000	35218000	41512000	42193000	0	0	0	0	0	0	3929800	4501500	3656500	3426700	3265400	3030600	0	0	0	0	0	0
P09467;Q5VZC3;O00757	P09467	Fructose-1,6-bisphosphatase 1	FBP1	sp|P09467|F16P1_HUMAN Fructose-1,6-bisphosphatase 1 OS=Homo sapiens GN=FBP1 PE=1 SV=5	0	0	0	0	0	0	0	0	0	0	0	0	52973000	74118000	90227000	63377000	65053000	60481000	0	0	0	0	0	0	585270	588240	711210	777950	512510	611770
Q9UK22;R4GNH2	Q9UK22;R4GNH2	F-box only protein 2	FBXO2	sp|Q9UK22|FBX2_HUMAN F-box only protein 2 OS=Homo sapiens GN=FBXO2 PE=1 SV=2;tr|R4GNH2|R4GNH2_HUMAN F-box only protein 2 (Fragment) OS=Homo sapiens GN=FBXO2 PE=1 SV=1	0	0	0	0	0	0	0	0	0	0	0	0	0	0	0	0	0	0	0	0	0	0	0	0	0	0	0	0	0	0
P14324-2;P14324;A0A087X1D8;A0A087WVN4;A0A087WTP2;A0A087X090	P14324-2;P14324;A0A087X1D8;A0A087WVN4	Farnesyl pyrophosphate synthase	FDPS	sp|P14324-2|FPPS_HUMAN Isoform 2 of Farnesyl pyrophosphate synthase OS=Homo sapiens GN=FDPS;sp|P14324|FPPS_HUMAN Farnesyl pyrophosphate synthase OS=Homo sapiens GN=FDPS PE=1 SV=4;tr|A0A087X1D8|A0A087X1D8_HUMAN Farnesyl pyrophosphate synthase (Fragment) OS=	2055700	1639700	2119600	2262200	0	0	7336100	8878100	7259800	7426200	7711500	8914400	8411500	6267700	5714500	5150000	9351200	5437200	5664600	6471700	6113100	5848800	5135600	6358100	2580000	2692000	2636700	2280900	1939800	1600700
P39748;F5H1Y3;P39748-2;I3L3E9	P39748;F5H1Y3;P39748-2	Flap endonuclease 1	FEN1	sp|P39748|FEN1_HUMAN Flap endonuclease 1 OS=Homo sapiens GN=FEN1 PE=1 SV=1;tr|F5H1Y3|F5H1Y3_HUMAN Flap endonuclease 1 (Fragment) OS=Homo sapiens GN=FEN1 PE=1 SV=1;sp|P39748-2|FEN1_HUMAN Isoform FENMIT of Flap endonuclease 1 OS=Homo sapiens GN=FEN1	0	0	0	0	0	0	2026700	2104400	4437100	4016000	3408300	3321700	2052000	952690	2104900	1845700	1102000	925260	1920900	1272900	1281900	948850	938850	1198400	0	0	0	0	0	0
A9Z1Z3-3;A9Z1Z3	A9Z1Z3-3;A9Z1Z3	Fer-1-like protein 4	FER1L4	sp|A9Z1Z3-3|FR1L4_HUMAN Isoform 3 of Fer-1-like protein 4 OS=Homo sapiens GN=FER1L4;sp|A9Z1Z3|FR1L4_HUMAN Fer-1-like protein 4 OS=Homo sapiens GN=FER1L4 PE=2 SV=1	0	0	0	0	0	0	0	0	0	0	0	0	0	0	0	0	0	0	0	0	0	0	0	0	0	269530	0	0	0	0
Q14512	Q14512	Fibroblast growth factor-binding protein 1	FGFBP1	sp|Q14512|FGFP1_HUMAN Fibroblast growth factor-binding protein 1 OS=Homo sapiens GN=FGFBP1 PE=1 SV=1	8921200	10487000	10552000	9615300	5361400	9063300	9021300	8786600	8550800	7978200	9512600	11851000	0	0	0	0	0	0	1789500	1827700	2354700	2200500	2514000	2755200	0	0	0	0	0	0
P07954-2;P07954	P07954-2;P07954	Fumarate hydratase, mitochondrial	FH	sp|P07954-2|FUMH_HUMAN Isoform Cytoplasmic of Fumarate hydratase, mitochondrial OS=Homo sapiens GN=FH;sp|P07954|FUMH_HUMAN Fumarate hydratase, mitochondrial OS=Homo sapiens GN=FH PE=1 SV=3	3892800	3924300	3679100	3347200	3537600	3696100	3406600	3467200	3987500	3269700	3422200	3309100	588150	921910	973830	1194800	1055400	1103200	4286600	4517900	4135900	4615300	4104400	4406300	4394300	2893000	1785300	3558300	0	5346700
A0A0D9SG53;A0A0D9SGB2;Q5JXI0;A0A0D9SFI6;A0A0D9SFB0;Q5JXH9;A0A0D9SFZ9;Q5JXH8;Q5JXH7;Q5JXI3;Q5JXI8;Q13642-3;Q13642-1;Q13642;A0A0D9SGC5;A0A0D9SEY7;A0A0D9SGD1;Q5JXI2;Q13642-5;Q13642-4	A0A0D9SG53;A0A0D9SGB2;Q5JXI0;A0A0D9SFI6;A0A0D9SFB0;Q5JXH9;A0A0D9SFZ9;Q5JXH8;Q5JXH7;Q5JXI3;Q5JXI8;Q13642-3;Q13642-1;Q13642;A0A0D9SGC5;A0A0D9SEY7;A0A0D9SGD1;Q5JXI2;Q13642-5;Q13642-4	Four and a half LIM domains protein 1	FHL1	tr|A0A0D9SG53|A0A0D9SG53_HUMAN Four and a half LIM domains protein 1 (Fragment) OS=Homo sapiens GN=FHL1 PE=4 SV=1;tr|A0A0D9SGB2|A0A0D9SGB2_HUMAN Four and a half LIM domains protein 1 (Fragment) OS=Homo sapiens GN=FHL1 PE=4 SV=1;tr|Q5JXI0|Q5JXI0_HUMAN Four	0	0	0	0	0	0	0	0	0	0	0	0	0	0	0	0	0	0	0	0	0	0	0	0	0	0	0	0	0	0
Q9Y613	Q9Y613	FH1/FH2 domain-containing protein 1	FHOD1	sp|Q9Y613|FHOD1_HUMAN FH1/FH2 domain-containing protein 1 OS=Homo sapiens GN=FHOD1 PE=1 SV=3	0	0	0	0	0	0	0	0	0	0	0	0	0	0	0	0	0	0	0	0	0	0	0	0	0	0	0	0	0	0
Q9Y3D6	Q9Y3D6	Mitochondrial fission 1 protein	FIS1	sp|Q9Y3D6|FIS1_HUMAN Mitochondrial fission 1 protein OS=Homo sapiens GN=FIS1 PE=1 SV=2	0	0	0	0	0	0	0	0	0	0	0	0	0	0	0	0	0	0	0	0	0	0	0	0	0	0	0	0	0	0
Q96AY3;H0Y827;Q96AY3-2;K7EM43;K7ELI6;K7ESG6	Q96AY3	Peptidyl-prolyl cis-trans isomerase FKBP10	FKBP10	sp|Q96AY3|FKB10_HUMAN Peptidyl-prolyl cis-trans isomerase FKBP10 OS=Homo sapiens GN=FKBP10 PE=1 SV=1	0	0	0	0	0	0	410270	336210	309340	286050	274260	281870	0	0	0	0	0	0	1805100	1921600	1111200	1104400	1377100	1300700	0	0	0	0	0	0
X6RKW4;A0A0A0MT60;Q5T1M5-3;Q5T1M5-2;Q5T1M5	X6RKW4;A0A0A0MT60;Q5T1M5-3;Q5T1M5-2;Q5T1M5	Peptidyl-prolyl cis-trans isomerase;FK506-binding protein 15	FKBP15	tr|X6RKW4|X6RKW4_HUMAN Peptidyl-prolyl cis-trans isomerase (Fragment) OS=Homo sapiens GN=FKBP15 PE=1 SV=1;tr|A0A0A0MT60|A0A0A0MT60_HUMAN Peptidyl-prolyl cis-trans isomerase (Fragment) OS=Homo sapiens GN=FKBP15 PE=1 SV=1;sp|Q5T1M5-3|FKB15_HUMAN Isoform 3 of	0	0	0	0	0	0	0	0	0	0	0	0	0	0	0	0	0	0	0	0	0	0	0	0	0	0	0	0	0	260570
P62942;Q5W0X3;A0A087WZM5;Q1JUQ5;Q1JUQ3;A0A087WTS4;Q5VVH2;A0A087WV48	P62942;Q5W0X3;A0A087WZM5	Peptidyl-prolyl cis-trans isomerase FKBP1A;Peptidyl-prolyl cis-trans isomerase	FKBP1A	sp|P62942|FKB1A_HUMAN Peptidyl-prolyl cis-trans isomerase FKBP1A OS=Homo sapiens GN=FKBP1A PE=1 SV=2;tr|Q5W0X3|Q5W0X3_HUMAN Peptidyl-prolyl cis-trans isomerase OS=Homo sapiens GN=FKBP1A PE=1 SV=1;tr|A0A087WZM5|A0A087WZM5_HUMAN Peptidyl-prolyl cis-trans iso	5167000	5553600	5246800	4768200	8204300	8480900	9390700	8979800	10460000	8521000	8756200	6816800	2706400	2516900	3728100	3155700	5184500	4907500	8581500	8387800	4347700	6453500	6319500	7039400	1802800	3105100	1641400	2224000	2267200	3004300
Q00688;G3V5F2	Q00688	Peptidyl-prolyl cis-trans isomerase FKBP3	FKBP3	sp|Q00688|FKBP3_HUMAN Peptidyl-prolyl cis-trans isomerase FKBP3 OS=Homo sapiens GN=FKBP3 PE=1 SV=1	2038500	999140	1104300	653130	608810	546050	4667900	3686900	5001300	5642700	4900900	4635200	2104300	2059100	2716900	2820800	4222300	4397800	9626800	9379000	4349700	5785200	5786500	5428700	615930	1725300	2767200	2352200	470030	775800
Q02790;F5H1U3;F5H120;H0YFG2	Q02790	Peptidyl-prolyl cis-trans isomerase FKBP4;Peptidyl-prolyl cis-trans isomerase FKBP4, N-terminally processed	FKBP4	sp|Q02790|FKBP4_HUMAN Peptidyl-prolyl cis-trans isomerase FKBP4 OS=Homo sapiens GN=FKBP4 PE=1 SV=3	13576000	14357000	13417000	12945000	13518000	15953000	25268000	26339000	26367000	28724000	27857000	26618000	40763000	36637000	39270000	44036000	54081000	50229000	21655000	23381000	19818000	19966000	17965000	15076000	51169000	86182000	82121000	103750000	81849000	100710000
Q13451	Q13451	Peptidyl-prolyl cis-trans isomerase FKBP5;Peptidyl-prolyl cis-trans isomerase FKBP5, N-terminally processed	FKBP5	sp|Q13451|FKBP5_HUMAN Peptidyl-prolyl cis-trans isomerase FKBP5 OS=Homo sapiens GN=FKBP5 PE=1 SV=2	0	0	0	0	0	0	0	0	0	0	0	0	0	0	0	0	0	0	0	0	0	0	0	0	1119300	1127500	925800	952730	1148100	1630100
Q13045-2;Q13045-3;Q13045;J3QQQ2;J3KS54	Q13045-2;Q13045-3;Q13045	Protein flightless-1 homolog	FLII	sp|Q13045-2|FLII_HUMAN Isoform 2 of Protein flightless-1 homolog OS=Homo sapiens GN=FLII;sp|Q13045-3|FLII_HUMAN Isoform 3 of Protein flightless-1 homolog OS=Homo sapiens GN=FLII;sp|Q13045|FLII_HUMAN Protein flightless-1 homolog OS=Homo sapiens GN=FLII PE=1	349980	502720	338020	0	0	308920	0	0	0	0	152470	0	371730	0	641010	260290	291430	0	216930	173380	0	213510	194360	234420	0	0	0	0	0	0
P21333-2;P21333;Q5HY54;F8WE98;H0Y5C6;H0Y5F3;H7C2E7	P21333-2;P21333;Q5HY54	Filamin-A	FLNA	sp|P21333-2|FLNA_HUMAN Isoform 2 of Filamin-A OS=Homo sapiens GN=FLNA;sp|P21333|FLNA_HUMAN Filamin-A OS=Homo sapiens GN=FLNA PE=1 SV=4;tr|Q5HY54|Q5HY54_HUMAN Filamin-A OS=Homo sapiens GN=FLNA PE=1 SV=1	63463000	64279000	57383000	60131000	70921000	75656000	73249000	76325000	95612000	91785000	85708000	84470000	373020000	349990000	376400000	340740000	432660000	435780000	154570000	148450000	140520000	138810000	146390000	147400000	77461000	43500000	55769000	37312000	38872000	27191000
Q60FE5;A0A087WWY3	Q60FE5;A0A087WWY3		FLNA	tr|Q60FE5|Q60FE5_HUMAN Filamin A OS=Homo sapiens GN=FLNA PE=1 SV=1;tr|A0A087WWY3|A0A087WWY3_HUMAN Filamin-A OS=Homo sapiens GN=FLNA PE=1 SV=1	0	0	0	0	0	0	741000	717030	903320	881070	697200	877460	1084100	933870	756950	1008600	1946400	2885800	1108300	992810	983050	956240	1104000	967950	0	0	0	0	0	0
O75369-2;O75369-9;O75369;O75369-6;O75369-3;E7EN95;O75369-7;O75369-5;O75369-4;A0A0A0MT44;H7C5L4;A0A0C4DGA1	O75369-2;O75369-9;O75369;O75369-6;O75369-3;E7EN95;O75369-7;O75369-5;O75369-4	Filamin-B	FLNB	sp|O75369-2|FLNB_HUMAN Isoform 2 of Filamin-B OS=Homo sapiens GN=FLNB;sp|O75369-9|FLNB_HUMAN Isoform 9 of Filamin-B OS=Homo sapiens GN=FLNB;sp|O75369|FLNB_HUMAN Filamin-B OS=Homo sapiens GN=FLNB PE=1 SV=2;sp|O75369-6|FLNB_HUMAN Isoform 6 of Filamin-B OS=Ho	34501000	35141000	32613000	31558000	44353000	47671000	46095000	48010000	51501000	49441000	49957000	52643000	40821000	32299000	43614000	42316000	50687000	48335000	44844000	43628000	43447000	43051000	44624000	43074000	66240000	94622000	80290000	103540000	81865000	109530000
P02751-17;P02751-3;P02751;P02751-7;P02751-15;P02751-9;P02751-14;P02751-8;P02751-10;P02751-6;P02751-5;P02751-13;P02751-11;P02751-12;P02751-4;H0Y7Z1;P02751-16;P02751-2;H0Y4K8	P02751-17;P02751-3;P02751;P02751-7;P02751-15;P02751-9;P02751-14;P02751-8;P02751-10;P02751-6;P02751-5;P02751-13;P02751-11;P02751-12;P02751-4	Fibronectin;Anastellin;Ugl-Y1;Ugl-Y2;Ugl-Y3	FN1	sp|P02751-17|FINC_HUMAN Isoform 17 of Fibronectin OS=Homo sapiens GN=FN1;sp|P02751-3|FINC_HUMAN Isoform 3 of Fibronectin OS=Homo sapiens GN=FN1;sp|P02751|FINC_HUMAN Fibronectin OS=Homo sapiens GN=FN1 PE=1 SV=4;sp|P02751-7|FINC_HUMAN Isoform 7 of Fibronecti	316580000	312790000	327030000	342410000	398000000	370950000	800470000	834520000	890710000	909240000	1018500000	1018700000	6287400	6776700	5109000	3060600	3899400	2450100	1252900000	1161400000	1158000000	1176800000	1176200000	1182600000	12336000	15828000	12634000	8837000	11832000	12225000
I3L407;I3L3W5;I3L139;Q9HA64	I3L407;I3L3W5;I3L139;Q9HA64	Ketosamine-3-kinase	FN3KRP	tr|I3L407|I3L407_HUMAN Ketosamine-3-kinase OS=Homo sapiens GN=FN3KRP PE=1 SV=1;tr|I3L3W5|I3L3W5_HUMAN Ketosamine-3-kinase (Fragment) OS=Homo sapiens GN=FN3KRP PE=1 SV=1;tr|I3L139|I3L139_HUMAN Ketosamine-3-kinase OS=Homo sapiens GN=FN3KRP PE=1 SV=1;sp|Q9HA6	0	0	0	0	0	0	0	0	0	0	0	0	0	0	0	0	0	0	0	0	0	0	0	0	3457100	1966000	2286700	1762200	2046600	1483600
B3KVN2;P49354-2;P49354;E9PQP6;E9PPM9;H0YCW1	B3KVN2;P49354-2;P49354;E9PQP6	Protein farnesyltransferase/geranylgeranyltransferase type-1 subunit alpha	FNTA	tr|B3KVN2|B3KVN2_HUMAN Farnesyltransferase, CAAX box, alpha, isoform CRA_c OS=Homo sapiens GN=FNTA PE=1 SV=1;sp|P49354-2|FNTA_HUMAN Isoform 2 of Protein farnesyltransferase/geranylgeranyltransferase type-1 subunit alpha OS=Homo sapiens GN=FNTA;sp|P49354|FN	0	0	0	0	0	0	0	0	0	0	0	0	0	0	0	0	0	0	0	0	0	440060	359170	0	0	0	0	0	0	0
Q86XX4-2;Q86XX4;Q86XX4-5;H0Y8V2	Q86XX4-2;Q86XX4;Q86XX4-5	Extracellular matrix protein FRAS1	FRAS1	sp|Q86XX4-2|FRAS1_HUMAN Isoform 2 of Extracellular matrix protein FRAS1 OS=Homo sapiens GN=FRAS1;sp|Q86XX4|FRAS1_HUMAN Extracellular matrix protein FRAS1 OS=Homo sapiens GN=FRAS1 PE=1 SV=2;sp|Q86XX4-5|FRAS1_HUMAN Isoform 5 of Extracellular matrix protein F	0	0	0	0	0	0	0	0	616660	0	0	0	0	0	0	0	0	0	0	0	0	0	0	0	0	0	0	0	0	0
Q5SZK8;Q5SZK8-2	Q5SZK8;Q5SZK8-2	FRAS1-related extracellular matrix protein 2	FREM2	sp|Q5SZK8|FREM2_HUMAN FRAS1-related extracellular matrix protein 2 OS=Homo sapiens GN=FREM2 PE=1 SV=2;sp|Q5SZK8-2|FREM2_HUMAN Isoform 2 of FRAS1-related extracellular matrix protein 2 OS=Homo sapiens GN=FREM2	0	0	0	0	0	0	0	0	0	0	0	0	14940000	14046000	16442000	13748000	12690000	11333000	0	0	0	0	0	0	0	0	0	0	0	0
Q16658;C9JFC0;A0A0A0MSB2;C9JPH9	Q16658	Fascin	FSCN1	sp|Q16658|FSCN1_HUMAN Fascin OS=Homo sapiens GN=FSCN1 PE=1 SV=3	77864000	79667000	82724000	87596000	78878000	81613000	28281000	25759000	28017000	28477000	31291000	29313000	2394100	2754300	1558600	2304300	3180600	3114200	29412000	28576000	29830000	31261000	29167000	30606000	0	0	0	0	0	0
P19883-2;P19883;H0YA75;H0YAF9	P19883-2;P19883;H0YA75	Follistatin	FST	sp|P19883-2|FST_HUMAN Isoform 2 of Follistatin OS=Homo sapiens GN=FST;sp|P19883|FST_HUMAN Follistatin OS=Homo sapiens GN=FST PE=1 SV=2;tr|H0YA75|H0YA75_HUMAN Follistatin (Fragment) OS=Homo sapiens GN=FST PE=1 SV=1	2362800	2150700	2015300	2379300	1735500	1654700	997820	1026100	1198600	1438000	1279600	1258000	0	0	0	0	0	0	0	811320	1023400	0	1548400	1049400	0	0	0	0	0	0
Q12841;Q12841-2;C9J5G4;H7C4W4	Q12841;Q12841-2	Follistatin-related protein 1	FSTL1	sp|Q12841|FSTL1_HUMAN Follistatin-related protein 1 OS=Homo sapiens GN=FSTL1 PE=1 SV=1;sp|Q12841-2|FSTL1_HUMAN Isoform 2 of Follistatin-related protein 1 OS=Homo sapiens GN=FSTL1	79583000	70005000	95487000	95229000	98437000	103520000	52489000	46077000	36662000	35494000	45540000	35870000	0	0	0	0	0	0	14270000	18368000	18303000	14677000	13593000	16489000	5566200	3667200	852340	2085200	3906500	3235300
O95633-2;O95633;K7ES54;A0A087X1Q2;K7EM71;A0A087WTD3	O95633-2;O95633;K7ES54	Follistatin-related protein 3	FSTL3	sp|O95633-2|FSTL3_HUMAN Isoform 2 of Follistatin-related protein 3 OS=Homo sapiens GN=FSTL3;sp|O95633|FSTL3_HUMAN Follistatin-related protein 3 OS=Homo sapiens GN=FSTL3 PE=1 SV=1;tr|K7ES54|K7ES54_HUMAN Follistatin-related protein 3 (Fragment) OS=Homo sapie	0	0	0	0	0	0	25977000	31388000	27902000	27432000	20757000	17843000	137290	36912	120780	144430	103330	146500	2817300	2744600	1963600	979510	1831400	1838800	0	0	0	0	0	0
P02794;G3V192;G3V1D1;E9PRK8;E9PKY7;E9PPQ4;E9PQR3;E9PKM5;E9PK45	P02794;G3V192;G3V1D1	Ferritin heavy chain;Ferritin heavy chain, N-terminally processed;Ferritin	FTH1	sp|P02794|FRIH_HUMAN Ferritin heavy chain OS=Homo sapiens GN=FTH1 PE=1 SV=2;tr|G3V192|G3V192_HUMAN Ferritin OS=Homo sapiens GN=FTH1 PE=1 SV=1;tr|G3V1D1|G3V1D1_HUMAN Ferritin OS=Homo sapiens GN=FTH1 PE=1 SV=1	1887100	1722100	2208500	1996100	2797400	2517800	10491000	11255000	5488300	4315800	8635200	7522000	3153000	2329000	2016000	2578300	2395900	2573200	5962900	7248900	12985000	12880000	10443000	11874000	8127200	5488600	3028200	6503800	6274100	9576200
P02792;A0A087X1B9	P02792;A0A087X1B9	Ferritin light chain;Ferritin	FTL	sp|P02792|FRIL_HUMAN Ferritin light chain OS=Homo sapiens GN=FTL PE=1 SV=2;tr|A0A087X1B9|A0A087X1B9_HUMAN Ferritin OS=Homo sapiens GN=FTL PE=1 SV=1	0	0	0	0	0	0	0	0	0	0	0	0	0	0	0	0	0	0	0	0	0	0	0	0	0	0	0	0	0	0
Q96AE4;E9PEB5;Q96AE4-2;C9JSZ1;Q96I24-2;Q96I24	Q96AE4;E9PEB5;Q96AE4-2	Far upstream element-binding protein 1	FUBP1	sp|Q96AE4|FUBP1_HUMAN Far upstream element-binding protein 1 OS=Homo sapiens GN=FUBP1 PE=1 SV=3;tr|E9PEB5|E9PEB5_HUMAN Far upstream element-binding protein 1 OS=Homo sapiens GN=FUBP1 PE=1 SV=1;sp|Q96AE4-2|FUBP1_HUMAN Isoform 2 of Far upstream element-bindi	9046800	9601900	9422700	9410100	9145500	8983100	7806500	7225500	9847000	9024800	8705200	7727300	6544500	6079500	7210300	8271300	10963000	10938000	10565000	10154000	8291600	9252300	9172000	8614400	6451300	8272100	5448200	7952000	7401600	7948400
P04066	P04066	Tissue alpha-L-fucosidase	FUCA1	sp|P04066|FUCO_HUMAN Tissue alpha-L-fucosidase OS=Homo sapiens GN=FUCA1 PE=1 SV=4	0	0	0	0	0	0	510640	388990	424290	360420	389180	476180	858390	1385100	1167700	1814000	459740	675880	658210	568660	439600	469920	320680	516460	0	0	0	0	0	0
Q9BTY2;Q9BTY2-2;Q7Z6V2	Q9BTY2	Plasma alpha-L-fucosidase	FUCA2	sp|Q9BTY2|FUCO2_HUMAN Plasma alpha-L-fucosidase OS=Homo sapiens GN=FUCA2 PE=1 SV=2	3825200	1908200	2429000	3860500	2676400	1878600	14666000	15839000	11938000	10120000	15741000	15182000	2334300	3495500	3207200	2994100	3068200	2545500	2233300	2103500	2607600	2769600	2295000	2011900	2718500	0	0	0	0	0
H3BPE7;P35637-2;P35637	H3BPE7;P35637-2;P35637	RNA-binding protein FUS	FUS	tr|H3BPE7|H3BPE7_HUMAN RNA-binding protein FUS OS=Homo sapiens GN=FUS PE=1 SV=1;sp|P35637-2|FUS_HUMAN Isoform Short of RNA-binding protein FUS OS=Homo sapiens GN=FUS;sp|P35637|FUS_HUMAN RNA-binding protein FUS OS=Homo sapiens GN=FUS PE=1 SV=1	7568200	8893400	5906900	7155700	6107500	5771400	2065600	3298200	6155400	6132100	5886300	4804300	5721300	4731800	5826400	8019300	6792300	7866400	4280200	4837600	2535600	2805300	5184800	3308800	3703200	1936600	2141600	639910	2620500	765490
E7EU85;E9PFF5;B4DXZ6;P51114-3;P51114-2;P51114;R9WNI0;A8MQB8;G3V0J0;Q06787-8;Q06787-6;Q06787-2;Q06787-4;Q06787-5;Q06787-9;Q06787-7;Q06787-3;Q06787;P51116	E7EU85;E9PFF5;B4DXZ6;P51114-3;P51114-2;P51114;R9WNI0;A8MQB8;G3V0J0;Q06787-8;Q06787-6;Q06787-2;Q06787-4;Q06787-5;Q06787-9;Q06787-7;Q06787-3;Q06787;P51116	Fragile X mental retardation syndrome-related protein 1;Fragile X mental retardation protein 1;Fragile X mental retardation syndrome-related protein 2	FXR1;FMR1;FXR2	tr|E7EU85|E7EU85_HUMAN Fragile X mental retardation syndrome-related protein 1 OS=Homo sapiens GN=FXR1 PE=1 SV=1;tr|E9PFF5|E9PFF5_HUMAN Fragile X mental retardation syndrome-related protein 1 OS=Homo sapiens GN=FXR1 PE=1 SV=1;tr|B4DXZ6|B4DXZ6_HUMAN Fragile	0	0	0	0	0	0	0	0	0	0	0	0	729730	0	0	0	0	0	0	0	0	0	0	0	0	0	0	0	0	0
E5RJG0;G5EA13;O60353-2;O60353	E5RJG0;G5EA13;O60353-2;O60353	Frizzled-6	FZD6	tr|E5RJG0|E5RJG0_HUMAN Frizzled-6 OS=Homo sapiens GN=FZD6 PE=1 SV=1;tr|G5EA13|G5EA13_HUMAN Frizzled homolog 6 (Drosophila), isoform CRA_b OS=Homo sapiens GN=FZD6 PE=1 SV=1;sp|O60353-2|FZD6_HUMAN Isoform 2 of Frizzled-6 OS=Homo sapiens GN=FZD6;sp|O60353|FZD	0	0	0	0	0	0	0	0	0	0	0	0	0	0	0	0	0	0	0	0	0	0	0	0	0	0	0	0	0	0
Q13283;E5RIZ6;E5RI46;E5RIF8;E5RH42;E5RJU8;Q13283-2;E5RH00	Q13283	Ras GTPase-activating protein-binding protein 1	G3BP1	sp|Q13283|G3BP1_HUMAN Ras GTPase-activating protein-binding protein 1 OS=Homo sapiens GN=G3BP1 PE=1 SV=1	4949900	4799700	4047200	4034500	3548600	2997300	5832300	5563800	8034300	8226700	7158000	7360200	4106500	4723000	5213200	5753800	5208800	4319900	11517000	11902000	12152000	12704000	13912000	13694000	2706400	5992400	3694900	4284700	3040000	5063000
Q9UN86-2;Q9UN86;D6RBM9;D6REX8;D6RBR0;D6RE13;D6RBW8;D6RGJ4;D6RAC7;D6RB17;D6R9X5;D6R9A4	Q9UN86-2;Q9UN86;D6RBM9;D6REX8;D6RBR0;D6RE13;D6RBW8;D6RGJ4;D6RAC7;D6RB17	Ras GTPase-activating protein-binding protein 2	G3BP2	sp|Q9UN86-2|G3BP2_HUMAN Isoform B of Ras GTPase-activating protein-binding protein 2 OS=Homo sapiens GN=G3BP2;sp|Q9UN86|G3BP2_HUMAN Ras GTPase-activating protein-binding protein 2 OS=Homo sapiens GN=G3BP2 PE=1 SV=2;tr|D6RBM9|D6RBM9_HUMAN Ras GTPase-activat	0	0	0	0	0	0	649680	632170	798180	714310	638540	636090	418430	464990	0	0	0	537530	751970	695090	0	0	795940	703690	0	0	0	0	0	0
E7EUI8;E7EM57	E7EUI8;E7EM57	Glucose-6-phosphate 1-dehydrogenase	G6PD	tr|E7EUI8|E7EUI8_HUMAN Glucose-6-phosphate 1-dehydrogenase (Fragment) OS=Homo sapiens GN=G6PD PE=1 SV=5;tr|E7EM57|E7EM57_HUMAN Glucose-6-phosphate 1-dehydrogenase (Fragment) OS=Homo sapiens GN=G6PD PE=1 SV=1	0	0	0	0	0	0	0	0	0	0	0	0	0	0	0	0	0	0	0	0	0	0	0	0	62337	0	0	0	0	0
P11413;P11413-2;P11413-3;E9PD92	P11413;P11413-2;P11413-3;E9PD92	Glucose-6-phosphate 1-dehydrogenase	G6PD	sp|P11413|G6PD_HUMAN Glucose-6-phosphate 1-dehydrogenase OS=Homo sapiens GN=G6PD PE=1 SV=4;sp|P11413-2|G6PD_HUMAN Isoform Long of Glucose-6-phosphate 1-dehydrogenase OS=Homo sapiens GN=G6PD;sp|P11413-3|G6PD_HUMAN Isoform 3 of Glucose-6-phosphate 1-dehydrog	2479800	2843400	1492700	1786200	830780	846460	1105400	1015600	2263500	1682900	1436500	1057600	165570000	128680000	197200000	158300000	160690000	175790000	5225300	4767700	5573000	5249900	8005200	6903800	124160	76967	229070	243860	366900	196170
P10253;I3L0S5;I3L3L3;I3L2V9	P10253	Lysosomal alpha-glucosidase;76 kDa lysosomal alpha-glucosidase;70 kDa lysosomal alpha-glucosidase	GAA	sp|P10253|LYAG_HUMAN Lysosomal alpha-glucosidase OS=Homo sapiens GN=GAA PE=1 SV=4	679590	608260	418170	661570	795560	827660	1154900	1191200	897620	735460	861280	665340	5596200	4332800	2893100	5191100	3507200	3436000	1805000	1295300	1723900	1701700	1239400	1155600	2868100	672880	1768000	548120	1750800	316310
I3L3J4;H6UMI1;O95166	I3L3J4;H6UMI1;O95166	Gamma-aminobutyric acid receptor-associated protein	GABARAP	tr|I3L3J4|I3L3J4_HUMAN Gamma-aminobutyric acid receptor-associated protein OS=Homo sapiens GN=GABARAP PE=1 SV=1;tr|H6UMI1|H6UMI1_HUMAN GABARAP-a OS=Homo sapiens GN=GABARAP PE=1 SV=1;sp|O95166|GBRAP_HUMAN Gamma-aminobutyric acid receptor-associated protein	0	0	0	0	0	0	205720	178650	236760	195690	135720	95500	178850	166480	0	0	0	606460	568000	287750	0	0	0	0	0	0	0	0	0	0
H3BQ50;H3BSM5;P60520	H3BQ50;H3BSM5;P60520	Gamma-aminobutyric acid receptor-associated protein-like 2	GABARAPL2	tr|H3BQ50|H3BQ50_HUMAN Gamma-aminobutyric acid receptor-associated protein-like 2 OS=Homo sapiens GN=GABARAPL2 PE=1 SV=1;tr|H3BSM5|H3BSM5_HUMAN Gamma-aminobutyric acid receptor-associated protein-like 2 OS=Homo sapiens GN=GABARAPL2 PE=1 SV=1;sp|P60520|GBRL	0	0	0	0	0	0	0	0	0	0	0	0	0	0	0	0	0	0	0	0	0	0	0	0	0	0	0	0	0	0
P22466	P22466	Galanin peptides;Galanin;Galanin message-associated peptide	GAL	sp|P22466|GALA_HUMAN Galanin peptides OS=Homo sapiens GN=GAL PE=1 SV=3	3031500	3758100	2722500	3345000	1490200	1342500	0	0	0	0	0	0	0	0	0	0	0	0	0	0	0	0	0	0	0	0	0	0	0	0
A0A0A0MS42;E7EPA4;A0A0A0MQV0;P54803-4;P54803-3;P54803;G3V255;P54803-5;A0A087WX10	A0A0A0MS42;E7EPA4;A0A0A0MQV0;P54803-4;P54803-3;P54803;G3V255;P54803-5	Galactocerebrosidase	GALC	tr|A0A0A0MS42|A0A0A0MS42_HUMAN Galactocerebrosidase OS=Homo sapiens GN=GALC PE=1 SV=1;tr|E7EPA4|E7EPA4_HUMAN Galactocerebrosidase OS=Homo sapiens GN=GALC PE=1 SV=2;tr|A0A0A0MQV0|A0A0A0MQV0_HUMAN Galactocerebrosidase OS=Homo sapiens GN=GALC PE=1 SV=1;sp|P54	0	0	0	0	0	0	0	0	0	0	0	0	436980	426500	0	424450	0	370900	0	0	0	0	0	0	0	0	0	0	0	0
P51570;P51570-2	P51570;P51570-2	Galactokinase	GALK1	sp|P51570|GALK1_HUMAN Galactokinase OS=Homo sapiens GN=GALK1 PE=1 SV=1;sp|P51570-2|GALK1_HUMAN Isoform 2 of Galactokinase OS=Homo sapiens GN=GALK1	0	0	0	0	0	0	0	0	0	0	0	0	0	0	0	0	0	0	0	0	0	0	0	0	0	0	0	0	0	0
P34059;H3BP66	P34059;H3BP66	N-acetylgalactosamine-6-sulfatase	GALNS	sp|P34059|GALNS_HUMAN N-acetylgalactosamine-6-sulfatase OS=Homo sapiens GN=GALNS PE=1 SV=1;tr|H3BP66|H3BP66_HUMAN N-acetylgalactosamine-6-sulfatase (Fragment) OS=Homo sapiens GN=GALNS PE=1 SV=1	0	0	0	0	0	0	0	0	0	0	302780	0	0	1285100	0	0	0	581700	338920	0	0	0	0	0	0	0	0	0	0	0
Q8N428-2;Q8N428	Q8N428-2;Q8N428	Polypeptide N-acetylgalactosaminyltransferase 16	GALNT16	sp|Q8N428-2|GLT16_HUMAN Isoform 2 of Polypeptide N-acetylgalactosaminyltransferase 16 OS=Homo sapiens GN=GALNT16;sp|Q8N428|GLT16_HUMAN Polypeptide N-acetylgalactosaminyltransferase 16 OS=Homo sapiens GN=GALNT16 PE=1 SV=2	0	0	0	0	0	0	0	0	0	0	0	0	0	0	0	0	0	0	0	0	0	0	0	0	0	47474000	0	0	0	0
Q10471;Q10471-2	Q10471	Polypeptide N-acetylgalactosaminyltransferase 2;Polypeptide N-acetylgalactosaminyltransferase 2 soluble form	GALNT2	sp|Q10471|GALT2_HUMAN Polypeptide N-acetylgalactosaminyltransferase 2 OS=Homo sapiens GN=GALNT2 PE=1 SV=1	4235400	3987400	3838700	4008700	6290300	5378800	4862800	5028900	4953100	3663600	3928100	4373400	639500	402160	0	500920	0	521280	1121600	1472500	1477700	1182900	1531400	1033700	0	0	0	0	0	0
Q8NCL4	Q8NCL4	Polypeptide N-acetylgalactosaminyltransferase 6	GALNT6	sp|Q8NCL4|GALT6_HUMAN Polypeptide N-acetylgalactosaminyltransferase 6 OS=Homo sapiens GN=GALNT6 PE=2 SV=2	0	0	0	0	0	0	0	0	493720	0	0	0	0	0	0	0	0	0	0	0	0	0	0	0	0	0	0	0	0	0
Q86SF2;H0YAK0;E9PBY3;H0YAH3	Q86SF2;H0YAK0;E9PBY3;H0YAH3	N-acetylgalactosaminyltransferase 7;Polypeptide N-acetylgalactosaminyltransferase	GALNT7	sp|Q86SF2|GALT7_HUMAN N-acetylgalactosaminyltransferase 7 OS=Homo sapiens GN=GALNT7 PE=1 SV=1;tr|H0YAK0|H0YAK0_HUMAN N-acetylgalactosaminyltransferase 7 (Fragment) OS=Homo sapiens GN=GALNT7 PE=1 SV=1;tr|E9PBY3|E9PBY3_HUMAN N-acetylgalactosaminyltransferase	0	0	0	0	0	0	0	356020	174930	308420	0	0	0	0	0	0	0	0	0	0	0	0	0	0	0	0	0	0	0	0
Q7Z4T8	Q7Z4T8	Inactive polypeptide N-acetylgalactosaminyltransferase-like protein 5	GALNTL5	sp|Q7Z4T8|GLTL5_HUMAN Inactive polypeptide N-acetylgalactosaminyltransferase-like protein 5 OS=Homo sapiens GN=GALNTL5 PE=2 SV=3	0	0	0	0	0	0	0	0	0	0	0	0	0	0	0	0	0	0	0	0	0	0	0	0	0	0	0	0	0	0
Q9H2C0	Q9H2C0	Gigaxonin	GAN	sp|Q9H2C0|GAN_HUMAN Gigaxonin OS=Homo sapiens GN=GAN PE=1 SV=1	0	0	0	0	0	0	171740	209540	0	0	0	0	235440	209500	226990	413410	441970	1005500	208430	0	0	232950	180990	0	0	0	0	0	0	0
Q14697;Q14697-2;F5H6X6;E9PKU7;E9PNH1;Q14697-3	Q14697;Q14697-2;F5H6X6;E9PKU7	Neutral alpha-glucosidase AB	GANAB	sp|Q14697|GANAB_HUMAN Neutral alpha-glucosidase AB OS=Homo sapiens GN=GANAB PE=1 SV=3;sp|Q14697-2|GANAB_HUMAN Isoform 2 of Neutral alpha-glucosidase AB OS=Homo sapiens GN=GANAB;tr|F5H6X6|F5H6X6_HUMAN Neutral alpha-glucosidase AB OS=Homo sapiens GN=GANAB PE	4965900	3537600	4146400	3880900	3469600	4422900	74506000	89251000	73481000	79191000	96350000	94148000	3861600	4491100	3777400	3512000	4971300	4251200	31609000	32409000	29597000	33369000	32083000	31892000	1014800	1098600	837120	959110	397020	1101600
P04406;P04406-2;E7EUT5;O14556	P04406;P04406-2;E7EUT5	Glyceraldehyde-3-phosphate dehydrogenase	GAPDH	sp|P04406|G3P_HUMAN Glyceraldehyde-3-phosphate dehydrogenase OS=Homo sapiens GN=GAPDH PE=1 SV=3;sp|P04406-2|G3P_HUMAN Isoform 2 of Glyceraldehyde-3-phosphate dehydrogenase OS=Homo sapiens GN=GAPDH;tr|E7EUT5|E7EUT5_HUMAN Glyceraldehyde-3-phosphate dehydroge	484360000	459860000	349810000	367460000	401100000	395030000	296360000	303740000	262790000	297080000	305450000	398200000	211470000	251770000	216370000	176570000	169240000	158530000	95290000	92269000	108270000	102920000	101850000	94567000	49885000	89001000	85319000	81957000	85411000	107720000
Q9NY12-2;Q9NY12	Q9NY12-2;Q9NY12	H/ACA ribonucleoprotein complex subunit 1	GAR1	sp|Q9NY12-2|GAR1_HUMAN Isoform 2 of H/ACA ribonucleoprotein complex subunit 1 OS=Homo sapiens GN=GAR1;sp|Q9NY12|GAR1_HUMAN H/ACA ribonucleoprotein complex subunit 1 OS=Homo sapiens GN=GAR1 PE=1 SV=1	0	0	0	0	0	0	0	0	0	0	0	0	0	0	0	0	0	0	0	0	0	0	0	0	0	0	0	0	0	238470
P41250;H7C443	P41250	Glycine--tRNA ligase	GARS	sp|P41250|SYG_HUMAN Glycine--tRNA ligase OS=Homo sapiens GN=GARS PE=1 SV=3	2452700	0	2655500	2803000	2658400	3969100	2380400	2387300	2974400	2396400	2664800	3033100	2541000	4913900	2168100	3491400	3763900	3974100	3486700	2840300	2318300	2420700	2891700	3367300	5852800	5417000	6791700	5552000	5807200	4337600
P22102;P22102-2;F8WD69;C9JBJ1;C9JTV6;C9JZG2;C9JKQ7;H7C366	P22102;P22102-2	Trifunctional purine biosynthetic protein adenosine-3;Phosphoribosylamine--glycine ligase;Phosphoribosylformylglycinamidine cyclo-ligase;Phosphoribosylglycinamide formyltransferase	GART	sp|P22102|PUR2_HUMAN Trifunctional purine biosynthetic protein adenosine-3 OS=Homo sapiens GN=GART PE=1 SV=1;sp|P22102-2|PUR2_HUMAN Isoform Short of Trifunctional purine biosynthetic protein adenosine-3 OS=Homo sapiens GN=GART	3643700	4086900	3249500	3249700	3311400	3081000	6844600	6328800	10449000	9814700	9004000	9788000	3948900	4290500	5394800	6060000	4962300	5698500	5940900	5283600	3908700	4259500	4873300	4604000	0	0	0	0	0	0
Q14393-3;Q14393-2;Q14393;Q14393-5;Q14393-4	Q14393-3;Q14393-2;Q14393;Q14393-5;Q14393-4	Growth arrest-specific protein 6	GAS6	sp|Q14393-3|GAS6_HUMAN Isoform 3 of Growth arrest-specific protein 6 OS=Homo sapiens GN=GAS6;sp|Q14393-2|GAS6_HUMAN Isoform 2 of Growth arrest-specific protein 6 OS=Homo sapiens GN=GAS6;sp|Q14393|GAS6_HUMAN Growth arrest-specific protein 6 OS=Homo sapiens	2139000	2323200	3182900	3277400	3764600	3655300	0	0	0	0	0	0	0	0	0	0	0	0	0	0	0	0	0	0	0	0	0	0	0	0
Q86YP4-2;Q86YP4;Q86YP4-3;Q8WXI9	Q86YP4-2;Q86YP4;Q86YP4-3;Q8WXI9	Transcriptional repressor p66-alpha;Transcriptional repressor p66-beta	GATAD2A;GATAD2B	sp|Q86YP4-2|P66A_HUMAN Isoform 2 of Transcriptional repressor p66-alpha OS=Homo sapiens GN=GATAD2A;sp|Q86YP4|P66A_HUMAN Transcriptional repressor p66-alpha OS=Homo sapiens GN=GATAD2A PE=1 SV=1;sp|Q86YP4-3|P66A_HUMAN Isoform 3 of Transcriptional repressor p	0	0	0	0	0	0	0	0	0	0	0	0	0	0	56261	75815	0	0	0	0	0	0	0	0	0	0	0	0	0	0
P04062-4;P04062-5;P04062-2;P04062;P04062-3	P04062-4;P04062-5;P04062-2;P04062;P04062-3	Glucosylceramidase	GBA	sp|P04062-4|GLCM_HUMAN Isoform 4 of Glucosylceramidase OS=Homo sapiens GN=GBA;sp|P04062-5|GLCM_HUMAN Isoform 5 of Glucosylceramidase OS=Homo sapiens GN=GBA;sp|P04062-2|GLCM_HUMAN Isoform Short of Glucosylceramidase OS=Homo sapiens GN=GBA;sp|P04062|GLCM_HUM	0	0	0	0	0	0	0	0	0	0	0	0	0	0	0	0	0	0	0	0	0	0	0	0	0	0	0	0	0	509910
Q04446;E9PGM4	Q04446;E9PGM4	1,4-alpha-glucan-branching enzyme	GBE1	sp|Q04446|GLGB_HUMAN 1,4-alpha-glucan-branching enzyme OS=Homo sapiens GN=GBE1 PE=1 SV=3;tr|E9PGM4|E9PGM4_HUMAN 1,4-alpha-glucan-branching enzyme OS=Homo sapiens GN=GBE1 PE=1 SV=1	0	0	0	0	0	0	386160	379170	323530	308470	357780	327180	762120	0	654230	0	369680	395600	392410	339190	471030	410820	477620	407270	0	0	0	0	0	0
P32455;Q9H0R5-4;Q9H0R5;H3BNS1;P32456;F6X827	P32455	Interferon-induced guanylate-binding protein 1	GBP1	sp|P32455|GBP1_HUMAN Interferon-induced guanylate-binding protein 1 OS=Homo sapiens GN=GBP1 PE=1 SV=2	0	0	0	0	0	0	1123900	1072800	1287100	1207600	817460	1085400	0	0	0	0	0	0	6558400	6276900	7596400	7443200	7635300	7394200	0	0	0	0	0	0
D6RF35;P02774;P02774-3;P02774-2	D6RF35;P02774;P02774-3;P02774-2	Vitamin D-binding protein	GC	tr|D6RF35|D6RF35_HUMAN Vitamin D-binding protein OS=Homo sapiens GN=GC PE=1 SV=1;sp|P02774|VTDB_HUMAN Vitamin D-binding protein OS=Homo sapiens GN=GC PE=1 SV=1;sp|P02774-3|VTDB_HUMAN Isoform 3 of Vitamin D-binding protein OS=Homo sapiens GN=GC;sp|P02774-2|	0	0	0	0	0	0	0	0	0	0	0	0	0	0	0	0	0	0	0	0	0	0	0	0	0	0	0	0	0	0
P48507;P48507-2	P48507;P48507-2	Glutamate--cysteine ligase regulatory subunit	GCLM	sp|P48507|GSH0_HUMAN Glutamate--cysteine ligase regulatory subunit OS=Homo sapiens GN=GCLM PE=1 SV=1;sp|P48507-2|GSH0_HUMAN Isoform 2 of Glutamate--cysteine ligase regulatory subunit OS=Homo sapiens GN=GCLM	0	0	0	0	0	0	0	0	396480	0	443300	477990	0	0	0	0	0	0	743670	698450	784940	691340	669750	835970	0	0	0	0	0	0
Q92616	Q92616	Translational activator GCN1	GCN1L1	sp|Q92616|GCN1L_HUMAN Translational activator GCN1 OS=Homo sapiens GN=GCN1L1 PE=1 SV=6	0	0	0	0	0	0	56631000	0	7243300	18354000	25929000	45492000	7755800	21869000	5061700	11724000	3318400	7052000	22556000	0	0	0	2173000	0	0	0	0	0	0	0
Q02742	Q02742	Beta-1,3-galactosyl-O-glycosyl-glycoprotein beta-1,6-N-acetylglucosaminyltransferase	GCNT1	sp|Q02742|GCNT1_HUMAN Beta-1,3-galactosyl-O-glycosyl-glycoprotein beta-1,6-N-acetylglucosaminyltransferase OS=Homo sapiens GN=GCNT1 PE=1 SV=2	0	0	0	0	0	0	0	0	0	0	0	0	0	0	0	0	0	0	0	0	0	0	0	0	0	0	0	0	0	0
P23434;H3BNV1	P23434;H3BNV1	Glycine cleavage system H protein, mitochondrial	GCSH	sp|P23434|GCSH_HUMAN Glycine cleavage system H protein, mitochondrial OS=Homo sapiens GN=GCSH PE=1 SV=2;tr|H3BNV1|H3BNV1_HUMAN Glycine cleavage system H protein, mitochondrial OS=Homo sapiens GN=GCSH PE=1 SV=1	0	0	0	0	0	0	4153700	4279100	3653700	4879200	4020800	3366500	633300	1510200	830100	863080	1020100	1628200	2624600	2756500	3199700	3044900	2745100	3253400	0	0	0	0	0	0
Q9Y2T3;Q9Y2T3-3;Q9Y2T3-2;Q5SZC6;Q5SZC5;H0YDZ7;Q5SZC3	Q9Y2T3;Q9Y2T3-3;Q9Y2T3-2;Q5SZC6	Guanine deaminase	GDA	sp|Q9Y2T3|GUAD_HUMAN Guanine deaminase OS=Homo sapiens GN=GDA PE=1 SV=1;sp|Q9Y2T3-3|GUAD_HUMAN Isoform 3 of Guanine deaminase OS=Homo sapiens GN=GDA;sp|Q9Y2T3-2|GUAD_HUMAN Isoform 2 of Guanine deaminase OS=Homo sapiens GN=GDA;tr|Q5SZC6|Q5SZC6_HUMAN Guanine	2215100	2463700	1757000	2299000	3278100	2698100	0	0	0	0	0	0	0	0	0	0	0	0	0	0	0	0	0	0	0	0	0	0	0	0
P55107	P55107	Growth/differentiation factor 10	GDF10	sp|P55107|GDF10_HUMAN Growth/differentiation factor 10 OS=Homo sapiens GN=GDF10 PE=2 SV=1	0	0	0	0	0	0	0	0	0	0	0	0	0	0	0	928630	0	0	0	0	0	0	0	0	0	0	0	0	0	0
Q99988	Q99988	Growth/differentiation factor 15	GDF15	sp|Q99988|GDF15_HUMAN Growth/differentiation factor 15 OS=Homo sapiens GN=GDF15 PE=2 SV=3	0	0	0	0	0	0	517780	439830	961410	998110	656670	957470	991950	5505100	1048300	1712800	803950	1780700	294680	285130	0	0	291310	287870	0	0	0	0	0	0
P31150;G5E9U5	P31150	Rab GDP dissociation inhibitor alpha	GDI1	sp|P31150|GDIA_HUMAN Rab GDP dissociation inhibitor alpha OS=Homo sapiens GN=GDI1 PE=1 SV=2	0	0	0	0	0	0	4347900	4194900	3109900	3478900	3465100	4120700	9452800	10383000	11479000	13963000	10080000	11499000	4084400	4026600	4682500	4509200	4450100	5013800	0	0	0	0	0	0
P50395;P50395-2;Q5SX87;V9GYF8;Q5SX90;Q5SX86;V9GYJ7	P50395;P50395-2;Q5SX87	Rab GDP dissociation inhibitor beta	GDI2	sp|P50395|GDIB_HUMAN Rab GDP dissociation inhibitor beta OS=Homo sapiens GN=GDI2 PE=1 SV=2;sp|P50395-2|GDIB_HUMAN Isoform 2 of Rab GDP dissociation inhibitor beta OS=Homo sapiens GN=GDI2;tr|Q5SX87|Q5SX87_HUMAN Rab GDP dissociation inhibitor beta (Fragment)	40097000	35096000	38751000	36911000	48491000	45490000	44559000	44917000	38231000	38293000	39042000	45077000	67873000	68098000	70603000	71915000	90163000	84533000	55235000	54342000	54585000	54562000	54692000	58662000	21546000	41984000	41947000	49527000	27619000	41414000
Q8TEQ6	Q8TEQ6	Gem-associated protein 5	GEMIN5	sp|Q8TEQ6|GEMI5_HUMAN Gem-associated protein 5 OS=Homo sapiens GN=GEMIN5 PE=1 SV=3	0	0	0	0	0	0	0	0	0	0	0	0	0	1020400	0	1024400	0	565040	0	0	0	0	0	0	0	0	0	0	0	0
Q06210-2;Q06210	Q06210-2;Q06210	Glutamine--fructose-6-phosphate aminotransferase [isomerizing] 1	GFPT1	sp|Q06210-2|GFPT1_HUMAN Isoform 2 of Glutamine--fructose-6-phosphate aminotransferase [isomerizing] 1 OS=Homo sapiens GN=GFPT1;sp|Q06210|GFPT1_HUMAN Glutamine--fructose-6-phosphate aminotransferase [isomerizing] 1 OS=Homo sapiens GN=GFPT1 PE=1 SV=3	0	0	0	0	0	0	417810	734420	506480	384230	583350	440740	2160500	1979700	4624700	2907700	2868300	3085900	517220	697670	683850	529530	504560	603280	0	0	0	0	0	0
O94808;E5RJP4	O94808	Glutamine--fructose-6-phosphate aminotransferase [isomerizing] 2	GFPT2	sp|O94808|GFPT2_HUMAN Glutamine--fructose-6-phosphate aminotransferase [isomerizing] 2 OS=Homo sapiens GN=GFPT2 PE=1 SV=3	0	0	0	0	0	0	0	0	0	3674000	8589500	7995100	0	0	2403100	2821400	0	2206000	2629000	0	3635300	4123600	0	4703800	0	0	0	0	0	0
P56159-2;P56159	P56159-2;P56159	GDNF family receptor alpha-1	GFRA1	sp|P56159-2|GFRA1_HUMAN Isoform 2 of GDNF family receptor alpha-1 OS=Homo sapiens GN=GFRA1;sp|P56159|GFRA1_HUMAN GDNF family receptor alpha-1 OS=Homo sapiens GN=GFRA1 PE=2 SV=2	68888	55140	65007	41167	57008	63165	0	0	0	0	0	0	39414000	43137000	32514000	29254000	39347000	39746000	0	0	0	0	0	0	0	0	0	0	0	0
O75223;M0QZK8;B8ZZK2;O75223-3;H7BZK5;O75223-2;O75223-4;A0A0B4J1Y4	O75223;M0QZK8;B8ZZK2;O75223-3	Gamma-glutamylcyclotransferase	GGCT	sp|O75223|GGCT_HUMAN Gamma-glutamylcyclotransferase OS=Homo sapiens GN=GGCT PE=1 SV=1;tr|M0QZK8|M0QZK8_HUMAN Uncharacterized protein OS=Homo sapiens PE=1 SV=1;tr|B8ZZK2|B8ZZK2_HUMAN Gamma-glutamylcyclotransferase OS=Homo sapiens GN=GGCT PE=1 SV=1;sp|O75223	2738200	2543600	2333800	2259000	2590200	2936800	6393600	5327000	4452900	5170300	5154600	4364900	6319600	5139700	6147200	5945700	7583000	7046100	6275100	5662500	9592500	9665600	7335600	7638100	5634700	8034000	4126400	8806600	11075000	10707000
Q92820	Q92820	Gamma-glutamyl hydrolase	GGH	sp|Q92820|GGH_HUMAN Gamma-glutamyl hydrolase OS=Homo sapiens GN=GGH PE=1 SV=2	1101300	1839000	1284100	1792100	1349300	2186000	46512000	47882000	33918000	32101000	41993000	43275000	11972000	10735000	5026700	10304000	7459300	7061700	23661000	20275000	21472000	21145000	14488000	13045000	0	0	0	0	0	7458900
Q14691	Q14691	DNA replication complex GINS protein PSF1	GINS1	sp|Q14691|PSF1_HUMAN DNA replication complex GINS protein PSF1 OS=Homo sapiens GN=GINS1 PE=1 SV=1	0	0	0	0	0	0	0	0	0	0	0	0	0	0	0	0	0	0	0	0	0	0	0	0	0	0	0	0	0	0
Q9BRT9;E5RFF9	Q9BRT9;E5RFF9	DNA replication complex GINS protein SLD5;DNA replication complex GINS protein SLD5, N-terminally processed;DNA replication complex GINS protein SLD5	GINS4	sp|Q9BRT9|SLD5_HUMAN DNA replication complex GINS protein SLD5 OS=Homo sapiens GN=GINS4 PE=1 SV=1;tr|E5RFF9|E5RFF9_HUMAN DNA replication complex GINS protein SLD5 OS=Homo sapiens GN=GINS4 PE=1 SV=1	0	0	0	0	0	0	0	0	0	211970	0	0	0	0	0	0	0	0	0	0	0	0	264310	0	0	0	0	0	0	0
O14908;K7EM11;O14908-2;K7ESN1	O14908;K7EM11;O14908-2	PDZ domain-containing protein GIPC1	GIPC1	sp|O14908|GIPC1_HUMAN PDZ domain-containing protein GIPC1 OS=Homo sapiens GN=GIPC1 PE=1 SV=2;tr|K7EM11|K7EM11_HUMAN PDZ domain-containing protein GIPC1 (Fragment) OS=Homo sapiens GN=GIPC1 PE=1 SV=1;sp|O14908-2|GIPC1_HUMAN Isoform 2 of PDZ domain-containing	444660	412460	491300	780310	305870	321170	387380	377360	325680	360860	284280	280480	639940	496420	784500	1371300	811220	580940	414450	333160	0	216970	239850	240410	0	0	0	0	0	0
P06280;V9GYN5	P06280;V9GYN5	Alpha-galactosidase A	GLA	sp|P06280|AGAL_HUMAN Alpha-galactosidase A OS=Homo sapiens GN=GLA PE=1 SV=1;tr|V9GYN5|V9GYN5_HUMAN Alpha-galactosidase A OS=Homo sapiens GN=GLA PE=1 SV=1	0	0	0	0	0	0	3043000	3537300	3423600	3333200	3826100	4776100	3330000	2360500	3777600	2552600	3324200	2824400	1901800	1775300	1925000	2069500	1853300	1815300	0	0	0	0	0	0
P16278-3;P16278;P16278-2;E7EQ29;C9J4G9;F8WF40;C9JF15;C9J539;C9JWX1;Q6UWU2-2;Q6UWU2	P16278-3;P16278;P16278-2;E7EQ29	Beta-galactosidase	GLB1	sp|P16278-3|BGAL_HUMAN Isoform 3 of Beta-galactosidase OS=Homo sapiens GN=GLB1;sp|P16278|BGAL_HUMAN Beta-galactosidase OS=Homo sapiens GN=GLB1 PE=1 SV=2;sp|P16278-2|BGAL_HUMAN Isoform 2 of Beta-galactosidase OS=Homo sapiens GN=GLB1;tr|E7EQ29|E7EQ29_HUMAN B	0	0	0	0	0	0	655810	552140	549490	481680	642080	596010	6690300	6574000	7396300	5415800	4826400	3478300	1255000	1816500	2382600	1475600	2435300	2470500	0	0	0	0	0	0
Q92896;Q92896-3;Q92896-2;H3BM42;H3BQU9;H3BQT1;H3BRD8	Q92896;Q92896-3;Q92896-2;H3BM42	Golgi apparatus protein 1	GLG1	sp|Q92896|GSLG1_HUMAN Golgi apparatus protein 1 OS=Homo sapiens GN=GLG1 PE=1 SV=2;sp|Q92896-3|GSLG1_HUMAN Isoform 3 of Golgi apparatus protein 1 OS=Homo sapiens GN=GLG1;sp|Q92896-2|GSLG1_HUMAN Isoform 2 of Golgi apparatus protein 1 OS=Homo sapiens GN=GLG1;	0	0	0	0	0	0	2987500	3356900	3141400	3614800	3157500	3475400	11288000	12422000	9617100	11394000	10786000	8181300	6511600	6867900	7181200	6538000	6824000	7437200	0	381460	0	0	1310900	459650
Q04760;Q04760-2	Q04760;Q04760-2	Lactoylglutathione lyase	GLO1	sp|Q04760|LGUL_HUMAN Lactoylglutathione lyase OS=Homo sapiens GN=GLO1 PE=1 SV=4;sp|Q04760-2|LGUL_HUMAN Isoform 2 of Lactoylglutathione lyase OS=Homo sapiens GN=GLO1	9047100	8099400	8779700	8426800	8518000	8283400	14425000	14917000	12381000	12419000	15928000	16199000	13077000	10545000	18439000	20800000	17018000	14890000	16392000	15631000	15852000	14782000	16029000	15630000	12565000	18624000	20444000	21752000	13927000	18108000
Q9HC38-2;F6TLX2;I3L3Q4;Q9HC38;Q9HC38-3;I3L1F4;I3L1I0;I3NI27;I3NI24;I3L2C2;I3L277	Q9HC38-2;F6TLX2;I3L3Q4;Q9HC38;Q9HC38-3	Glyoxalase domain-containing protein 4	GLOD4	sp|Q9HC38-2|GLOD4_HUMAN Isoform 2 of Glyoxalase domain-containing protein 4 OS=Homo sapiens GN=GLOD4;tr|F6TLX2|F6TLX2_HUMAN Glyoxalase domain-containing protein 4 OS=Homo sapiens GN=GLOD4 PE=1 SV=1;tr|I3L3Q4|I3L3Q4_HUMAN Glyoxalase domain-containing protei	0	1049900	1557200	1129800	3189300	2227600	3655700	3821200	2907500	2912500	3084400	3164200	2969500	2858600	2600300	3255500	3212600	3323400	4145900	5192100	7145200	7461500	5249400	5207900	10752000	11610000	12278000	10446000	8184800	9309500
O76003	O76003	Glutaredoxin-3	GLRX3	sp|O76003|GLRX3_HUMAN Glutaredoxin-3 OS=Homo sapiens GN=GLRX3 PE=1 SV=2	2905600	2736500	3682800	3043400	4663700	4808100	2830000	2279600	3011200	2940000	3615400	3506900	8160600	2647800	11336000	3721800	2630200	2692700	3165500	3478300	2920100	2870100	4213800	4346500	0	0	0	0	0	0
P00367;P00367-3;P49448;P00367-2	P00367;P00367-3;P49448	Glutamate dehydrogenase 1, mitochondrial;Glutamate dehydrogenase 2, mitochondrial	GLUD1;GLUD2	sp|P00367|DHE3_HUMAN Glutamate dehydrogenase 1, mitochondrial OS=Homo sapiens GN=GLUD1 PE=1 SV=2;sp|P00367-3|DHE3_HUMAN Isoform 3 of Glutamate dehydrogenase 1, mitochondrial OS=Homo sapiens GN=GLUD1;sp|P49448|DHE4_HUMAN Glutamate dehydrogenase 2, mitochond	2130400	1595500	2740300	3207900	905880	1129900	1351300	511850	0	1442700	0	2761300	0	0	0	0	0	0	0	1038500	0	0	0	1221500	0	0	0	0	0	0
P15104;A0A087WYJ1	P15104;A0A087WYJ1	Glutamine synthetase	GLUL	sp|P15104|GLNA_HUMAN Glutamine synthetase OS=Homo sapiens GN=GLUL PE=1 SV=4;tr|A0A087WYJ1|A0A087WYJ1_HUMAN Glutamine synthetase OS=Homo sapiens GN=GLUL PE=1 SV=1	0	0	0	0	0	0	0	0	0	0	0	0	0	0	0	0	0	0	0	0	0	0	0	0	11683000	5564300	10633000	6836400	10760000	5366400
P17900;H0YBY3;E5RJD0	P17900	Ganglioside GM2 activator;Ganglioside GM2 activator isoform short	GM2A	sp|P17900|SAP3_HUMAN Ganglioside GM2 activator OS=Homo sapiens GN=GM2A PE=1 SV=4	2929800	3503400	4386100	4073100	3357500	3290700	3669100	4242000	3120900	3243100	4915100	3989100	1487100	1153200	1145900	1272700	1706500	1281300	4133800	3953800	5396300	5527100	3764800	4120400	0	0	0	1320600	1034500	1486500
O60547-2;O60547	O60547-2;O60547	GDP-mannose 4,6 dehydratase	GMDS	sp|O60547-2|GMDS_HUMAN Isoform 2 of GDP-mannose 4,6 dehydratase OS=Homo sapiens GN=GMDS;sp|O60547|GMDS_HUMAN GDP-mannose 4,6 dehydratase OS=Homo sapiens GN=GMDS PE=1 SV=1	0	0	0	0	0	0	0	0	0	0	0	0	365090	437520	0	299310	0	0	266160	295370	0	0	0	0	0	0	0	0	0	0
G3V4P8;P60983;M0QYG8;M0R1D2;M0R0C1;M0QYJ8;O60234;G3V3X4	G3V4P8;P60983	Glia maturation factor beta	GMFB	tr|G3V4P8|G3V4P8_HUMAN Glia maturation factor beta (Fragment) OS=Homo sapiens GN=GMFB PE=1 SV=1;sp|P60983|GMFB_HUMAN Glia maturation factor beta OS=Homo sapiens GN=GMFB PE=1 SV=2	0	0	0	0	0	0	1244700	0	1297300	1014700	1075600	1211700	1503200	1312500	1331800	1851100	1684000	1421000	1148000	1096000	1495700	977820	845850	988880	1221300	1668400	1200900	1510500	1687800	1893500
Q9Y5P6;Q9Y5P6-2	Q9Y5P6;Q9Y5P6-2	Mannose-1-phosphate guanyltransferase beta	GMPPB	sp|Q9Y5P6|GMPPB_HUMAN Mannose-1-phosphate guanyltransferase beta OS=Homo sapiens GN=GMPPB PE=1 SV=2;sp|Q9Y5P6-2|GMPPB_HUMAN Isoform 2 of Mannose-1-phosphate guanyltransferase beta OS=Homo sapiens GN=GMPPB	0	0	0	0	0	0	0	0	0	0	0	0	421310	0	0	0	339540	0	0	0	0	0	0	0	0	0	0	0	0	0
H0YMB3;H0YLV5;A0A087WWM4;F8WAN9;H0YNJ6;Q9P2T1;Q9P2T1-2;Q9P2T1-3;H0YK13;H0YN22;H0YMR9;H0YK71;H0YMV5;H0YLB8;H0YNH0;P36959;H0YL68;H0YKE1;A0A0B4J281;H0YMG3;H0YKK3;H0YMW6;H0YN74;H0YNS9	H0YMB3;H0YLV5;A0A087WWM4;F8WAN9;H0YNJ6;Q9P2T1;Q9P2T1-2;Q9P2T1-3;H0YK13	GMP reductase;GMP reductase 2	GMPR2	tr|H0YMB3|H0YMB3_HUMAN GMP reductase 2 OS=Homo sapiens GN=GMPR2 PE=1 SV=1;tr|H0YLV5|H0YLV5_HUMAN GMP reductase 2 OS=Homo sapiens GN=GMPR2 PE=1 SV=1;tr|A0A087WWM4|A0A087WWM4_HUMAN GMP reductase OS=Homo sapiens GN=GMPR2 PE=1 SV=1;tr|F8WAN9|F8WAN9_HUMAN GMP r	0	0	0	0	0	0	493220	468030	498890	624540	395320	422690	411170	624670	288200	422700	914000	898080	842270	777510	1299900	587970	949690	867070	0	0	0	0	0	0
P49915-2;P49915	P49915-2;P49915	GMP synthase [glutamine-hydrolyzing]	GMPS	sp|P49915-2|GUAA_HUMAN Isoform 2 of GMP synthase [glutamine-hydrolyzing] OS=Homo sapiens GN=GMPS;sp|P49915|GUAA_HUMAN GMP synthase [glutamine-hydrolyzing] OS=Homo sapiens GN=GMPS PE=1 SV=1	3207700	1908300	1712500	1602300	2700600	3032700	2267400	2535500	2858900	2818600	3225700	3318000	3679000	2890800	3423800	2698900	3929800	3045400	1320800	1295900	1501200	1400600	1706900	1746300	0	0	0	0	0	0
Q14344-2;Q14344	Q14344-2;Q14344	Guanine nucleotide-binding protein subunit alpha-13	GNA13	sp|Q14344-2|GNA13_HUMAN Isoform 2 of Guanine nucleotide-binding protein subunit alpha-13 OS=Homo sapiens GN=GNA13;sp|Q14344|GNA13_HUMAN Guanine nucleotide-binding protein subunit alpha-13 OS=Homo sapiens GN=GNA13 PE=1 SV=2	0	0	0	0	0	0	0	0	0	0	0	0	302840	395160	241900	387300	0	0	0	0	0	0	0	0	0	0	0	0	0	0
P04899;P04899-4;P04899-6;P04899-3;P04899-5;P04899-2	P04899;P04899-4;P04899-6;P04899-3;P04899-5;P04899-2	Guanine nucleotide-binding protein G(i) subunit alpha-2	GNAI2	sp|P04899|GNAI2_HUMAN Guanine nucleotide-binding protein G(i) subunit alpha-2 OS=Homo sapiens GN=GNAI2 PE=1 SV=3;sp|P04899-4|GNAI2_HUMAN Isoform sGi2 of Guanine nucleotide-binding protein G(i) subunit alpha-2 OS=Homo sapiens GN=GNAI2;sp|P04899-6|GNAI2_HUMA	0	0	0	0	0	0	0	0	0	0	0	0	0	0	0	0	0	0	0	0	0	0	117030	0	0	0	0	0	0	0
P08754;P63096;P63096-2;P09471-2;P09471;H3BTM2;C9JPP4	P08754	Guanine nucleotide-binding protein G(k) subunit alpha	GNAI3	sp|P08754|GNAI3_HUMAN Guanine nucleotide-binding protein G(k) subunit alpha OS=Homo sapiens GN=GNAI3 PE=1 SV=3	0	0	0	0	0	0	603410	0	0	323330	0	409200	651260	531990	735700	656000	0	2462400	0	362600	0	0	349950	0	0	0	0	0	0	0
H0Y7Z6;A2A2S1;O95467	H0Y7Z6;A2A2S1;O95467	Neuroendocrine secretory protein 55;LHAL tetrapeptide;GPIPIRRH peptide	GNAS	tr|H0Y7Z6|H0Y7Z6_HUMAN Guanine nucleotide-binding protein G(s) subunit alpha isoforms short (Fragment) OS=Homo sapiens GN=GNAS PE=1 SV=1;tr|A2A2S1|A2A2S1_HUMAN Guanine nucleotide-binding protein G(s) subunit alpha isoforms short (Fragment) OS=Homo sapiens	0	0	0	0	0	0	0	0	0	0	0	0	0	0	0	0	0	0	0	0	0	0	0	0	0	0	0	0	0	187710
P63092;P63092-4;Q5JWF2;P63092-3;P63092-2;Q5JWF2-2;S4R3E3;A0A0A0MR13;Q5JWE9;Q5JWD1;H0Y7E8;S4R3V9;H0Y7F4;A0A087WTB6;A2A2R6;A0A087WZE5;P11488;P19087;A8MTJ3;P38405;P38405-2	P63092;P63092-4;Q5JWF2;P63092-3;P63092-2;Q5JWF2-2	Guanine nucleotide-binding protein G(s) subunit alpha isoforms short;Guanine nucleotide-binding protein G(s) subunit alpha isoforms XLas	GNAS	sp|P63092|GNAS2_HUMAN Guanine nucleotide-binding protein G(s) subunit alpha isoforms short OS=Homo sapiens GN=GNAS PE=1 SV=1;sp|P63092-4|GNAS2_HUMAN Isoform 4 of Guanine nucleotide-binding protein G(s) subunit alpha isoforms short OS=Homo sapiens GN=GNAS;s	0	0	0	0	0	0	161740	169210	153230	294770	163800	241520	6482800	6065900	8592700	6888800	7888100	6713400	355770	255470	271630	243060	230030	320440	0	0	0	0	0	0
P62873;P62873-2;F6UT28;B1AKQ8;F6X3N5;B3KVK2	P62873;P62873-2;F6UT28;B1AKQ8;F6X3N5	Guanine nucleotide-binding protein G(I)/G(S)/G(T) subunit beta-1	GNB1	sp|P62873|GBB1_HUMAN Guanine nucleotide-binding protein G(I)/G(S)/G(T) subunit beta-1 OS=Homo sapiens GN=GNB1 PE=1 SV=3;sp|P62873-2|GBB1_HUMAN Isoform 2 of Guanine nucleotide-binding protein G(I)/G(S)/G(T) subunit beta-1 OS=Homo sapiens GN=GNB1;tr|F6UT28|F	2154000	2287100	2055800	1923800	0	731720	1480800	1506600	1955500	1808000	1950200	2114000	7895900	5159100	5151300	5479900	7005700	6599300	1271000	1461400	1139400	1395900	1302400	1013000	2685800	0	0	1350000	0	1548800
P62879;C9JXA5;C9JIS1;E7EP32;C9JZN1;P62879-2;Q9HAV0;C9JD14;F5H8J8;F5H100;F5H0S8;E9PCP0;P16520-2;P16520;H7C5J5	P62879;C9JXA5;C9JIS1;E7EP32;C9JZN1	Guanine nucleotide-binding protein G(I)/G(S)/G(T) subunit beta-2	GNB2	sp|P62879|GBB2_HUMAN Guanine nucleotide-binding protein G(I)/G(S)/G(T) subunit beta-2 OS=Homo sapiens GN=GNB2 PE=1 SV=3;tr|C9JXA5|C9JXA5_HUMAN Guanine nucleotide-binding protein G(I)/G(S)/G(T) subunit beta-2 (Fragment) OS=Homo sapiens GN=GNB2 PE=1 SV=1;tr|	764860	687030	0	834170	0	0	0	868390	0	0	0	0	6839100	7846500	12440000	15993000	6299800	2917700	600720	560410	616940	0	514690	200130	0	0	0	0	0	0
P63244;J3KPE3;D6RAC2;D6REE5;D6RHH4;H0Y8W2;H0YAF8;D6R9Z1;H0YAM7;D6R9L0;D6RFX4;D6RBD0;H0Y8R5;D6RAU2;E9PD14;D6RFZ9;D6RF23;D6RGK8;D6R909;D6RHJ5;H0Y9P0;D6RDI0	P63244;J3KPE3;D6RAC2;D6REE5;D6RHH4;H0Y8W2;H0YAF8;D6R9Z1;H0YAM7;D6R9L0;D6RFX4	Guanine nucleotide-binding protein subunit beta-2-like 1;Guanine nucleotide-binding protein subunit beta-2-like 1, N-terminally processed	GNB2L1	sp|P63244|GBLP_HUMAN Guanine nucleotide-binding protein subunit beta-2-like 1 OS=Homo sapiens GN=GNB2L1 PE=1 SV=3;tr|J3KPE3|J3KPE3_HUMAN Guanine nucleotide-binding protein subunit beta-2-like 1 OS=Homo sapiens GN=GNB2L1 PE=1 SV=1;tr|D6RAC2|D6RAC2_HUMAN Gua	20561000	18351000	17320000	18711000	17122000	17680000	24767000	27196000	29783000	32855000	28658000	32198000	19931000	16648000	24829000	20066000	27763000	21870000	25691000	26470000	21348000	23650000	24780000	24564000	3441900	2978700	4353300	5857500	4368400	5766500
P63218	P63218	Guanine nucleotide-binding protein G(I)/G(S)/G(O) subunit gamma-5	GNG5	sp|P63218|GBG5_HUMAN Guanine nucleotide-binding protein G(I)/G(S)/G(O) subunit gamma-5 OS=Homo sapiens GN=GNG5 PE=1 SV=3	0	0	0	0	0	0	0	0	0	0	0	0	0	0	0	0	0	0	0	148670	0	0	0	0	0	0	0	0	0	0
P46926;D6RAY7;D6R9P4;D6RB13;D6RFF8;P46926-2;D6R917;Q8TDQ7-3;Q8TDQ7-2;Q8TDQ7	P46926;D6RAY7;D6R9P4;D6RB13;D6RFF8;P46926-2;D6R917	Glucosamine-6-phosphate isomerase 1;Glucosamine-6-phosphate isomerase	GNPDA1	sp|P46926|GNPI1_HUMAN Glucosamine-6-phosphate isomerase 1 OS=Homo sapiens GN=GNPDA1 PE=1 SV=1;tr|D6RAY7|D6RAY7_HUMAN Glucosamine-6-phosphate isomerase (Fragment) OS=Homo sapiens GN=GNPDA1 PE=1 SV=1;tr|D6R9P4|D6R9P4_HUMAN Glucosamine-6-phosphate isomerase O	0	0	0	0	0	0	1375200	1138900	1213900	1277000	1185600	1704100	1216700	1496600	1240200	1295700	825410	1001400	1146600	799860	1389300	1654900	827680	684550	0	0	0	0	0	0
G3V4W4;Q96EK6;G3V5E4	G3V4W4;Q96EK6	Glucosamine 6-phosphate N-acetyltransferase	GNPNAT1	tr|G3V4W4|G3V4W4_HUMAN Glucosamine 6-phosphate N-acetyltransferase (Fragment) OS=Homo sapiens GN=GNPNAT1 PE=1 SV=1;sp|Q96EK6|GNA1_HUMAN Glucosamine 6-phosphate N-acetyltransferase OS=Homo sapiens GN=GNPNAT1 PE=1 SV=1	0	0	0	0	0	0	1391300	1761800	1342500	1290400	1796500	2092800	943340	3215100	1371800	516210	589180	467730	344500	353110	367240	340560	351140	339270	0	0	0	0	0	0
Q9UJJ9;H0YEA7	Q9UJJ9;H0YEA7	N-acetylglucosamine-1-phosphotransferase subunit gamma	GNPTG	sp|Q9UJJ9|GNPTG_HUMAN N-acetylglucosamine-1-phosphotransferase subunit gamma OS=Homo sapiens GN=GNPTG PE=1 SV=1;tr|H0YEA7|H0YEA7_HUMAN N-acetylglucosamine-1-phosphotransferase subunit gamma (Fragment) OS=Homo sapiens GN=GNPTG PE=1 SV=5	0	0	0	0	0	0	0	0	0	0	0	0	0	0	0	0	0	0	342000	266100	0	0	0	0	0	0	0	0	0	0
P15586;H7C3P4;F6S8M0;P15586-2;H0YFA9;F5H4C6	P15586;H7C3P4;F6S8M0;P15586-2;H0YFA9	N-acetylglucosamine-6-sulfatase	GNS	sp|P15586|GNS_HUMAN N-acetylglucosamine-6-sulfatase OS=Homo sapiens GN=GNS PE=1 SV=3;tr|H7C3P4|H7C3P4_HUMAN Glucosamine (N-acetyl)-6-sulfatase (Sanfilippo disease IIID), isoform CRA_b OS=Homo sapiens GN=GNS PE=1 SV=1;tr|F6S8M0|F6S8M0_HUMAN N-acetylglucosam	0	0	0	268810	0	0	1060200	1166500	607630	746990	1078900	1121300	18949000	12913000	16578000	11755000	13738000	13888000	13375000	11085000	13097000	14161000	13511000	14073000	468660	860590	910100	828670	636400	638080
Q9NYA3;A0A087WXI9;P0CG33;A6NDN3;A6NDK9	Q9NYA3;A0A087WXI9;P0CG33;A6NDN3;A6NDK9	Golgin subfamily A member 6A;Putative golgin subfamily A member 6D;Putative golgin subfamily A member 6B;Putative golgin subfamily A member 6C	GOLGA6A;GOLGA6D;GOLGA6B;GOLGA6C	sp|Q9NYA3|GOG6A_HUMAN Golgin subfamily A member 6A OS=Homo sapiens GN=GOLGA6A PE=2 SV=3;tr|A0A087WXI9|A0A087WXI9_HUMAN Putative golgin subfamily A member 6D OS=Homo sapiens GN=GOLGA6D PE=4 SV=1;sp|P0CG33|GOG6D_HUMAN Putative golgin subfamily A member 6D OS	0	0	0	0	0	0	0	0	0	0	0	0	0	0	0	0	0	0	0	0	0	0	0	0	0	0	0	0	0	0
REV__A0A0A0MRX2;REV__Q96HY6-2;REV__Q96HY6;A0A087X0T7	REV__A0A0A0MRX2;REV__Q96HY6-2;REV__Q96HY6;A0A087X0T7		GOLGA6L10	tr|A0A0A0MRX2|A0A0A0MRX2_HUMAN DDRGK domain-containing protein 1 OS=Homo sapiens GN=DDRGK1 PE=1 SV=1;sp|Q96HY6-2|DDRGK_HUMAN Isoform 2 of DDRGK domain-containing protein 1 OS=Homo sapiens GN=DDRGK1;sp|Q96HY6|DDRGK_HUMAN DDRGK domain-containing protein 1 OS	0	0	0	0	0	0	0	0	0	0	0	0	0	0	0	0	0	0	0	0	0	0	0	0	0	0	0	0	0	993090
Q14789-4;Q14789-3;Q14789;Q14789-2;E7EU81	Q14789-4;Q14789-3;Q14789;Q14789-2	Golgin subfamily B member 1	GOLGB1	sp|Q14789-4|GOGB1_HUMAN Isoform 4 of Golgin subfamily B member 1 OS=Homo sapiens GN=GOLGB1;sp|Q14789-3|GOGB1_HUMAN Isoform 3 of Golgin subfamily B member 1 OS=Homo sapiens GN=GOLGB1;sp|Q14789|GOGB1_HUMAN Golgin subfamily B member 1 OS=Homo sapiens GN=GOLGB	0	0	0	0	0	0	0	0	0	0	0	0	0	0	0	0	0	0	0	0	0	0	0	0	1536100	768610	933910	770140	920330	644820
Q8NBJ4-2;Q8NBJ4;F8WAT9;C9JYM4;C9J941	Q8NBJ4-2;Q8NBJ4	Golgi membrane protein 1	GOLM1	sp|Q8NBJ4-2|GOLM1_HUMAN Isoform 2 of Golgi membrane protein 1 OS=Homo sapiens GN=GOLM1;sp|Q8NBJ4|GOLM1_HUMAN Golgi membrane protein 1 OS=Homo sapiens GN=GOLM1 PE=1 SV=1	3230000	2475500	4022400	3857400	5954900	8951800	28006000	30881000	26734000	30127000	28298000	25878000	116260	261260	153190	111570	94368	0	3112300	3094300	1400700	1983100	2189300	2631400	11757000	10860000	10776000	7676000	11117000	7432600
Q9H8Y8-2;Q9H8Y8;Q9H8Y8-3	Q9H8Y8-2;Q9H8Y8;Q9H8Y8-3	Golgi reassembly-stacking protein 2	GORASP2	sp|Q9H8Y8-2|GORS2_HUMAN Isoform 2 of Golgi reassembly-stacking protein 2 OS=Homo sapiens GN=GORASP2;sp|Q9H8Y8|GORS2_HUMAN Golgi reassembly-stacking protein 2 OS=Homo sapiens GN=GORASP2 PE=1 SV=3;sp|Q9H8Y8-3|GORS2_HUMAN Isoform 3 of Golgi reassembly-stackin	0	0	0	0	0	0	0	330860	429520	0	351080	414500	463610	0	0	565130	459090	693660	0	248380	0	0	0	264620	0	0	0	0	0	0
[truncated: 1,516 more rows]
