# Supplementary material for: Novel secretome-to-transcriptome integrated or secreto-transcriptomic approach to reveal liquid biopsy biomarkers for predicting individualized prognosis of breast cancer patients
Source: BMC Med Genomics. 2019 May 30;12:78. doi: 10.1186/s12920-019-0530-7 (PMC6543675; doi:10.1186/s12920-019-0530-7)
Supplement: Supplementary file 10 — Table S2. Basal-Specific Secreted ProteinsR2. (XLSX 52 kb) [file 12920_2019_530_MOESM10_ESM.xlsx]

## Sheet: Additional Table 2 - Basal-Spec
Protein IDs	Majority protein IDs	Protein names	Gene names	Fasta headers	LFQ intensity HCC1806_11	LFQ intensity HCC1806_12	LFQ intensity HCC1806_21	LFQ intensity HCC1806_22	LFQ intensity HCC1806_31	LFQ intensity HCC1806_32	LFQ intensity MCF10A_11	LFQ intensity MCF10A_12	LFQ intensity MCF10A_21	LFQ intensity MCF10A_22	LFQ intensity MCF10A_31	LFQ intensity MCF10A_32	LFQ intensity MCF7_11	LFQ intensity MCF7_12	LFQ intensity MCF7_21	LFQ intensity MCF7_22	LFQ intensity MCF7_31	LFQ intensity MCF7_32	LFQ intensity MDA231_11	LFQ intensity MDA231_12	LFQ intensity MDA231_21	LFQ intensity MDA231_22	LFQ intensity MDA231_31	LFQ intensity MDA231_32	LFQ intensity T47D_11	LFQ intensity T47D_12	LFQ intensity T47D_21	LFQ intensity T47D_22	LFQ intensity T47D_31	LFQ intensity T47D_32
Q9BWD1;Q9BWD1-2	Q9BWD1;Q9BWD1-2	Acetyl-CoA acetyltransferase, cytosolic	ACAT2	sp|Q9BWD1|THIC_HUMAN Acetyl-CoA acetyltransferase, cytosolic OS=Homo sapiens GN=ACAT2 PE=1 SV=2;sp|Q9BWD1-2|THIC_HUMAN Isoform 2 of Acetyl-CoA acetyltransferase, cytosolic OS=Homo sapiens GN=ACAT2	0	0	0	0	0	0	3765900	4569900	3092700	3018700	4095000	4436000	4509300	4755800	3494600	4664600	3964400	4811800	3976900	3086000	2662200	2251900	3899900	3107600	8259100	5856600	7640100	10736000	8060300	5397200
E9PL83;P35318;E9PML4;E9PQT2	E9PL83;P35318;E9PML4;E9PQT2	ADM;Adrenomedullin;Proadrenomedullin N-20 terminal peptide	ADM	tr|E9PL83|E9PL83_HUMAN ADM OS=Homo sapiens GN=ADM PE=1 SV=1;sp|P35318|ADML_HUMAN ADM OS=Homo sapiens GN=ADM PE=1 SV=1;tr|E9PML4|E9PML4_HUMAN ADM OS=Homo sapiens GN=ADM PE=1 SV=1;tr|E9PQT2|E9PQT2_HUMAN ADM OS=Homo sapiens GN=ADM PE=1 SV=1	5381100	4926100	6673100	7003900	6723800	6588800	0	0	0	0	0	0	0	0	0	0	0	0	0	0	0	0	0	0	0	0	0	0	0	0
O95433;O95433-2;G3V438;H0YJG7;H0YJ63;H0YJU2;G3V3W9	O95433;O95433-2;G3V438;H0YJG7	Activator of 90 kDa heat shock protein ATPase homolog 1	AHSA1	sp|O95433|AHSA1_HUMAN Activator of 90 kDa heat shock protein ATPase homolog 1 OS=Homo sapiens GN=AHSA1 PE=1 SV=1;sp|O95433-2|AHSA1_HUMAN Isoform 2 of Activator of 90 kDa heat shock protein ATPase homolog 1 OS=Homo sapiens GN=AHSA1;tr|G3V438|G3V438_HUMAN Ac	2572900	1179500	1943600	1528400	0	1960200	5400300	4934100	6387300	7160300	7137200	5106200	6177400	4851400	12099000	8659300	10049000	9698700	10461000	9697600	5935700	7916400	8182300	8103000	5195100	3888900	11109000	5988500	10418000	4443500
F5H4B6;Q8IZ83-3;Q8IZ83;M0QY06	F5H4B6;Q8IZ83-3;Q8IZ83	Aldehyde dehydrogenase family 16 member A1	ALDH16A1	tr|F5H4B6|F5H4B6_HUMAN Aldehyde dehydrogenase family 16 member A1 OS=Homo sapiens GN=ALDH16A1 PE=1 SV=1;sp|Q8IZ83-3|A16A1_HUMAN Isoform 3 of Aldehyde dehydrogenase family 16 member A1 OS=Homo sapiens GN=ALDH16A1;sp|Q8IZ83|A16A1_HUMAN Aldehyde dehydrogenase	0	0	0	0	0	0	331590	417640	427060	348050	380550	346050	353260	262620	866220	460260	352030	367310	1452900	1505800	1319400	1538200	1476500	1284100	0	0	0	0	0	0
P50995-2;P50995;H0Y6E1	P50995-2;P50995;H0Y6E1	Annexin A11	ANXA11	sp|P50995-2|ANX11_HUMAN Isoform 2 of Annexin A11 OS=Homo sapiens GN=ANXA11;sp|P50995|ANX11_HUMAN Annexin A11 OS=Homo sapiens GN=ANXA11 PE=1 SV=1;tr|H0Y6E1|H0Y6E1_HUMAN Annexin A11 (Fragment) OS=Homo sapiens GN=ANXA11 PE=1 SV=1	3210100	2573400	2833000	2871800	2048800	2057500	0	0	0	0	0	0	0	0	0	0	0	0	0	0	0	0	0	0	0	0	0	0	0	0
P07355;P07355-2;H0YN42;H0YMD0;H0YMU9;A6NMY6;H0YKS4;H0YM50;H0YNP5;H0YN28;H0YL33;H0YMM1;H0YKZ7;H0YLV6;H0YMT9;H0YKX9;H0YNA0;H0YKL9;H0YMW4;H0YKV8;H0YN52;H0YMD9;H0YNB8;H0YKN4;H0YLE2	P07355;P07355-2;H0YN42;H0YMD0;H0YMU9;A6NMY6;H0YKS4;H0YM50;H0YNP5	Annexin A2;Annexin;Putative annexin A2-like protein	ANXA2;ANXA2P2	sp|P07355|ANXA2_HUMAN Annexin A2 OS=Homo sapiens GN=ANXA2 PE=1 SV=2;sp|P07355-2|ANXA2_HUMAN Isoform 2 of Annexin A2 OS=Homo sapiens GN=ANXA2;tr|H0YN42|H0YN42_HUMAN Annexin (Fragment) OS=Homo sapiens GN=ANXA2 PE=1 SV=1;tr|H0YMD0|H0YMD0_HUMAN Annexin (Fragme	181160000	182580000	156720000	151170000	107780000	105210000	24701000	25914000	24230000	23189000	32110000	33482000	17975000	18647000	10400000	13150000	10813000	9775000	49528000	46106000	49044000	50153000	46651000	40414000	3132000	6069000	3843100	5011600	10291000	6628200
P12429;D6RA82;D6RFG5;D6RCA8;D6RAZ8;D6RFJ9	P12429;D6RA82;D6RFG5	Annexin A3;Annexin	ANXA3	sp|P12429|ANXA3_HUMAN Annexin A3 OS=Homo sapiens GN=ANXA3 PE=1 SV=3;tr|D6RA82|D6RA82_HUMAN Annexin OS=Homo sapiens GN=ANXA3 PE=1 SV=1;tr|D6RFG5|D6RFG5_HUMAN Annexin (Fragment) OS=Homo sapiens GN=ANXA3 PE=1 SV=1	20539000	12120000	12278000	8336400	9291700	14133000	0	0	0	272500	0	0	0	0	0	0	565960	0	0	0	0	0	468150	0	0	0	0	0	0	0
P08758;D6RBE9;D6RBL5;E9PHT9;D6RCN3	P08758;D6RBE9;D6RBL5;E9PHT9	Annexin A5;Annexin	ANXA5	sp|P08758|ANXA5_HUMAN Annexin A5 OS=Homo sapiens GN=ANXA5 PE=1 SV=2;tr|D6RBE9|D6RBE9_HUMAN Annexin OS=Homo sapiens GN=ANXA5 PE=1 SV=1;tr|D6RBL5|D6RBL5_HUMAN Annexin OS=Homo sapiens GN=ANXA5 PE=1 SV=1;tr|E9PHT9|E9PHT9_HUMAN Annexin OS=Homo sapiens GN=ANXA5	12741000	15809000	4822200	3744300	3724300	3287500	534060	0	547640	0	929100	1086200	332020	0	1120200	0	0	0	723090	0	1314600	2377700	0	688290	0	0	0	0	0	0
A0A0B4J2D4;Q5VT79;B4DTF2;A0A075B752;A0A0B4J2F9;Q5VT79-2	A0A0B4J2D4;Q5VT79;B4DTF2;A0A075B752;A0A0B4J2F9;Q5VT79-2	Annexin;Annexin A8-like protein 2	ANXA8L1	tr|A0A0B4J2D4|A0A0B4J2D4_HUMAN Annexin OS=Homo sapiens GN=ANXA8L1 PE=1 SV=1;sp|Q5VT79|AXA82_HUMAN Annexin A8-like protein 2 OS=Homo sapiens GN=ANXA8L2 PE=2 SV=1;tr|B4DTF2|B4DTF2_HUMAN Annexin OS=Homo sapiens GN=ANXA8L1 PE=1 SV=1;tr|A0A075B752|A0A075B752_HU	7824500	6570200	5774800	6073500	9244500	8453900	0	0	0	0	0	0	0	0	0	0	0	0	0	0	0	0	0	0	0	0	0	0	0	0
P63010-3;P63010;P63010-2;A0A087X253;A0A087WU93;A0A087WZQ6;A0A087WYD1;K7ERB2;K7EN71;K7EJ01;H7C034;K7EJX1	P63010-3;P63010;P63010-2;A0A087X253;A0A087WU93;A0A087WZQ6	AP-2 complex subunit beta	AP2B1	sp|P63010-3|AP2B1_HUMAN Isoform 3 of AP-2 complex subunit beta OS=Homo sapiens GN=AP2B1;sp|P63010|AP2B1_HUMAN AP-2 complex subunit beta OS=Homo sapiens GN=AP2B1 PE=1 SV=1;sp|P63010-2|AP2B1_HUMAN Isoform 2 of AP-2 complex subunit beta OS=Homo sapiens GN=AP2	0	0	0	0	0	0	2988200	2903100	3812400	3568200	3223900	2854100	8429600	7521600	6407900	8292900	9266800	9268800	6150000	6547900	6658600	6393500	5755300	7038300	5249400	3452200	4176600	4313900	4788300	2856600
E7EMM4;Q13510;Q13510-2;Q13510-3	E7EMM4;Q13510;Q13510-2;Q13510-3	Acid ceramidase;Acid ceramidase subunit alpha;Acid ceramidase subunit beta	ASAH1	tr|E7EMM4|E7EMM4_HUMAN Acid ceramidase OS=Homo sapiens GN=ASAH1 PE=1 SV=1;sp|Q13510|ASAH1_HUMAN Acid ceramidase OS=Homo sapiens GN=ASAH1 PE=1 SV=5;sp|Q13510-2|ASAH1_HUMAN Isoform 2 of Acid ceramidase OS=Homo sapiens GN=ASAH1;sp|Q13510-3|ASAH1_HUMAN Isoform	0	0	0	0	0	0	401530	367490	199420	272190	270510	329700	902370	1064900	1384200	939970	2276300	1080500	2470100	2768400	3513100	3810700	3272500	3915900	0	0	0	0	0	0
P27797;K7EJB9;K7EL50	P27797;K7EJB9	Calreticulin	CALR	sp|P27797|CALR_HUMAN Calreticulin OS=Homo sapiens GN=CALR PE=1 SV=1;tr|K7EJB9|K7EJB9_HUMAN Calreticulin (Fragment) OS=Homo sapiens GN=CALR PE=1 SV=1	61300000	68659000	57274000	64998000	74166000	73126000	49569000	44099000	45620000	44858000	38885000	40394000	12610000	11639000	6754400	8413400	20597000	23605000	70018000	78286000	75423000	68806000	57385000	57811000	46573000	37780000	27692000	34625000	41726000	45859000
Q86VP6;Q86VP6-2;A0A0C4DGH5;H0YH27;Q86VP6-3;F5H6I6;O75155-2;O75155;F8WBB8	Q86VP6;Q86VP6-2;A0A0C4DGH5	Cullin-associated NEDD8-dissociated protein 1	CAND1	sp|Q86VP6|CAND1_HUMAN Cullin-associated NEDD8-dissociated protein 1 OS=Homo sapiens GN=CAND1 PE=1 SV=2;sp|Q86VP6-2|CAND1_HUMAN Isoform 2 of Cullin-associated NEDD8-dissociated protein 1 OS=Homo sapiens GN=CAND1;tr|A0A0C4DGH5|A0A0C4DGH5_HUMAN Cullin-associa	2186900	2121100	1838200	2182800	2381600	2385500	12144000	13785000	16209000	16737000	14937000	16744000	21625000	22765000	21522000	20799000	21307000	18082000	13209000	14835000	15803000	16923000	15072000	14504000	9847000	5104600	9067100	6939900	7963100	14862000
Q14444-2;Q14444;A0A087X082;E9PLA9;G3V153	Q14444-2;Q14444;A0A087X082;E9PLA9;G3V153	Caprin-1	CAPRIN1	sp|Q14444-2|CAPR1_HUMAN Isoform 2 of Caprin-1 OS=Homo sapiens GN=CAPRIN1;sp|Q14444|CAPR1_HUMAN Caprin-1 OS=Homo sapiens GN=CAPRIN1 PE=1 SV=2;tr|A0A087X082|A0A087X082_HUMAN Caprin-1 OS=Homo sapiens GN=CAPRIN1 PE=1 SV=1;tr|E9PLA9|E9PLA9_HUMAN Caprin-1 (Fragm	3843800	4925400	4106700	4024400	3175700	3239700	2188300	2597000	3048100	3831900	2855700	3157000	1520600	1441900	1976100	1862600	2064000	2608300	5930600	5840900	5045600	5666600	4879800	5205300	2719400	3135500	2857200	3114300	2383200	4331700
P04040	P04040	Catalase	CAT	sp|P04040|CATA_HUMAN Catalase OS=Homo sapiens GN=CAT PE=1 SV=3	28690000	30382000	30164000	29267000	23153000	24880000	195460	45809	0	46610	74062	95662	1751900	2521700	850480	525380	1393900	709090	392460	330550	396570	534240	184870	239860	202610	168810	167610	510360	217060	565150
P50991;P50991-2	P50991;P50991-2	T-complex protein 1 subunit delta	CCT4	sp|P50991|TCPD_HUMAN T-complex protein 1 subunit delta OS=Homo sapiens GN=CCT4 PE=1 SV=4;sp|P50991-2|TCPD_HUMAN Isoform 2 of T-complex protein 1 subunit delta OS=Homo sapiens GN=CCT4	10906000	9376900	10050000	9372900	9699000	8101900	16865000	17625000	16240000	18519000	17377000	19824000	16955000	21377000	15778000	17288000	17268000	16408000	22566000	21253000	19057000	19602000	24701000	23994000	11906000	12617000	15534000	16658000	15428000	12264000
P16070-18;P16070-12;P16070-14;P16070-13;P16070-11;P16070-10;P16070-16;P16070-8;P16070-17;P16070-6;P16070-4;P16070-3;P16070-7;P16070-5;P16070;H0YD13;H0Y2P0;H0YE40;H0YDW7;H0YCV9;H0Y5E4;P16070-15;P16070-9;H0YDX6;E9PKC6;H0YD17;Q86UZ1;P16070-19;H0YD90;J3KN83;H0YEV3;H0YEU1	P16070-18;P16070-12;P16070-14;P16070-13;P16070-11;P16070-10;P16070-16;P16070-8;P16070-17;P16070-6;P16070-4;P16070-3;P16070-7;P16070-5;P16070;H0YD13;H0Y2P0;H0YE40;H0YDW7;H0YCV9;H0Y5E4;P16070-15;P16070-9	CD44 antigen	CD44	sp|P16070-18|CD44_HUMAN Isoform 18 of CD44 antigen OS=Homo sapiens GN=CD44;sp|P16070-12|CD44_HUMAN Isoform 12 of CD44 antigen OS=Homo sapiens GN=CD44;sp|P16070-14|CD44_HUMAN Isoform 14 of CD44 antigen OS=Homo sapiens GN=CD44;sp|P16070-13|CD44_HUMAN Isoform	70237000	72025000	77736000	73938000	94817000	93966000	40366000	44522000	25239000	27709000	41959000	37838000	2060400	2645200	2426300	3039300	1931100	1782600	41474000	39221000	40485000	42891000	42568000	39535000	4891600	4010400	7956800	6012200	2836300	6021500
A6NNI4;G8JLH6;P21926;A0A087WZG3;A0A087WU13	A6NNI4;G8JLH6;P21926	Tetraspanin;CD9 antigen	CD9	tr|A6NNI4|A6NNI4_HUMAN Tetraspanin OS=Homo sapiens GN=CD9 PE=1 SV=1;tr|G8JLH6|G8JLH6_HUMAN Tetraspanin (Fragment) OS=Homo sapiens GN=CD9 PE=1 SV=1;sp|P21926|CD9_HUMAN CD9 antigen OS=Homo sapiens GN=CD9 PE=1 SV=4	0	0	0	0	0	0	22574000	22938000	11775000	14243000	17074000	21708000	7125000	5707300	6287200	5100600	7552900	10082000	5275200	5371600	7081900	6795100	5749400	7039900	5549100	5523200	5569600	5117200	4278800	4089100
P12830;A0A087WXI5;A0A087WX17;A0A087WU43;P12830-2;H3BNC6;H3BVI7;J3QKP1	P12830;A0A087WXI5;A0A087WX17;A0A087WU43;P12830-2;H3BNC6;H3BVI7	Cadherin-1;E-Cad/CTF1;E-Cad/CTF2;E-Cad/CTF3	CDH1	sp|P12830|CADH1_HUMAN Cadherin-1 OS=Homo sapiens GN=CDH1 PE=1 SV=3;tr|A0A087WXI5|A0A087WXI5_HUMAN Cadherin-1 OS=Homo sapiens GN=CDH1 PE=1 SV=1;tr|A0A087WX17|A0A087WX17_HUMAN Cadherin-1 OS=Homo sapiens GN=CDH1 PE=1 SV=1;tr|A0A087WU43|A0A087WU43_HUMAN Cadher	4655100	4239400	4647200	3793500	5945200	5903800	7547600	7420700	6698500	7659300	8699700	9507600	13820000	16583000	11271000	7335000	7780000	8574800	4470400	4802800	4621000	4885700	4994700	4668900	8288200	7907700	8306000	8234300	7795900	12289000
P19022-2;C9JMH2;C9J126;C9J8J8	P19022-2	Cadherin-2	CDH2	sp|P19022-2|CADH2_HUMAN Isoform 2 of Cadherin-2 OS=Homo sapiens GN=CDH2	0	0	0	0	0	0	645980	551710	432010	473280	521710	535810	0	0	0	0	0	0	1628500	1995200	2624400	2367500	2750100	2525300	0	0	0	0	0	0
Q9HCU4	Q9HCU4	Cadherin EGF LAG seven-pass G-type receptor 2	CELSR2	sp|Q9HCU4|CELR2_HUMAN Cadherin EGF LAG seven-pass G-type receptor 2 OS=Homo sapiens GN=CELSR2 PE=1 SV=1	0	0	0	0	0	0	650550	563310	429580	515770	372460	575100	2297000	1477600	2515400	1757100	943870	1083000	0	0	0	0	0	0	0	0	0	0	0	0
A0A087WVQ6;Q00610-2;Q00610;J3KS13;P53675-2;P53675;A0A087WX41;K7EJJ5;J3KRF5;J3KSQ2;J3QL20;F5H5N6;A0A087WV74;A0A087WXH4	A0A087WVQ6;Q00610-2;Q00610	Clathrin heavy chain;Clathrin heavy chain 1	CLTC	tr|A0A087WVQ6|A0A087WVQ6_HUMAN Clathrin heavy chain OS=Homo sapiens GN=CLTC PE=1 SV=1;sp|Q00610-2|CLH1_HUMAN Isoform 2 of Clathrin heavy chain 1 OS=Homo sapiens GN=CLTC;sp|Q00610|CLH1_HUMAN Clathrin heavy chain 1 OS=Homo sapiens GN=CLTC PE=1 SV=5	31400000	26958000	29922000	29372000	32999000	34340000	44236000	45915000	48519000	50773000	53266000	54262000	83486000	91176000	88941000	93913000	110120000	106190000	38333000	37379000	39012000	41527000	40210000	40384000	36961000	42430000	49066000	50212000	42944000	53469000
Q9Y2B0;F8VXJ7;F8W031;F8W1K5;H0YI18;F8W1U5;F8VP03;Q9Y2B0-2	Q9Y2B0;F8VXJ7;F8W031;F8W1K5	Protein canopy homolog 2	CNPY2	sp|Q9Y2B0|CNPY2_HUMAN Protein canopy homolog 2 OS=Homo sapiens GN=CNPY2 PE=1 SV=1;tr|F8VXJ7|F8VXJ7_HUMAN Protein canopy homolog 2 (Fragment) OS=Homo sapiens GN=CNPY2 PE=1 SV=1;tr|F8W031|F8W031_HUMAN Uncharacterized protein (Fragment) OS=Homo sapiens PE=1 S	0	0	0	0	0	0	2064200	2205500	2878200	2561000	2148900	2647700	1210200	1551100	1053400	1761400	1882800	1867300	3750400	2984200	2681000	2745300	3771900	4436700	2480100	2361000	2277700	2181100	2525000	2542600
P20908;A0A087WXW9;H7BY82	P20908;A0A087WXW9	Collagen alpha-1(V) chain	COL5A1	sp|P20908|CO5A1_HUMAN Collagen alpha-1(V) chain OS=Homo sapiens GN=COL5A1 PE=1 SV=3;tr|A0A087WXW9|A0A087WXW9_HUMAN Collagen alpha-1(V) chain OS=Homo sapiens GN=COL5A1 PE=1 SV=1	3785300	3812000	3630200	3639500	3732700	5767900	0	0	0	0	0	0	0	0	0	0	0	0	0	0	0	0	1287600	1502400	0	0	0	0	0	0
A0A087X0S5;P12109	A0A087X0S5;P12109	Collagen alpha-1(VI) chain	COL6A1	tr|A0A087X0S5|A0A087X0S5_HUMAN Collagen alpha-1(VI) chain OS=Homo sapiens GN=COL6A1 PE=1 SV=1;sp|P12109|CO6A1_HUMAN Collagen alpha-1(VI) chain OS=Homo sapiens GN=COL6A1 PE=1 SV=3	61058000	59386000	67811000	77257000	88679000	89020000	4539700	4750200	3779600	4238500	4024100	3723900	926510	847960	1333900	1711700	37539	333900	1314200	308540	961400	1332300	364650	351530	0	0	0	0	0	0
P12110-2;P12110-3;P12110;C9JH44;H7C0M5	P12110-2;P12110-3;P12110	Collagen alpha-2(VI) chain	COL6A2	sp|P12110-2|CO6A2_HUMAN Isoform 2C2A of Collagen alpha-2(VI) chain OS=Homo sapiens GN=COL6A2;sp|P12110-3|CO6A2_HUMAN Isoform 2C2A of Collagen alpha-2(VI) chain OS=Homo sapiens GN=COL6A2;sp|P12110|CO6A2_HUMAN Collagen alpha-2(VI) chain OS=Homo sapiens GN=C	2615600	2532200	3133500	3206000	3385000	4082300	0	0	0	0	0	0	0	0	0	0	0	0	0	0	0	0	0	0	0	0	0	0	0	0
Q9ULV4;Q9ULV4-2;Q9ULV4-3;B4E3S0;H0YHL7;F8W1H8;F8VUX3;F8VSA4;F8VRE9;F8VTT6;F8VVB7;F8VV53;J3QLV6;J3KSS5;Q6QEF8-4;Q6QEF8-3;Q6QEF8-2;Q6QEF8-5;Q6QEF8	Q9ULV4;Q9ULV4-2;Q9ULV4-3;B4E3S0;H0YHL7	Coronin-1C;Coronin	CORO1C	sp|Q9ULV4|COR1C_HUMAN Coronin-1C OS=Homo sapiens GN=CORO1C PE=1 SV=1;sp|Q9ULV4-2|COR1C_HUMAN Isoform 2 of Coronin-1C OS=Homo sapiens GN=CORO1C;sp|Q9ULV4-3|COR1C_HUMAN Isoform 3 of Coronin-1C OS=Homo sapiens GN=CORO1C;tr|B4E3S0|B4E3S0_HUMAN Coronin OS=Homo	5695900	5078000	6373900	4365500	5371900	6730400	4627400	4331500	5440700	5689600	4884100	4802500	3605400	3585400	3452100	3786100	4685100	3842500	8038100	7841400	5158300	5537700	6370500	6514400	3378100	4191000	2634600	2537100	2808500	4371500
Q14019;H3BT58	Q14019;H3BT58	Coactosin-like protein	COTL1	sp|Q14019|COTL1_HUMAN Coactosin-like protein OS=Homo sapiens GN=COTL1 PE=1 SV=3;tr|H3BT58|H3BT58_HUMAN Coactosin-like protein OS=Homo sapiens GN=COTL1 PE=1 SV=1	12327000	11926000	12799000	15116000	21121000	21641000	10915000	10663000	10236000	8562200	8512000	7713500	3094800	2945900	1629800	2163600	3457800	3650100	14799000	17935000	19722000	17511000	11444000	13003000	12327000	10957000	12176000	13825000	12549000	11432000
Q9UI42-2;Q9UI42;C9J6N7;C9J3P4;B7Z5J4	Q9UI42-2;Q9UI42;C9J6N7;C9J3P4;B7Z5J4	Carboxypeptidase A4	CPA4	sp|Q9UI42-2|CBPA4_HUMAN Isoform 2 of Carboxypeptidase A4 OS=Homo sapiens GN=CPA4;sp|Q9UI42|CBPA4_HUMAN Carboxypeptidase A4 OS=Homo sapiens GN=CPA4 PE=1 SV=2;tr|C9J6N7|C9J6N7_HUMAN Carboxypeptidase A4 (Fragment) OS=Homo sapiens GN=CPA4 PE=1 SV=1;tr|C9J3P4|C	2311300	2550200	3455900	3466300	5398300	5356100	0	0	0	0	0	0	0	0	0	0	0	0	0	0	0	0	0	0	0	0	0	0	0	0
O75534-2;O75534;O75534-3;O75534-4;E9PLT0;E9PLD4;E9PNG3;E9PKN4	O75534-2;O75534;O75534-3;O75534-4;E9PLT0	Cold shock domain-containing protein E1	CSDE1	sp|O75534-2|CSDE1_HUMAN Isoform 2 of Cold shock domain-containing protein E1 OS=Homo sapiens GN=CSDE1;sp|O75534|CSDE1_HUMAN Cold shock domain-containing protein E1 OS=Homo sapiens GN=CSDE1 PE=1 SV=2;sp|O75534-3|CSDE1_HUMAN Isoform 3 of Cold shock domain-co	363440	0	0	0	0	0	1972900	1948200	3377100	3178300	2303700	2987400	2318800	2640100	2829300	3128600	4569100	3685800	1536700	1592900	1160200	1054800	1221500	1240300	4926200	0	0	0	0	1697400
Q15828	Q15828	Cystatin-M	CST6	sp|Q15828|CYTM_HUMAN Cystatin-M OS=Homo sapiens GN=CST6 PE=1 SV=1	0	0	0	0	0	0	5042400	4164800	4899700	3878500	3183600	4557000	304250	166180	128320	306060	343290	227520	12038000	11447000	14111000	12404000	10824000	10611000	0	0	0	0	0	0
B4DGU4;P35222	B4DGU4;P35222	Catenin beta-1	CTNNB1	tr|B4DGU4|B4DGU4_HUMAN Catenin beta-1 OS=Homo sapiens GN=CTNNB1 PE=1 SV=1;sp|P35222|CTNB1_HUMAN Catenin beta-1 OS=Homo sapiens GN=CTNNB1 PE=1 SV=1	2133800	2585200	2182100	2302300	1789000	2338200	2560400	2388500	2660800	2764500	2467200	2305600	2112400	1608300	1378500	1452300	1547400	1666900	2779600	3388300	3244000	3234900	4456900	5195600	3119500	1759000	2422500	2257200	1707000	1982900
P07858;E9PKQ7;E9PNL5;E9PHZ5;E9PLY3;E9PSG5;E9PQM1;E9PR54;E9PJ67;E9PCB3;E9PS78;R4GMQ5	P07858	Cathepsin B;Cathepsin B light chain;Cathepsin B heavy chain	CTSB	sp|P07858|CATB_HUMAN Cathepsin B OS=Homo sapiens GN=CTSB PE=1 SV=3	38460000	34384000	22622000	30705000	18121000	16920000	9213200	11628000	8094200	7820300	8942700	8868100	6700900	8440500	8032500	7911600	9982000	7573100	49222000	45743000	44763000	47493000	42416000	41366000	389560	137140	0	0	512320	722170
Q16531;F5GY55;Q16531-2;F5H0Y5;F5H775;F5H581;F5H2L3;F5H6C5;F5H238;F5GWI0;F8WF81;F5GZY8;F5GZ34;F5H4N9;F5GYG8;F5H7A0;F5H198	Q16531;F5GY55	DNA damage-binding protein 1	DDB1	sp|Q16531|DDB1_HUMAN DNA damage-binding protein 1 OS=Homo sapiens GN=DDB1 PE=1 SV=1;tr|F5GY55|F5GY55_HUMAN DNA damage-binding protein 1 OS=Homo sapiens GN=DDB1 PE=1 SV=1	7577900	6489500	7428600	8116200	11459000	10372000	20455000	20796000	18815000	18874000	17696000	20317000	19600000	24733000	26524000	20860000	27403000	25667000	25370000	23956000	23931000	24439000	25513000	25628000	20986000	30572000	27857000	27086000	17169000	23436000
P60981;P60981-2;F6RFD5	P60981;P60981-2;F6RFD5	Destrin	DSTN	sp|P60981|DEST_HUMAN Destrin OS=Homo sapiens GN=DSTN PE=1 SV=3;sp|P60981-2|DEST_HUMAN Isoform 2 of Destrin OS=Homo sapiens GN=DSTN;tr|F6RFD5|F6RFD5_HUMAN Destrin OS=Homo sapiens GN=DSTN PE=1 SV=1	5874500	4823600	3940000	5135900	3472900	3314500	9706900	8578800	10142000	10773000	9375900	7581300	19206000	14680000	17949000	19074000	25722000	25450000	14275000	13429000	8905000	7467100	10173000	9378100	15679000	20489000	18690000	19747000	18385000	22705000
E9PK01;P29692;A0A087X1X7;E9PRY8;P29692-2;E9PQ49;E9PI39;P29692-4;E9PPR1;E9PL12;E9PMW7;E9PIZ1;H0YCK7;E9PK06;E9PK72	E9PK01;P29692;A0A087X1X7;E9PRY8;P29692-2;E9PQ49;E9PI39;P29692-4;E9PPR1;E9PL12;E9PMW7;E9PIZ1;H0YCK7	Elongation factor 1-delta	EEF1D	tr|E9PK01|E9PK01_HUMAN Elongation factor 1-delta (Fragment) OS=Homo sapiens GN=EEF1D PE=1 SV=1;sp|P29692|EF1D_HUMAN Elongation factor 1-delta OS=Homo sapiens GN=EEF1D PE=1 SV=5;tr|A0A087X1X7|A0A087X1X7_HUMAN Elongation factor 1-delta OS=Homo sapiens GN=EEF	32148000	30405000	28451000	27490000	26847000	26707000	13494000	14544000	19264000	15739000	13820000	12714000	7016300	5751600	6991400	7901500	8380900	7004400	14200000	13641000	12986000	14593000	15223000	13663000	3765600	5476600	4961400	2820200	1796300	1319900
A0A087WUA5;Q9H223	A0A087WUA5;Q9H223	EH domain-containing protein 4	EHD4	tr|A0A087WUA5|A0A087WUA5_HUMAN EH domain-containing protein 4 OS=Homo sapiens GN=EHD4 PE=1 SV=1;sp|Q9H223|EHD4_HUMAN EH domain-containing protein 4 OS=Homo sapiens GN=EHD4 PE=1 SV=1	1454800	1540600	1887900	1421800	1112300	1126600	0	0	0	0	0	0	0	0	0	0	0	0	0	0	0	0	0	0	0	0	0	0	0	0
B5MCA4;P16422;C9JKY3	B5MCA4;P16422	Epithelial cell adhesion molecule	EPCAM	tr|B5MCA4|B5MCA4_HUMAN Epithelial cell adhesion molecule OS=Homo sapiens GN=EPCAM PE=1 SV=1;sp|P16422|EPCAM_HUMAN Epithelial cell adhesion molecule OS=Homo sapiens GN=EPCAM PE=1 SV=2	0	0	0	0	0	0	8495100	7299000	6204400	6157600	7117700	7485200	6016700	5144100	5633900	6045500	8341700	8994700	2175500	2249600	3119300	2680100	2489200	2822200	5671600	3263300	3978700	4508800	4356400	3501500
P30040;F8VY02;F8W1G0;P30040-2	P30040;F8VY02	Endoplasmic reticulum resident protein 29	ERP29	sp|P30040|ERP29_HUMAN Endoplasmic reticulum resident protein 29 OS=Homo sapiens GN=ERP29 PE=1 SV=4;tr|F8VY02|F8VY02_HUMAN Endoplasmic reticulum resident protein 29 OS=Homo sapiens GN=ERP29 PE=1 SV=1	7693700	6780100	6853800	6310600	6489600	7961800	1729900	2082200	2357300	2313700	2802500	3118400	1150500	1462300	1029900	1189700	2006900	2682900	5259900	5690400	7338600	6771800	6555700	7860600	5490500	2332300	6572700	2423500	6300600	1990900
E7EQR4;P15311	E7EQR4;P15311	Ezrin	EZR	tr|E7EQR4|E7EQR4_HUMAN Ezrin OS=Homo sapiens GN=EZR PE=1 SV=3;sp|P15311|EZRI_HUMAN Ezrin OS=Homo sapiens GN=EZR PE=1 SV=4	74361000	67929000	89461000	85331000	97546000	91086000	35719000	35672000	35116000	37967000	36464000	31322000	23649000	23591000	22487000	23913000	24479000	28133000	44257000	48174000	63694000	61307000	49384000	50401000	73093000	65182000	64416000	67061000	80886000	87358000
P23142-4;B1AHL2;P23142-2;P23142-3;B1AHM7;B1AHM9;H7C1M6;B1AHN3;B1AHM6;B1AHM8;B1AHM5;B1AHM4	P23142-4;B1AHL2;P23142-2;P23142-3	Fibulin-1	FBLN1	sp|P23142-4|FBLN1_HUMAN Isoform C of Fibulin-1 OS=Homo sapiens GN=FBLN1;tr|B1AHL2|B1AHL2_HUMAN Fibulin-1 OS=Homo sapiens GN=FBLN1 PE=1 SV=1;sp|P23142-2|FBLN1_HUMAN Isoform A of Fibulin-1 OS=Homo sapiens GN=FBLN1;sp|P23142-3|FBLN1_HUMAN Isoform B of Fibulin	35220000	36256000	59485000	58411000	44236000	42822000	18433000	19900000	17979000	17705000	17156000	17747000	4398200	6207900	3504800	4556700	3582800	3825500	13376000	15125000	14837000	15741000	11678000	14514000	0	0	0	0	0	0
Q96AY3;H0Y827;Q96AY3-2;K7EM43;K7ELI6;K7ESG6	Q96AY3	Peptidyl-prolyl cis-trans isomerase FKBP10	FKBP10	sp|Q96AY3|FKB10_HUMAN Peptidyl-prolyl cis-trans isomerase FKBP10 OS=Homo sapiens GN=FKBP10 PE=1 SV=1	0	0	0	0	0	0	410270	336210	309340	286050	274260	281870	0	0	0	0	0	0	1805100	1921600	1111200	1104400	1377100	1300700	0	0	0	0	0	0
Q02790;F5H1U3;F5H120;H0YFG2	Q02790	Peptidyl-prolyl cis-trans isomerase FKBP4;Peptidyl-prolyl cis-trans isomerase FKBP4, N-terminally processed	FKBP4	sp|Q02790|FKBP4_HUMAN Peptidyl-prolyl cis-trans isomerase FKBP4 OS=Homo sapiens GN=FKBP4 PE=1 SV=3	13576000	14357000	13417000	12945000	13518000	15953000	25268000	26339000	26367000	28724000	27857000	26618000	40763000	36637000	39270000	44036000	54081000	50229000	21655000	23381000	19818000	19966000	17965000	15076000	51169000	86182000	82121000	103750000	81849000	100710000
Q13283;E5RIZ6;E5RI46;E5RIF8;E5RH42;E5RJU8;Q13283-2;E5RH00	Q13283	Ras GTPase-activating protein-binding protein 1	G3BP1	sp|Q13283|G3BP1_HUMAN Ras GTPase-activating protein-binding protein 1 OS=Homo sapiens GN=G3BP1 PE=1 SV=1	4949900	4799700	4047200	4034500	3548600	2997300	5832300	5563800	8034300	8226700	7158000	7360200	4106500	4723000	5213200	5753800	5208800	4319900	11517000	11902000	12152000	12704000	13912000	13694000	2706400	5992400	3694900	4284700	3040000	5063000
P22466	P22466	Galanin peptides;Galanin;Galanin message-associated peptide	GAL	sp|P22466|GALA_HUMAN Galanin peptides OS=Homo sapiens GN=GAL PE=1 SV=3	3031500	3758100	2722500	3345000	1490200	1342500	0	0	0	0	0	0	0	0	0	0	0	0	0	0	0	0	0	0	0	0	0	0	0	0
Q14393-3;Q14393-2;Q14393;Q14393-5;Q14393-4	Q14393-3;Q14393-2;Q14393;Q14393-5;Q14393-4	Growth arrest-specific protein 6	GAS6	sp|Q14393-3|GAS6_HUMAN Isoform 3 of Growth arrest-specific protein 6 OS=Homo sapiens GN=GAS6;sp|Q14393-2|GAS6_HUMAN Isoform 2 of Growth arrest-specific protein 6 OS=Homo sapiens GN=GAS6;sp|Q14393|GAS6_HUMAN Growth arrest-specific protein 6 OS=Homo sapiens	2139000	2323200	3182900	3277400	3764600	3655300	0	0	0	0	0	0	0	0	0	0	0	0	0	0	0	0	0	0	0	0	0	0	0	0
P32455;Q9H0R5-4;Q9H0R5;H3BNS1;P32456;F6X827	P32455	Interferon-induced guanylate-binding protein 1	GBP1	sp|P32455|GBP1_HUMAN Interferon-induced guanylate-binding protein 1 OS=Homo sapiens GN=GBP1 PE=1 SV=2	0	0	0	0	0	0	1123900	1072800	1287100	1207600	817460	1085400	0	0	0	0	0	0	6558400	6276900	7596400	7443200	7635300	7394200	0	0	0	0	0	0
Q9Y2T3;Q9Y2T3-3;Q9Y2T3-2;Q5SZC6;Q5SZC5;H0YDZ7;Q5SZC3	Q9Y2T3;Q9Y2T3-3;Q9Y2T3-2;Q5SZC6	Guanine deaminase	GDA	sp|Q9Y2T3|GUAD_HUMAN Guanine deaminase OS=Homo sapiens GN=GDA PE=1 SV=1;sp|Q9Y2T3-3|GUAD_HUMAN Isoform 3 of Guanine deaminase OS=Homo sapiens GN=GDA;sp|Q9Y2T3-2|GUAD_HUMAN Isoform 2 of Guanine deaminase OS=Homo sapiens GN=GDA;tr|Q5SZC6|Q5SZC6_HUMAN Guanine	2215100	2463700	1757000	2299000	3278100	2698100	0	0	0	0	0	0	0	0	0	0	0	0	0	0	0	0	0	0	0	0	0	0	0	0
Q04760;Q04760-2	Q04760;Q04760-2	Lactoylglutathione lyase	GLO1	sp|Q04760|LGUL_HUMAN Lactoylglutathione lyase OS=Homo sapiens GN=GLO1 PE=1 SV=4;sp|Q04760-2|LGUL_HUMAN Isoform 2 of Lactoylglutathione lyase OS=Homo sapiens GN=GLO1	9047100	8099400	8779700	8426800	8518000	8283400	14425000	14917000	12381000	12419000	15928000	16199000	13077000	10545000	18439000	20800000	17018000	14890000	16392000	15631000	15852000	14782000	16029000	15630000	12565000	18624000	20444000	21752000	13927000	18108000
P06396-2;A0A0A0MS51;A0A0A0MT01;P06396-4;P06396-3;P06396;Q5T0H9;Q5T0H8;Q5T0I0;Q5T0I1	P06396-2;A0A0A0MS51;A0A0A0MT01;P06396-4;P06396-3;P06396;Q5T0H9;Q5T0H8	Gelsolin	GSN	sp|P06396-2|GELS_HUMAN Isoform 2 of Gelsolin OS=Homo sapiens GN=GSN;tr|A0A0A0MS51|A0A0A0MS51_HUMAN Gelsolin OS=Homo sapiens GN=GSN PE=1 SV=1;tr|A0A0A0MT01|A0A0A0MT01_HUMAN Gelsolin OS=Homo sapiens GN=GSN PE=1 SV=1;sp|P06396-4|GELS_HUMAN Isoform 4 of Gelsol	481050	589190	544780	0	768750	0	9799200	8138400	5228600	5503700	7063500	6498900	15769000	19957000	13964000	13901000	12520000	12761000	5815400	5618300	5566000	5140100	4222500	4223700	31831000	42899000	46886000	55957000	50791000	34105000
P15170-2;P15170-3;H3BR35;P15170;H3BSV8	P15170-2;P15170-3;H3BR35;P15170	Eukaryotic peptide chain release factor GTP-binding subunit ERF3A	GSPT1	sp|P15170-2|ERF3A_HUMAN Isoform 2 of Eukaryotic peptide chain release factor GTP-binding subunit ERF3A OS=Homo sapiens GN=GSPT1;sp|P15170-3|ERF3A_HUMAN Isoform 3 of Eukaryotic peptide chain release factor GTP-binding subunit ERF3A OS=Homo sapiens GN=GSPT1;	0	0	0	0	0	0	2418700	2737900	4917000	3704600	2660300	3172300	3936500	3173700	4460700	4313600	5182800	5331900	2816400	2566100	2868200	2708800	2202900	2537600	2387200	3280500	2631600	4097000	2545000	1027000
O75367-2;O75367-3;O75367;D6RCF2;B4DJC3;Q9P0M6;Q5SQT3	O75367-2;O75367-3;O75367;D6RCF2	Core histone macro-H2A.1;Histone H2A	H2AFY	sp|O75367-2|H2AY_HUMAN Isoform 1 of Core histone macro-H2A.1 OS=Homo sapiens GN=H2AFY;sp|O75367-3|H2AY_HUMAN Isoform 3 of Core histone macro-H2A.1 OS=Homo sapiens GN=H2AFY;sp|O75367|H2AY_HUMAN Core histone macro-H2A.1 OS=Homo sapiens GN=H2AFY PE=1 SV=4;tr|	1262800	1129100	1433000	1362400	1083200	1016600	741560	1121200	950890	1661500	493570	929060	1176700	2395200	485380	672160	493660	426580	2526900	2554500	1683900	1523300	2177700	2248500	0	1815600	0	0	0	0
P16401	P16401	Histone H1.5	HIST1H1B	sp|P16401|H15_HUMAN Histone H1.5 OS=Homo sapiens GN=HIST1H1B PE=1 SV=3	21990000	26303000	26023000	26696000	10941000	11410000	5942500	5543000	6902700	6090800	3368200	4918700	7078700	4266900	4508500	4815800	4562800	5673600	16832000	16773000	7504200	7244600	5890000	7665600	739430	1152100	916940	1077400	868590	1551700
P16403;P22492;Q02539	P16403	Histone H1.2	HIST1H1C	sp|P16403|H12_HUMAN Histone H1.2 OS=Homo sapiens GN=HIST1H1C PE=1 SV=2	28549000	29432000	36225000	35419000	10572000	10521000	10725000	9332400	11837000	9311700	7020300	6185300	7056600	5122700	4182000	5393200	8091200	7078700	35427000	37453000	13278000	12737000	8890400	9662700	255050	444890	0	480890	0	0
U3KQK0;Q99880;Q99879;Q99877;Q93079;Q5QNW6;P62807;P58876;O60814;Q5QNW6-2;P57053;Q96A08	U3KQK0;Q99880;Q99879;Q99877;Q93079;Q5QNW6;P62807;P58876;O60814;Q5QNW6-2;P57053	Histone H2B;Histone H2B type 1-L;Histone H2B type 1-M;Histone H2B type 1-N;Histone H2B type 1-H;Histone H2B type 2-F;Histone H2B type 1-C/E/F/G/I;Histone H2B type 1-D;Histone H2B type 1-K;Histone H2B type F-S	HIST1H2BN;HIST1H2BL;HIST1H2BM;HIST1H2BH;HIST2H2BF;HIST1H2BC;HIST1H2BD;HIST1H2BK;H2BFS	tr|U3KQK0|U3KQK0_HUMAN Histone H2B OS=Homo sapiens GN=HIST1H2BN PE=1 SV=1;sp|Q99880|H2B1L_HUMAN Histone H2B type 1-L OS=Homo sapiens GN=HIST1H2BL PE=1 SV=3;sp|Q99879|H2B1M_HUMAN Histone H2B type 1-M OS=Homo sapiens GN=HIST1H2BM PE=1 SV=3;sp|Q99877|H2B1N_HU	102980000	120070000	149980000	151320000	66164000	67286000	48788000	46264000	37632000	43469000	50297000	37409000	30069000	33260000	15052000	15605000	28334000	27451000	147960000	163720000	85602000	84547000	81012000	75700000	46910000	60282000	60775000	78730000	65991000	26587000
P68431	P68431	Histone H3.1	HIST1H3A	sp|P68431|H31_HUMAN Histone H3.1 OS=Homo sapiens GN=HIST1H3A PE=1 SV=2	32519000	41550000	53046000	58998000	25336000	26568000	34713000	33528000	27869000	26865000	24965000	30443000	32313000	22622000	9086100	11651000	14288000	14314000	100810000	106170000	74947000	60540000	40351000	43576000	7289900	8684800	12305000	0	3871200	10733000
P62805	P62805	Histone H4	HIST1H4A	sp|P62805|H4_HUMAN Histone H4 OS=Homo sapiens GN=HIST1H4A PE=1 SV=2	154250000	163860000	162450000	149760000	92413000	95490000	81630000	87217000	73002000	77799000	86076000	80795000	93918000	80469000	34499000	35227000	43741000	40576000	295170000	292000000	135830000	138740000	124380000	126290000	10567000	9664400	12132000	11020000	13917000	13357000
Q16777;Q6FI13;Q99878;Q96KK5;Q9BTM1;P20671;P0C0S8;H0YFX9;Q9BTM1-2	Q16777;Q6FI13;Q99878;Q96KK5;Q9BTM1;P20671;P0C0S8;H0YFX9;Q9BTM1-2	Histone H2A type 2-C;Histone H2A type 2-A;Histone H2A type 1-J;Histone H2A type 1-H;Histone H2A.J;Histone H2A type 1-D;Histone H2A type 1;Histone H2A	HIST2H2AC;HIST2H2AA3;HIST1H2AJ;HIST1H2AH;H2AFJ;HIST1H2AD;HIST1H2AG	sp|Q16777|H2A2C_HUMAN Histone H2A type 2-C OS=Homo sapiens GN=HIST2H2AC PE=1 SV=4;sp|Q6FI13|H2A2A_HUMAN Histone H2A type 2-A OS=Homo sapiens GN=HIST2H2AA3 PE=1 SV=3;sp|Q99878|H2A1J_HUMAN Histone H2A type 1-J OS=Homo sapiens GN=HIST1H2AJ PE=1 SV=3;sp|Q96KK5	242860000	205320000	226030000	244380000	119200000	118880000	72921000	74926000	72944000	68866000	73100000	82467000	115440000	124230000	63694000	89565000	49208000	51801000	323950000	291600000	133430000	141040000	130540000	132560000	5494100	7699400	8145200	13012000	8750400	9015800
P14625;Q96GW1;H0YIV0;F8W026;Q58FF3;F8VPC7	P14625	Endoplasmin	HSP90B1	sp|P14625|ENPL_HUMAN Endoplasmin OS=Homo sapiens GN=HSP90B1 PE=1 SV=1	77752000	84595000	84954000	79644000	70475000	73253000	15803000	17667000	18001000	18508000	20913000	22339000	4936300	5731500	6472600	4954100	8803300	8134000	44066000	44319000	41609000	42360000	45091000	47251000	10746000	11252000	15826000	17672000	18809000	15578000
P11021	P11021	78 kDa glucose-regulated protein	HSPA5	sp|P11021|GRP78_HUMAN 78 kDa glucose-regulated protein OS=Homo sapiens GN=HSPA5 PE=1 SV=2	141710000	135380000	131980000	127890000	141770000	146940000	59932000	61095000	54622000	57256000	61806000	62525000	19603000	15952000	20468000	16276000	24827000	23138000	124460000	117630000	113550000	116760000	112160000	115310000	23153000	37104000	27643000	32525000	24037000	27768000
K4DIA0;O75144;O75144-2;A0A087X1L8;O75144-3	K4DIA0;O75144;O75144-2;A0A087X1L8;O75144-3	ICOS ligand	ICOSLG	tr|K4DIA0|K4DIA0_HUMAN ICOS ligand OS=Homo sapiens GN=ICOSLG PE=1 SV=1;sp|O75144|ICOSL_HUMAN ICOS ligand OS=Homo sapiens GN=ICOSLG PE=1 SV=2;sp|O75144-2|ICOSL_HUMAN Isoform 2 of ICOS ligand OS=Homo sapiens GN=ICOSLG;tr|A0A087X1L8|A0A087X1L8_HUMAN ICOS liga	1265400	1416000	1368900	1396600	2007700	1821000	0	0	0	0	0	0	0	0	0	0	0	0	0	0	0	0	0	0	0	0	0	0	0	0
P01344;P01344-2;P01344-3	P01344;P01344-2;P01344-3	Insulin-like growth factor II;Insulin-like growth factor II;Insulin-like growth factor II Ala-25 Del;Preptin	IGF2	sp|P01344|IGF2_HUMAN Insulin-like growth factor II OS=Homo sapiens GN=IGF2 PE=1 SV=1;sp|P01344-2|IGF2_HUMAN Isoform 2 of Insulin-like growth factor II OS=Homo sapiens GN=IGF2;sp|P01344-3|IGF2_HUMAN Isoform 3 of Insulin-like growth factor II OS=Homo sapiens	0	0	0	0	0	0	377080	391220	418890	419870	379880	437230	1020700	942230	1325500	1270500	785550	652470	2146800	2074300	2102500	1833500	2461300	2857300	0	0	0	0	0	0
P18065;C9JMY1;C9JW52;H7C1H0	P18065;C9JMY1	Insulin-like growth factor-binding protein 2	IGFBP2	sp|P18065|IBP2_HUMAN Insulin-like growth factor-binding protein 2 OS=Homo sapiens GN=IGFBP2 PE=1 SV=2;tr|C9JMY1|C9JMY1_HUMAN Insulin-like growth factor-binding protein 2 OS=Homo sapiens GN=IGFBP2 PE=1 SV=1	2906100	3116700	1017000	1041100	415750	253020	1010900	609090	3733300	1410600	904330	919630	22206000	24500000	33198000	33163000	28582000	27336000	841440	635290	185530	215390	468320	417710	96537000	112630000	75666000	102510000	170610000	166680000
P22692;P22692-2	P22692;P22692-2	Insulin-like growth factor-binding protein 4	IGFBP4	sp|P22692|IBP4_HUMAN Insulin-like growth factor-binding protein 4 OS=Homo sapiens GN=IGFBP4 PE=1 SV=2;sp|P22692-2|IBP4_HUMAN Isoform 2 of Insulin-like growth factor-binding protein 4 OS=Homo sapiens GN=IGFBP4	6877200	6155500	8441700	8496300	7082900	8257100	19686000	19685000	21753000	22775000	18600000	19041000	10333000	7888000	10650000	12450000	11999000	9069200	4462100	4819700	3376700	3581200	4211100	4151000	95695000	122810000	82720000	78548000	120370000	122780000
P12268;H0Y4R1;E7ETK5;C9K0R9;C9J381;P20839-2;P20839-4;P20839;P20839-3;P20839-7;P20839-5;P20839-6	P12268;H0Y4R1	Inosine-5-monophosphate dehydrogenase 2	IMPDH2	sp|P12268|IMDH2_HUMAN Inosine-5-monophosphate dehydrogenase 2 OS=Homo sapiens GN=IMPDH2 PE=1 SV=2;tr|H0Y4R1|H0Y4R1_HUMAN Inosine-5-monophosphate dehydrogenase 2 (Fragment) OS=Homo sapiens GN=IMPDH2 PE=1 SV=1	6491400	5527300	6095700	6408800	5117800	5715600	2858100	3586900	4529800	5396900	4680400	4785600	5445700	6392300	7119600	7073800	6772200	7242200	1767600	2090500	2006300	1896900	1578600	1574000	2556600	2487600	2422700	3285600	2729300	5534800
A0A0D9SES6;Q15726	A0A0D9SES6;Q15726	Metastasis-suppressor KiSS-1;Metastin;Kisspeptin-14;Kisspeptin-13;Kisspeptin-10	KISS1	tr|A0A0D9SES6|A0A0D9SES6_HUMAN Metastasis-suppressor KiSS-1 OS=Homo sapiens GN=KISS1 PE=4 SV=1;sp|Q15726|KISS1_HUMAN Metastasis-suppressor KiSS-1 OS=Homo sapiens GN=KISS1 PE=1 SV=4	2728700	2537200	2388400	1889700	1409900	1226200	0	0	0	0	0	0	0	0	0	0	0	0	0	0	0	0	0	0	0	0	0	0	0	0
O43240;M0R132	O43240;M0R132	Kallikrein-10	KLK10	sp|O43240|KLK10_HUMAN Kallikrein-10 OS=Homo sapiens GN=KLK10 PE=1 SV=3;tr|M0R132|M0R132_HUMAN Kallikrein-10 (Fragment) OS=Homo sapiens GN=KLK10 PE=1 SV=1	0	0	0	316650	0	0	0	154340	160700	140640	208380	178230	0	0	0	0	0	0	7763200	5231700	6442000	9274000	5743500	7182100	0	0	0	0	0	0
Q9Y337;M0QXX2	Q9Y337;M0QXX2	Kallikrein-5	KLK5	sp|Q9Y337|KLK5_HUMAN Kallikrein-5 OS=Homo sapiens GN=KLK5 PE=1 SV=2;tr|M0QXX2|M0QXX2_HUMAN Kallikrein-5 (Fragment) OS=Homo sapiens GN=KLK5 PE=1 SV=2	0	0	0	0	0	0	0	0	0	0	0	0	0	0	0	0	0	0	3938900	3955600	4143200	3704600	3461800	3481800	0	0	0	0	0	0
Q14974;Q14974-2;J3KTM9;J3QR48;J3QKQ5;J3QRG4;J3KS06	Q14974;Q14974-2;J3KTM9	Importin subunit beta-1	KPNB1	sp|Q14974|IMB1_HUMAN Importin subunit beta-1 OS=Homo sapiens GN=KPNB1 PE=1 SV=2;sp|Q14974-2|IMB1_HUMAN Isoform 2 of Importin subunit beta-1 OS=Homo sapiens GN=KPNB1;tr|J3KTM9|J3KTM9_HUMAN Importin subunit beta-1 (Fragment) OS=Homo sapiens GN=KPNB1 PE=1 SV=	14369000	14115000	16447000	16765000	16032000	16331000	27941000	28166000	29936000	29730000	27928000	26718000	26941000	27157000	21509000	21746000	32529000	31145000	29184000	31108000	32324000	34178000	32839000	32776000	26951000	27517000	32272000	27920000	24041000	28226000
P35908	P35908	Keratin, type II cytoskeletal 2 epidermal	KRT2	sp|P35908|K22E_HUMAN Keratin, type II cytoskeletal 2 epidermal OS=Homo sapiens GN=KRT2 PE=1 SV=2	812770000	843770000	685640000	691810000	875250000	865140000	503180000	478620000	365450000	377780000	325850000	296360000	756360000	708090000	458350000	534410000	758380000	808860000	793990000	858020000	899360000	888170000	580760000	609570000	409020000	428170000	469160000	462930000	365470000	450000000
A0A0A0MTC7;A0A0A0MQS9;Q16363-2;Q16363;H0Y351;H0YAQ5;E5RFQ2;H0YAP9	A0A0A0MTC7;A0A0A0MQS9;Q16363-2;Q16363	Laminin subunit alpha-4	LAMA4	tr|A0A0A0MTC7|A0A0A0MTC7_HUMAN Laminin subunit alpha-4 OS=Homo sapiens GN=LAMA4 PE=1 SV=1;tr|A0A0A0MQS9|A0A0A0MQS9_HUMAN Laminin subunit alpha-4 OS=Homo sapiens GN=LAMA4 PE=1 SV=1;sp|Q16363-2|LAMA4_HUMAN Isoform 2 of Laminin subunit alpha-4 OS=Homo sapiens	10337000	10210000	14610000	14128000	11168000	13238000	0	0	0	0	0	0	0	0	0	0	0	0	0	0	0	0	0	0	0	0	0	0	0	0
P02545;P02545-3;P02545-5;P02545-4;A0A0C4DGC5	P02545;P02545-3;P02545-5;P02545-4	Prelamin-A/C;Lamin-A/C	LMNA	sp|P02545|LMNA_HUMAN Prelamin-A/C OS=Homo sapiens GN=LMNA PE=1 SV=1;sp|P02545-3|LMNA_HUMAN Isoform ADelta10 of Prelamin-A/C OS=Homo sapiens GN=LMNA;sp|P02545-5|LMNA_HUMAN Isoform 5 of Prelamin-A/C OS=Homo sapiens GN=LMNA;sp|P02545-4|LMNA_HUMAN Isoform 4 of	40779000	46035000	43987000	44129000	34620000	35416000	16365000	17298000	22944000	20430000	17283000	14601000	24615000	18605000	19244000	22214000	34297000	31973000	45106000	48054000	37750000	37939000	36764000	37927000	23067000	27547000	21835000	24915000	25929000	32346000
S4R3V8;Q86X29-6;Q86X29-5;Q86X29-4;Q86X29	S4R3V8;Q86X29-6;Q86X29-5;Q86X29-4;Q86X29	Lipolysis-stimulated lipoprotein receptor	LSR	tr|S4R3V8|S4R3V8_HUMAN Lipolysis-stimulated lipoprotein receptor OS=Homo sapiens GN=LSR PE=1 SV=2;sp|Q86X29-6|LSR_HUMAN Isoform 6 of Lipolysis-stimulated lipoprotein receptor OS=Homo sapiens GN=LSR;sp|Q86X29-5|LSR_HUMAN Isoform 5 of Lipolysis-stimulated li	55323000	59906000	71260000	86785000	80780000	78816000	14198000	15134000	14560000	13719000	14624000	14565000	3386700	3144000	2877600	2731100	4086400	3435500	4345400	4686900	5239700	4772700	4663500	4652300	4654900	1548300	2964600	3122000	3006600	1354100
G3V511;G3V3X5;Q14767	G3V511;G3V3X5;Q14767	Latent-transforming growth factor beta-binding protein 2	LTBP2	tr|G3V511|G3V511_HUMAN Latent-transforming growth factor beta-binding protein 2 OS=Homo sapiens GN=LTBP2 PE=1 SV=1;tr|G3V3X5|G3V3X5_HUMAN Latent-transforming growth factor beta-binding protein 2 OS=Homo sapiens GN=LTBP2 PE=1 SV=1;sp|Q14767|LTBP2_HUMAN Late	1299700	1606400	1449800	1845400	727940	554620	0	0	0	0	0	0	0	0	0	0	0	0	0	0	0	0	0	0	0	0	0	0	0	0
P43358;P43355;P43361;P43363;C9JZJ5;C9J9C2;C9JK50;C9JIR1;Q3SYA6;A0A0A0MSA3;O60732-2;P43362;A2A368;A8MXT2;Q96M61;Q8TD91-2;O15480;O60732	P43358	Melanoma-associated antigen 4	MAGEA4	sp|P43358|MAGA4_HUMAN Melanoma-associated antigen 4 OS=Homo sapiens GN=MAGEA4 PE=1 SV=2	2705600	2537700	2787000	2570600	2702700	2351100	0	0	0	0	0	0	0	0	0	0	0	0	0	0	0	0	0	0	0	0	0	0	0	0
P28482;P28482-2;H0YDH9;K7ELV1;B3KR49;K7EN18;E9PBK7;P31152;Q16659	P28482;P28482-2	Mitogen-activated protein kinase 1	MAPK1	sp|P28482|MK01_HUMAN Mitogen-activated protein kinase 1 OS=Homo sapiens GN=MAPK1 PE=1 SV=3;sp|P28482-2|MK01_HUMAN Isoform 2 of Mitogen-activated protein kinase 1 OS=Homo sapiens GN=MAPK1	794260	840770	1074800	980580	1254800	1575200	511470	481650	606540	549550	706560	756670	790580	843550	487500	701630	512740	385870	958320	969130	1123000	1135900	1148400	1126600	1261400	0	1413300	0	0	0
A0A087WZH7;P29966	A0A087WZH7;P29966	Myristoylated alanine-rich C-kinase substrate	MARCKS	tr|A0A087WZH7|A0A087WZH7_HUMAN Myristoylated alanine-rich C-kinase substrate OS=Homo sapiens GN=MARCKS PE=1 SV=1;sp|P29966|MARCS_HUMAN Myristoylated alanine-rich C-kinase substrate OS=Homo sapiens GN=MARCKS PE=1 SV=4	2165400	2040200	1873800	1871100	1286600	1121000	2547500	2376800	2928100	2696800	2350700	2098500	1688300	1459900	1489400	2218700	1468500	2049600	6894400	9304200	9984800	6893200	7069800	8295500	0	0	0	0	0	0
P31153;P31153-2;Q00266	P31153;P31153-2	S-adenosylmethionine synthase isoform type-2	MAT2A	sp|P31153|METK2_HUMAN S-adenosylmethionine synthase isoform type-2 OS=Homo sapiens GN=MAT2A PE=1 SV=1;sp|P31153-2|METK2_HUMAN Isoform 2 of S-adenosylmethionine synthase isoform type-2 OS=Homo sapiens GN=MAT2A	5048500	5193700	7346000	6759600	6524700	7892000	7091300	7062400	7526900	7778500	7782100	6411800	5287700	4484300	4962700	3716200	6434300	5624200	11267000	11646000	13483000	14337000	11610000	12450000	2394300	6100800	4667900	4709800	2603400	4737900
O00339-3;O00339-2;O00339;H0YBJ4;O00339-4;H0YBU5;H0YBF2;H0YBN2	O00339-3;O00339-2;O00339;H0YBJ4;O00339-4	Matrilin-2	MATN2	sp|O00339-3|MATN2_HUMAN Isoform 3 of Matrilin-2 OS=Homo sapiens GN=MATN2;sp|O00339-2|MATN2_HUMAN Isoform 2 of Matrilin-2 OS=Homo sapiens GN=MATN2;sp|O00339|MATN2_HUMAN Matrilin-2 OS=Homo sapiens GN=MATN2 PE=1 SV=4;tr|H0YBJ4|H0YBJ4_HUMAN Matrilin-2 (Fragmen	0	0	0	0	0	0	107250	173330	128420	233060	103880	78910	166580	168680	353710	305290	276420	163140	3824900	3423800	2459900	4475800	7067500	7367200	0	0	0	0	0	0
P55001-3;P55001-2;P55001	P55001-3;P55001-2;P55001	Microfibrillar-associated protein 2	MFAP2	sp|P55001-3|MFAP2_HUMAN Isoform B of Microfibrillar-associated protein 2 OS=Homo sapiens GN=MFAP2;sp|P55001-2|MFAP2_HUMAN Isoform A of Microfibrillar-associated protein 2 OS=Homo sapiens GN=MFAP2;sp|P55001|MFAP2_HUMAN Microfibrillar-associated protein 2 O	14373000	13119000	18688000	19881000	12868000	13932000	0	0	0	0	0	0	0	0	0	0	0	0	0	0	0	0	0	0	0	0	0	0	0	0
P39900	P39900	Macrophage metalloelastase	MMP12	sp|P39900|MMP12_HUMAN Macrophage metalloelastase OS=Homo sapiens GN=MMP12 PE=1 SV=1	0	0	0	0	0	0	0	0	0	0	0	0	0	0	0	0	0	0	3283000	2905800	2256300	2016700	2182200	2274300	0	0	0	0	0	0
P08253;P08253-3;P08253-2;H3BR66;H3BS34;H3BV48;P09237	P08253;P08253-3;P08253-2	72 kDa type IV collagenase;PEX	MMP2	sp|P08253|MMP2_HUMAN 72 kDa type IV collagenase OS=Homo sapiens GN=MMP2 PE=1 SV=2;sp|P08253-3|MMP2_HUMAN Isoform 3 of 72 kDa type IV collagenase OS=Homo sapiens GN=MMP2;sp|P08253-2|MMP2_HUMAN Isoform 2 of 72 kDa type IV collagenase OS=Homo sapiens GN=MMP2	3283700	2917100	3337800	2677400	3462400	3604100	2340400	1564600	1326400	1380400	1891500	2157100	0	0	88901	0	0	0	64815000	61791000	46806000	58602000	52959000	60731000	0	0	0	0	0	0
Q13421-4;Q13421-3;Q13421-2;Q13421;H3BR90;H3BMA1;H3BUX1;H3BV92	Q13421-4;Q13421-3;Q13421-2;Q13421	Mesothelin;Megakaryocyte-potentiating factor;Mesothelin, cleaved form	MSLN	sp|Q13421-4|MSLN_HUMAN Isoform 4 of Mesothelin OS=Homo sapiens GN=MSLN;sp|Q13421-3|MSLN_HUMAN Isoform 2 of Mesothelin OS=Homo sapiens GN=MSLN;sp|Q13421-2|MSLN_HUMAN Isoform 3 of Mesothelin OS=Homo sapiens GN=MSLN;sp|Q13421|MSLN_HUMAN Mesothelin OS=Homo sap	17126000	16020000	11367000	9631700	3646000	3839700	0	0	0	369390	334390	306770	0	0	0	0	0	0	731430	0	0	0	0	0	0	0	0	0	0	0
P26038;V9GZ54	P26038	Moesin	MSN	sp|P26038|MOES_HUMAN Moesin OS=Homo sapiens GN=MSN PE=1 SV=3	71093000	75137000	87009000	82312000	95325000	95878000	66045000	60547000	64222000	65141000	61726000	57969000	23322000	23128000	16210000	20530000	32100000	34245000	94173000	99543000	119720000	102770000	85716000	101150000	24361000	24296000	13625000	18932000	28892000	33835000
P35579;P35579-2;Q5BKV1;B1AH99;E7ERA5;REV__S4R3H4;REV__E7EQT4;REV__Q9UKV3;A0A087X0T3;P13535;Q9Y623;P13533;P12882;P11055;Q9UKX2;A7E2Y1	P35579;P35579-2	Myosin-9	MYH9	sp|P35579|MYH9_HUMAN Myosin-9 OS=Homo sapiens GN=MYH9 PE=1 SV=4;sp|P35579-2|MYH9_HUMAN Isoform 2 of Myosin-9 OS=Homo sapiens GN=MYH9	60431000	67241000	62387000	59336000	47022000	46523000	29270000	26742000	38360000	37180000	36547000	43601000	29297000	22189000	25788000	27684000	23835000	23785000	54342000	56721000	45962000	45862000	53175000	58708000	26728000	9097900	18338000	15822000	27673000	13175000
P14543-2;P14543	P14543-2;P14543	Nidogen-1	NID1	sp|P14543-2|NID1_HUMAN Isoform 2 of Nidogen-1 OS=Homo sapiens GN=NID1;sp|P14543|NID1_HUMAN Nidogen-1 OS=Homo sapiens GN=NID1 PE=1 SV=3	73848000	72076000	83167000	83616000	76050000	75479000	0	0	0	0	0	0	0	0	0	0	0	0	0	0	0	0	0	0	0	0	0	0	0	0
Q6KC79-2;Q6KC79	Q6KC79-2;Q6KC79	Nipped-B-like protein	NIPBL	sp|Q6KC79-2|NIPBL_HUMAN Isoform 2 of Nipped-B-like protein OS=Homo sapiens GN=NIPBL;sp|Q6KC79|NIPBL_HUMAN Nipped-B-like protein OS=Homo sapiens GN=NIPBL PE=1 SV=2	3851700	4712000	4522600	4540200	4280500	4623300	0	0	0	0	0	0	0	0	0	0	0	0	0	0	0	0	0	0	0	0	0	0	0	0
E9PLK3;P55786;A6NEC2;H0YDG0;A6NEC2-2;E9PP11;E9PJ74;E9PRQ5;H0YCQ5;E9PJY4;E9PPD4;A6NEC2-3;E9PI82;E9PJF9;E9PPZ2	E9PLK3;P55786	Puromycin-sensitive aminopeptidase	NPEPPS	tr|E9PLK3|E9PLK3_HUMAN Puromycin-sensitive aminopeptidase OS=Homo sapiens GN=NPEPPS PE=1 SV=1;sp|P55786|PSA_HUMAN Puromycin-sensitive aminopeptidase OS=Homo sapiens GN=NPEPPS PE=1 SV=2	4643200	4055600	5557200	4273900	4171800	8193800	13495000	15379000	12797000	11727000	13660000	14829000	16666000	19519000	26855000	21793000	22277000	20874000	16549000	17305000	15882000	17670000	14534000	16208000	16245000	26378000	29323000	30824000	19433000	24988000
P06748;P06748-2;P06748-3;E5RI98;E5RGW4	P06748;P06748-2;P06748-3	Nucleophosmin	NPM1	sp|P06748|NPM_HUMAN Nucleophosmin OS=Homo sapiens GN=NPM1 PE=1 SV=2;sp|P06748-2|NPM_HUMAN Isoform 2 of Nucleophosmin OS=Homo sapiens GN=NPM1;sp|P06748-3|NPM_HUMAN Isoform 3 of Nucleophosmin OS=Homo sapiens GN=NPM1	62508000	67163000	69961000	76226000	45205000	48124000	98808000	103620000	107680000	117050000	105840000	99362000	90188000	113000000	86707000	85003000	121920000	132680000	85054000	94830000	62221000	61361000	85673000	89698000	145390000	153160000	217740000	211630000	122900000	187660000
J3KR44;Q96FW1;F5H6Q1;F5GYJ8;F5GYN4;F5H3F0;Q96FW1-2	J3KR44;Q96FW1;F5H6Q1;F5GYJ8;F5GYN4;F5H3F0	Ubiquitin thioesterase OTUB1	OTUB1	tr|J3KR44|J3KR44_HUMAN Ubiquitin thioesterase OTUB1 OS=Homo sapiens GN=OTUB1 PE=1 SV=2;sp|Q96FW1|OTUB1_HUMAN Ubiquitin thioesterase OTUB1 OS=Homo sapiens GN=OTUB1 PE=1 SV=2;tr|F5H6Q1|F5H6Q1_HUMAN Ubiquitin thioesterase OTUB1 OS=Homo sapiens GN=OTUB1 PE=1 S	1561200	1800500	2247100	1659700	3261900	2931600	5958700	5803700	4893000	5259400	4935300	7712300	7267000	7055600	6053100	5068700	7752900	7448100	7850600	7447600	7323100	7519900	7974100	7182100	4468200	6285900	3103300	5093500	3768600	4395100
P07237;H7BZ94;H0Y3Z3;I3L398;I3L312;I3L4M2;I3NI03;I3L0S0;I3L3U6;I3L3P5;I3L514;I3L1Y5	P07237;H7BZ94;H0Y3Z3;I3L398	Protein disulfide-isomerase	P4HB	sp|P07237|PDIA1_HUMAN Protein disulfide-isomerase OS=Homo sapiens GN=P4HB PE=1 SV=3;tr|H7BZ94|H7BZ94_HUMAN Protein disulfide-isomerase OS=Homo sapiens GN=P4HB PE=1 SV=2;tr|H0Y3Z3|H0Y3Z3_HUMAN Protein disulfide-isomerase (Fragment) OS=Homo sapiens GN=P4HB P	45155000	43908000	48156000	49665000	53683000	54080000	42946000	41122000	34383000	37782000	34478000	36334000	25172000	23045000	21894000	24419000	37529000	38761000	92438000	91007000	102580000	98875000	83717000	87525000	31140000	36939000	32824000	30438000	30687000	33228000
Q15365	Q15365	Poly(rC)-binding protein 1	PCBP1	sp|Q15365|PCBP1_HUMAN Poly(rC)-binding protein 1 OS=Homo sapiens GN=PCBP1 PE=1 SV=2	8771200	8967500	6899400	7511500	4384700	5723900	6802800	7370700	9649500	10683000	9285500	10190000	12721000	18973000	21995000	17826000	16148000	17061000	6661100	6553700	7613700	6381700	6371900	6941000	12071000	9523800	11046000	14032000	13782000	13253000
P22061;P22061-2;A0A0A0MRJ6;H7BY58;F6S8N6;F8WDT3;F8WAV5;F8WAX2;C9J0F2;H7C4X2	P22061;P22061-2;A0A0A0MRJ6;H7BY58;F6S8N6	Protein-L-isoaspartate(D-aspartate) O-methyltransferase;Protein-L-isoaspartate O-methyltransferase	PCMT1	sp|P22061|PIMT_HUMAN Protein-L-isoaspartate(D-aspartate) O-methyltransferase OS=Homo sapiens GN=PCMT1 PE=1 SV=4;sp|P22061-2|PIMT_HUMAN Isoform 2 of Protein-L-isoaspartate(D-aspartate) O-methyltransferase OS=Homo sapiens GN=PCMT1;tr|A0A0A0MRJ6|A0A0A0MRJ6_HU	1854300	1782200	1241800	1524200	1472400	1576300	3966500	4335700	5633700	5895900	5328300	5703000	7074000	5620200	4940700	4093500	5180000	5014700	5459200	4094800	4001000	3722500	4739000	4445400	5351700	3681400	4737100	3418800	5954900	3372600
H7BYW6;P04085-2;P04085;A0A0A0MSC4	H7BYW6;P04085-2;P04085	Platelet-derived growth factor subunit A	PDGFA	tr|H7BYW6|H7BYW6_HUMAN Platelet-derived growth factor subunit A (Fragment) OS=Homo sapiens GN=PDGFA PE=1 SV=2;sp|P04085-2|PDGFA_HUMAN Isoform Short of Platelet-derived growth factor subunit A OS=Homo sapiens GN=PDGFA;sp|P04085|PDGFA_HUMAN Platelet-derived	4351200	4156100	5002900	4978600	5424700	5846100	0	0	0	0	0	0	0	0	0	0	0	0	0	0	0	0	0	0	0	0	0	0	0	0
P30101	P30101	Protein disulfide-isomerase A3	PDIA3	sp|P30101|PDIA3_HUMAN Protein disulfide-isomerase A3 OS=Homo sapiens GN=PDIA3 PE=1 SV=4	137130000	159100000	156060000	159760000	168940000	168120000	87640000	82258000	83731000	79618000	77491000	69068000	7806100	7966000	6278800	6830900	13606000	13081000	151200000	148410000	148240000	145130000	112000000	122830000	22346000	25603000	23749000	29960000	22454000	23729000
P13667	P13667	Protein disulfide-isomerase A4	PDIA4	sp|P13667|PDIA4_HUMAN Protein disulfide-isomerase A4 OS=Homo sapiens GN=PDIA4 PE=1 SV=2	3903400	4714800	4064300	3621100	2887300	5349600	7092800	6321900	5337800	5368300	4844200	5315200	3162000	3065800	2320700	3483300	6794400	7027400	15401000	16216000	17095000	16826000	16892000	18418000	3301700	3488000	3015400	3353300	2750500	3441700
Q15084-3;Q15084;Q15084-4;Q15084-5;Q15084-2	Q15084-3;Q15084;Q15084-4;Q15084-5;Q15084-2	Protein disulfide-isomerase A6	PDIA6	sp|Q15084-3|PDIA6_HUMAN Isoform 3 of Protein disulfide-isomerase A6 OS=Homo sapiens GN=PDIA6;sp|Q15084|PDIA6_HUMAN Protein disulfide-isomerase A6 OS=Homo sapiens GN=PDIA6 PE=1 SV=1;sp|Q15084-4|PDIA6_HUMAN Isoform 4 of Protein disulfide-isomerase A6 OS=Homo	18396000	21124000	15305000	16169000	15464000	14252000	7069200	7949300	9722100	9846300	8874900	9131900	4034000	4829600	4998700	4417500	6036400	6058700	20953000	19875000	21677000	17230000	19702000	20772000	746510	305450	0	0	0	0
Q96HC4;Q96HC4-7;Q96HC4-4;Q96HC4-6;A0A0D9SFR4;H0Y8Y3;A0A0A0MSP3;Q96HC4-3;Q96HC4-2;H0Y929;H0YBI4	Q96HC4;Q96HC4-7;Q96HC4-4;Q96HC4-6;A0A0D9SFR4	PDZ and LIM domain protein 5	PDLIM5	sp|Q96HC4|PDLI5_HUMAN PDZ and LIM domain protein 5 OS=Homo sapiens GN=PDLIM5 PE=1 SV=5;sp|Q96HC4-7|PDLI5_HUMAN Isoform 7 of PDZ and LIM domain protein 5 OS=Homo sapiens GN=PDLIM5;sp|Q96HC4-4|PDLI5_HUMAN Isoform 4 of PDZ and LIM domain protein 5 OS=Homo sap	0	0	0	0	0	0	433450	438580	435020	481000	552050	356560	254320	404940	0	419460	394790	411110	1267200	1674100	1968200	1743700	1622100	1558100	0	0	0	0	0	0
O95336;M0R261;M0R0U3;M0R1L2	O95336;M0R261;M0R0U3	6-phosphogluconolactonase	PGLS	sp|O95336|6PGL_HUMAN 6-phosphogluconolactonase OS=Homo sapiens GN=PGLS PE=1 SV=2;tr|M0R261|M0R261_HUMAN 6-phosphogluconolactonase (Fragment) OS=Homo sapiens GN=PGLS PE=1 SV=1;tr|M0R0U3|M0R0U3_HUMAN 6-phosphogluconolactonase OS=Homo sapiens GN=PGLS PE=1 SV=	0	0	0	0	0	0	2594300	2306200	2107000	2479700	2511800	2801200	3892000	3414800	5732600	3884500	4461900	3547400	5648200	6210800	6388200	6412900	7445800	7292300	4840800	0	3208000	5019800	5351300	4076100
Q15149-4;Q15149-7;Q15149-8;Q15149-9;Q15149-5;Q15149-6;Q15149-2;Q15149;Q15149-3;E9PMV1;H0YDN1;E9PKG0;E9PQ28;E9PIA2;Q9UPN3-5	Q15149-4;Q15149-7;Q15149-8;Q15149-9;Q15149-5;Q15149-6;Q15149-2;Q15149;Q15149-3	Plectin	PLEC	sp|Q15149-4|PLEC_HUMAN Isoform 4 of Plectin OS=Homo sapiens GN=PLEC;sp|Q15149-7|PLEC_HUMAN Isoform 7 of Plectin OS=Homo sapiens GN=PLEC;sp|Q15149-8|PLEC_HUMAN Isoform 8 of Plectin OS=Homo sapiens GN=PLEC;sp|Q15149-9|PLEC_HUMAN Isoform 9 of Plectin OS=Homo	50422000	49969000	53236000	58045000	52070000	52327000	61623000	62675000	78037000	75750000	63567000	60775000	38616000	32503000	32994000	38130000	34658000	33212000	116530000	117960000	113500000	113250000	107050000	106300000	65631000	26885000	44585000	27126000	49561000	26484000
P50897;E9PMG2;E9PIA8;Q5T0S4;P50897-2;E9PP28;E9PK48;E9PSE5	P50897;E9PMG2;E9PIA8;Q5T0S4;P50897-2	Palmitoyl-protein thioesterase 1	PPT1	sp|P50897|PPT1_HUMAN Palmitoyl-protein thioesterase 1 OS=Homo sapiens GN=PPT1 PE=1 SV=1;tr|E9PMG2|E9PMG2_HUMAN Palmitoyl-protein thioesterase 1 (Fragment) OS=Homo sapiens GN=PPT1 PE=1 SV=1;tr|E9PIA8|E9PIA8_HUMAN Palmitoyl-protein thioesterase 1 (Fragment)	0	0	0	0	0	0	4321900	4778100	3487000	3478000	4987700	5277800	7165300	7834600	6415500	6605800	13082000	10055000	8062900	6841900	8845400	9826200	8558500	10110000	5354900	1801300	3414000	5644700	1895800	0
K7ELL7;P14314-2;P14314;K7EPW7;A0A0C4DGP4;K7EKX1;K7EJ70	K7ELL7;P14314-2;P14314	Glucosidase 2 subunit beta	PRKCSH	tr|K7ELL7|K7ELL7_HUMAN Glucosidase 2 subunit beta OS=Homo sapiens GN=PRKCSH PE=1 SV=1;sp|P14314-2|GLU2B_HUMAN Isoform 2 of Glucosidase 2 subunit beta OS=Homo sapiens GN=PRKCSH;sp|P14314|GLU2B_HUMAN Glucosidase 2 subunit beta OS=Homo sapiens GN=PRKCSH PE=1	12246000	13255000	14471000	15128000	15882000	17210000	9124600	9480900	8108000	8612600	8527900	9705600	4609900	3646800	3647700	3457500	5618600	6458400	16436000	18845000	18752000	17799000	16663000	18446000	7361800	10892000	8602400	12953000	10947000	13243000
Q9GZN4;I3L116	Q9GZN4;I3L116	Brain-specific serine protease 4	PRSS22	sp|Q9GZN4|BSSP4_HUMAN Brain-specific serine protease 4 OS=Homo sapiens GN=PRSS22 PE=1 SV=1;tr|I3L116|I3L116_HUMAN Brain-specific serine protease 4 OS=Homo sapiens GN=PRSS22 PE=1 SV=1	0	0	0	0	0	0	559780	416010	343110	696760	522110	666000	290740	266850	343200	198020	341000	242670	6507000	6587400	3960700	4114400	4833800	5395000	0	0	0	0	0	0
P25786;P25786-2;F5GX11;B4DEV8;F5H112	P25786;P25786-2;F5GX11	Proteasome subunit alpha type-1	PSMA1	sp|P25786|PSA1_HUMAN Proteasome subunit alpha type-1 OS=Homo sapiens GN=PSMA1 PE=1 SV=1;sp|P25786-2|PSA1_HUMAN Isoform Long of Proteasome subunit alpha type-1 OS=Homo sapiens GN=PSMA1;tr|F5GX11|F5GX11_HUMAN Proteasome subunit alpha type-1 OS=Homo sapiens G	14582000	14976000	15408000	14447000	17254000	20937000	21846000	21541000	20248000	19332000	20135000	19383000	18014000	16930000	14097000	13773000	19627000	23697000	31045000	30295000	38441000	40299000	30778000	30544000	17402000	7117300	15187000	23316000	10779000	19976000
P28072;A0A087X2I4;I3L3X7	P28072;A0A087X2I4	Proteasome subunit beta type-6;Proteasome subunit beta type	PSMB6	sp|P28072|PSB6_HUMAN Proteasome subunit beta type-6 OS=Homo sapiens GN=PSMB6 PE=1 SV=4;tr|A0A087X2I4|A0A087X2I4_HUMAN Proteasome subunit beta type OS=Homo sapiens GN=PSMB6 PE=1 SV=1	9687000	9107900	10500000	12619000	11112000	10739000	16632000	15215000	12323000	13136000	12154000	11317000	12523000	13128000	5042900	9209500	15389000	18200000	17509000	26377000	27001000	29130000	18968000	20859000	14701000	17989000	13547000	12549000	13927000	14257000
P28062-2;P28062;Q5JNW7	P28062-2;P28062;Q5JNW7	Proteasome subunit beta type-8	PSMB8	sp|P28062-2|PSB8_HUMAN Isoform 2 of Proteasome subunit beta type-8 OS=Homo sapiens GN=PSMB8;sp|P28062|PSB8_HUMAN Proteasome subunit beta type-8 OS=Homo sapiens GN=PSMB8 PE=1 SV=3;tr|Q5JNW7|Q5JNW7_HUMAN Proteasome subunit beta type-8 OS=Homo sapiens GN=PSMB	0	0	0	0	0	0	730690	632690	880100	491410	520630	443130	0	0	0	0	0	0	2635200	2239400	2166900	1936900	1044900	1718100	0	0	0	0	0	0
R4GNH3;P17980;E9PM69;E9PKD5;E9PMD8;E9PN50;E9PLG2	R4GNH3;P17980;E9PM69;E9PKD5;E9PMD8;E9PN50	26S protease regulatory subunit 6A	PSMC3	tr|R4GNH3|R4GNH3_HUMAN 26S protease regulatory subunit 6A OS=Homo sapiens GN=PSMC3 PE=1 SV=1;sp|P17980|PRS6A_HUMAN 26S protease regulatory subunit 6A OS=Homo sapiens GN=PSMC3 PE=1 SV=3;tr|E9PM69|E9PM69_HUMAN 26S protease regulatory subunit 6A OS=Homo sapie	2912500	3209000	2917700	2196200	3381900	3332900	1747400	1913100	2243800	2296100	2012500	2240600	3672900	2820400	4199500	4670300	3654000	3728600	1657500	1613500	1472400	1440400	1703200	1228300	3619600	2475000	3764600	3762100	3121400	2817100
A0A087WW66;Q99460;Q99460-2;H7BZR6;C9J9M4;H7C378	A0A087WW66;Q99460;Q99460-2	26S proteasome non-ATPase regulatory subunit 1	PSMD1	tr|A0A087WW66|A0A087WW66_HUMAN 26S proteasome non-ATPase regulatory subunit 1 OS=Homo sapiens GN=PSMD1 PE=1 SV=1;sp|Q99460|PSMD1_HUMAN 26S proteasome non-ATPase regulatory subunit 1 OS=Homo sapiens GN=PSMD1 PE=1 SV=2;sp|Q99460-2|PSMD1_HUMAN Isoform 2 of 26	0	1987300	0	0	653790	0	3285100	3661400	3716300	4203500	3892100	4296800	6225000	5203300	7698800	7791500	8278700	7421700	4736200	3875400	3236300	3040100	3653200	3178500	8592400	3527200	5560500	2673500	3542200	3742800
P51665;H3BNT7;H3BTM8;H3BQV2	P51665;H3BNT7;H3BTM8	26S proteasome non-ATPase regulatory subunit 7	PSMD7	sp|P51665|PSMD7_HUMAN 26S proteasome non-ATPase regulatory subunit 7 OS=Homo sapiens GN=PSMD7 PE=1 SV=2;tr|H3BNT7|H3BNT7_HUMAN 26S proteasome non-ATPase regulatory subunit 7 OS=Homo sapiens GN=PSMD7 PE=1 SV=1;tr|H3BTM8|H3BTM8_HUMAN 26S proteasome non-ATPas	0	0	0	0	0	0	1190600	1473200	1822600	1775700	1782600	1324100	2219300	1892600	1428000	1494500	1430600	1677200	1295300	1427800	1578100	1728400	1437300	1336700	4400600	4320400	8917200	5402100	3974000	3849900
A0A087X1Z3;Q9UL46;H0YM70;H0YKU2;H0YLG1;H0YLD2	A0A087X1Z3;Q9UL46;H0YM70	Proteasome activator complex subunit 2	PSME2	tr|A0A087X1Z3|A0A087X1Z3_HUMAN Proteasome activator complex subunit 2 OS=Homo sapiens GN=PSME2 PE=1 SV=1;sp|Q9UL46|PSME2_HUMAN Proteasome activator complex subunit 2 OS=Homo sapiens GN=PSME2 PE=1 SV=4;tr|H0YM70|H0YM70_HUMAN Proteasome activator complex sub	0	0	0	0	0	0	5737500	6829400	9284700	9399600	5317800	5481800	8873500	7832800	7340100	6265100	17053000	16918000	10610000	11175000	11303000	9370900	8510600	7984200	7415700	3092300	2980800	7754800	7404900	2485000
Q13308-6;Q13308;Q13308-5;Q13308-4;Q13308-2;Q13308-3;Q86X91;F8WDG7;C9J9E8;C9JQR6;H7C5L0	Q13308-6;Q13308;Q13308-5;Q13308-4;Q13308-2;Q13308-3	Inactive tyrosine-protein kinase 7	PTK7	sp|Q13308-6|PTK7_HUMAN Isoform 6 of Inactive tyrosine-protein kinase 7 OS=Homo sapiens GN=PTK7;sp|Q13308|PTK7_HUMAN Inactive tyrosine-protein kinase 7 OS=Homo sapiens GN=PTK7 PE=1 SV=2;sp|Q13308-5|PTK7_HUMAN Isoform 5 of Inactive tyrosine-protein kinase 7	0	0	0	0	0	0	2656300	3982200	2827800	2908500	3356900	3816600	2093400	2305600	2007800	1386100	2534800	2569600	4416200	4711500	3742200	4590500	4707600	4247300	1537500	2284800	1619500	2117000	3249300	3758700
P10586-2;P10586;H0Y6Z7;H0Y4H1;H0Y7Z9;H0Y380;A2A437;Q3KPI9;F5GWR7;P23468-3;P23468-7;P23468-5;P23468-4;P23468-6;P23468	P10586-2;P10586;H0Y6Z7	Receptor-type tyrosine-protein phosphatase F	PTPRF	sp|P10586-2|PTPRF_HUMAN Isoform 2 of Receptor-type tyrosine-protein phosphatase F OS=Homo sapiens GN=PTPRF;sp|P10586|PTPRF_HUMAN Receptor-type tyrosine-protein phosphatase F OS=Homo sapiens GN=PTPRF PE=1 SV=2;tr|H0Y6Z7|H0Y6Z7_HUMAN Receptor-type tyrosine-p	1183100	1457600	2347200	1734500	2125500	2037600	7791400	8020000	6539200	6334400	8688400	7395200	13974000	15382000	12805000	13898000	9513800	10485000	2037800	2172500	2944800	2294300	2097200	2620500	28684000	15016000	20751000	17397000	21227000	21483000
P49788;P49788-2	P49788;P49788-2	Retinoic acid receptor responder protein 1	RARRES1	sp|P49788|TIG1_HUMAN Retinoic acid receptor responder protein 1 OS=Homo sapiens GN=RARRES1 PE=1 SV=2;sp|P49788-2|TIG1_HUMAN Isoform 1 of Retinoic acid receptor responder protein 1 OS=Homo sapiens GN=RARRES1	0	0	0	0	0	0	381500	355970	286360	0	304610	309180	0	0	0	0	0	0	1802100	1844400	2227300	1558200	1789100	1906100	0	0	0	0	0	0
P35241;P35241-5;P35241-4;P35241-2;P35241-3;E9PNV3;E9PQ82;E9PKN5;E9PNP4	P35241;P35241-5;P35241-4	Radixin	RDX	sp|P35241|RADI_HUMAN Radixin OS=Homo sapiens GN=RDX PE=1 SV=1;sp|P35241-5|RADI_HUMAN Isoform 5 of Radixin OS=Homo sapiens GN=RDX;sp|P35241-4|RADI_HUMAN Isoform 4 of Radixin OS=Homo sapiens GN=RDX	2836600	0	2279600	2702800	2046100	3310400	5114700	4441200	6388900	3873400	3853900	3458300	24452000	23796000	16118000	22381000	27036000	23273000	6856900	8217700	8663900	10256000	6380100	7279900	15597000	16081000	22248000	11203000	17111000	9882400
J3KT73;J3QL01;P63173;J3KSP2	J3KT73;J3QL01;P63173;J3KSP2	60S ribosomal protein L38	RPL38	tr|J3KT73|J3KT73_HUMAN 60S ribosomal protein L38 OS=Homo sapiens GN=RPL38 PE=1 SV=1;tr|J3QL01|J3QL01_HUMAN 60S ribosomal protein L38 OS=Homo sapiens GN=RPL38 PE=1 SV=1;sp|P63173|RL38_HUMAN 60S ribosomal protein L38 OS=Homo sapiens GN=RPL38 PE=1 SV=2;tr|J3K	0	953020	909640	919410	598880	0	0	506240	764510	822660	674850	529630	477280	0	752300	329760	499170	412320	0	0	0	0	0	0	0	0	0	0	0	0
A0A0A0MRV0;Q9P2E9-2;Q9P2E9;A0A087WVV2;Q9P2E9-3;F8W7S5;A0A087WU26;A2A2S5;V9GY78	A0A0A0MRV0;Q9P2E9-2;Q9P2E9;A0A087WVV2;Q9P2E9-3;F8W7S5	Ribosome-binding protein 1	RRBP1	tr|A0A0A0MRV0|A0A0A0MRV0_HUMAN Ribosome-binding protein 1 OS=Homo sapiens GN=RRBP1 PE=1 SV=1;sp|Q9P2E9-2|RRBP1_HUMAN Isoform 1 of Ribosome-binding protein 1 OS=Homo sapiens GN=RRBP1;sp|Q9P2E9|RRBP1_HUMAN Ribosome-binding protein 1 OS=Homo sapiens GN=RRBP1	0	0	0	0	0	0	1869100	2062700	2025500	2034100	2081100	1479800	4005300	3100100	3256800	3547600	4548400	4655900	1882100	3395900	1583900	1532500	2236800	3108400	7305400	3617700	6372100	3025900	8049000	6063500
Q9HB40;Q9HB40-2;I3L4Z9;I3L4Z3;I3L506	Q9HB40	Retinoid-inducible serine carboxypeptidase	SCPEP1	sp|Q9HB40|RISC_HUMAN Retinoid-inducible serine carboxypeptidase OS=Homo sapiens GN=SCPEP1 PE=1 SV=1	0	0	0	0	0	0	450810	421310	352270	390370	495640	591620	606950	314130	338000	340500	473550	515620	6525100	6340000	5887500	5987300	6257000	5513800	0	0	0	0	0	0
P50454;E9PPV6;E9PR70;E9PKH2;E9PK86;E9PMI5;E9PNX1;E9PJH8;E9PIG2;E9PRS3;E9PQ34;H0YEP8;E9PLA6	P50454;E9PPV6;E9PR70;E9PKH2	Serpin H1	SERPINH1	sp|P50454|SERPH_HUMAN Serpin H1 OS=Homo sapiens GN=SERPINH1 PE=1 SV=2;tr|E9PPV6|E9PPV6_HUMAN Serpin H1 OS=Homo sapiens GN=SERPINH1 PE=1 SV=1;tr|E9PR70|E9PR70_HUMAN Serpin H1 (Fragment) OS=Homo sapiens GN=SERPINH1 PE=1 SV=1;tr|E9PKH2|E9PKH2_HUMAN Serpin H1	12834000	15326000	15654000	17925000	17434000	19880000	10528000	10593000	10712000	11159000	10323000	12014000	7199300	5035900	4673600	8725600	6367000	6892000	38934000	29463000	24843000	30574000	31330000	28626000	942930	0	0	0	869520	0
Q01105-2	Q01105-2	Protein SET	SET	sp|Q01105-2|SET_HUMAN Isoform 2 of Protein SET OS=Homo sapiens GN=SET	44132000	49334000	42729000	44051000	51841000	51099000	38389000	33395000	32952000	33132000	28187000	30754000	30357000	32169000	28043000	37227000	42103000	40444000	45742000	42168000	49542000	49570000	41646000	44265000	21650000	30090000	25545000	27270000	24242000	37241000
P31947;P31947-2	P31947;P31947-2	14-3-3 protein sigma	SFN	sp|P31947|1433S_HUMAN 14-3-3 protein sigma OS=Homo sapiens GN=SFN PE=1 SV=1;sp|P31947-2|1433S_HUMAN Isoform 2 of 14-3-3 protein sigma OS=Homo sapiens GN=SFN	27499000	30282000	31659000	34432000	39859000	36123000	39425000	34318000	35271000	34345000	30769000	24772000	14928000	13630000	5939300	8440400	16250000	16448000	52517000	59661000	57214000	55454000	47724000	48436000	13806000	10085000	12931000	12083000	12715000	13565000
Q9ULF5;E7ENT5;E7EV45	Q9ULF5	Zinc transporter ZIP10	SLC39A10	sp|Q9ULF5|S39AA_HUMAN Zinc transporter ZIP10 OS=Homo sapiens GN=SLC39A10 PE=1 SV=2	2788200	3069700	4140300	3210200	1732000	1701600	0	0	0	0	0	0	0	0	0	0	0	0	0	0	0	0	0	0	0	0	0	0	0	0
P50502;A0A087X1H6;H7C3I1;Q3KNR6;Q8NFI4;F6VDH7;Q8IZP2;F8WAQ7	P50502;A0A087X1H6;H7C3I1;Q3KNR6;Q8NFI4;F6VDH7;Q8IZP2	Hsc70-interacting protein;Putative protein FAM10A5;Putative protein FAM10A4	ST13;ST13P5;ST13P4	sp|P50502|F10A1_HUMAN Hsc70-interacting protein OS=Homo sapiens GN=ST13 PE=1 SV=2;tr|A0A087X1H6|A0A087X1H6_HUMAN Hsc70-interacting protein OS=Homo sapiens GN=ST13 PE=1 SV=1;tr|H7C3I1|H7C3I1_HUMAN Hsc70-interacting protein (Fragment) OS=Homo sapiens GN=ST13	9408600	8772500	7609400	7740600	8962900	9000300	5688600	6136200	7433600	7289400	7110600	7546700	3247600	4285100	4081000	4402700	4579600	3969100	7265000	6884800	7969800	8651300	8186600	9073700	1625500	2494200	1767700	2783300	2245300	3064900
O76061;H0YB13;E5RG57	O76061;H0YB13	Stanniocalcin-2	STC2	sp|O76061|STC2_HUMAN Stanniocalcin-2 OS=Homo sapiens GN=STC2 PE=1 SV=1;tr|H0YB13|H0YB13_HUMAN Stanniocalcin-2 (Fragment) OS=Homo sapiens GN=STC2 PE=1 SV=1	777580	760540	0	2588900	0	0	7039400	6363000	6284200	6186700	6608700	6423300	6144000	11313000	5430000	6385700	7769700	10147000	613470	720240	265620	275510	361360	320520	73880000	58814000	90668000	80387000	68026000	52194000
P31948;P31948-2;P31948-3;F5H783;F5GXD8;H0YGI8	P31948;P31948-2;P31948-3	Stress-induced-phosphoprotein 1	STIP1	sp|P31948|STIP1_HUMAN Stress-induced-phosphoprotein 1 OS=Homo sapiens GN=STIP1 PE=1 SV=1;sp|P31948-2|STIP1_HUMAN Isoform 2 of Stress-induced-phosphoprotein 1 OS=Homo sapiens GN=STIP1;sp|P31948-3|STIP1_HUMAN Isoform 3 of Stress-induced-phosphoprotein 1 OS=H	16912000	16922000	15787000	19116000	19166000	17020000	32650000	32837000	43408000	39959000	32750000	32492000	33789000	32951000	32418000	32391000	41958000	42992000	38794000	37843000	30597000	28195000	33435000	31927000	23748000	36640000	42049000	25243000	48016000	35280000
P53999;D6RC37;D6R970	P53999	Activated RNA polymerase II transcriptional coactivator p15	SUB1	sp|P53999|TCP4_HUMAN Activated RNA polymerase II transcriptional coactivator p15 OS=Homo sapiens GN=SUB1 PE=1 SV=3	7105900	7908000	6987600	5906800	8611700	8878500	3810700	3679100	4067400	4009000	3850600	4645500	1536200	2666000	2058200	2741400	2432500	2786800	2225500	2812500	2724900	3152800	3370100	3432500	2012200	3600600	2518400	2917400	2195500	2659000
E5RHG8;Q15369;Q15369-2;R4GMY8	E5RHG8;Q15369;Q15369-2;R4GMY8	Transcription elongation factor B polypeptide 1	TCEB1	tr|E5RHG8|E5RHG8_HUMAN Transcription elongation factor B polypeptide 1 (Fragment) OS=Homo sapiens GN=TCEB1 PE=1 SV=1;sp|Q15369|ELOC_HUMAN Transcription elongation factor B polypeptide 1 OS=Homo sapiens GN=TCEB1 PE=1 SV=1;sp|Q15369-2|ELOC_HUMAN Isoform 2 of	0	0	0	0	0	0	2322500	2307100	2068100	2066300	2444600	2318500	2172400	1799900	2181300	2252200	3879000	3800300	2194500	2618900	2723700	3376200	2667300	2486800	7752900	8907500	7749000	6504300	5046200	9051100
P07996;P07996-2;A8MZG1;P35442	P07996;P07996-2	Thrombospondin-1	THBS1	sp|P07996|TSP1_HUMAN Thrombospondin-1 OS=Homo sapiens GN=THBS1 PE=1 SV=2;sp|P07996-2|TSP1_HUMAN Isoform 2 of Thrombospondin-1 OS=Homo sapiens GN=THBS1	244100000	279780000	339270000	344030000	261610000	272440000	190390000	180570000	223060000	213040000	203460000	195520000	110230000	96125000	97554000	94500000	111910000	115280000	695870000	694400000	738350000	702230000	744560000	728980000	94757000	133370000	122280000	137000000	98802000	143140000
P29401;P29401-2;A0A0B4J1R6;E9PFF2;F8W888;F8WAX4;P51854-4;P51854-1;P51854	P29401;P29401-2;A0A0B4J1R6	Transketolase	TKT	sp|P29401|TKT_HUMAN Transketolase OS=Homo sapiens GN=TKT PE=1 SV=3;sp|P29401-2|TKT_HUMAN Isoform 2 of Transketolase OS=Homo sapiens GN=TKT;tr|A0A0B4J1R6|A0A0B4J1R6_HUMAN Transketolase OS=Homo sapiens GN=TKT PE=1 SV=1	37480000	42876000	42153000	42989000	41101000	42690000	96893000	96008000	83939000	85706000	88495000	84431000	100400000	103900000	77616000	79277000	128310000	120920000	71638000	78310000	74432000	80872000	76504000	80184000	180350000	220120000	217860000	223130000	208950000	193650000
A0A0C4DGZ9;O14773;O14773-2;E7EV34	A0A0C4DGZ9;O14773;O14773-2	Tripeptidyl-peptidase 1	TPP1	tr|A0A0C4DGZ9|A0A0C4DGZ9_HUMAN Tripeptidyl-peptidase 1 OS=Homo sapiens GN=TPP1 PE=1 SV=1;sp|O14773|TPP1_HUMAN Tripeptidyl-peptidase 1 OS=Homo sapiens GN=TPP1 PE=1 SV=2;sp|O14773-2|TPP1_HUMAN Isoform 2 of Tripeptidyl-peptidase 1 OS=Homo sapiens GN=TPP1	2938800	3283000	3542500	3741000	2184300	2016900	1884400	2251600	1644200	1875100	2357900	2554300	1952700	4062300	2406500	3443600	2175200	1636300	14856000	13209000	14033000	13383000	15403000	14678000	0	0	0	0	0	0
Q13885;Q9BVA1	Q13885;Q9BVA1	Tubulin beta-2A chain;Tubulin beta-2B chain	TUBB2A;TUBB2B	sp|Q13885|TBB2A_HUMAN Tubulin beta-2A chain OS=Homo sapiens GN=TUBB2A PE=1 SV=1;sp|Q9BVA1|TBB2B_HUMAN Tubulin beta-2B chain OS=Homo sapiens GN=TUBB2B PE=1 SV=1	2972200	2459000	2234100	2347400	2013600	2022400	0	0	0	0	0	0	0	0	0	0	0	0	0	0	0	0	0	0	0	0	0	0	0	0
Q9BUF5;K7ESM5;K7ESQ3;K7EQT3;K7EJ64;K7ERA8;K7EJZ4;K7EL29;K7EN98;K7EPE5;K7ES63	Q9BUF5;K7ESM5	Tubulin beta-6 chain	TUBB6	sp|Q9BUF5|TBB6_HUMAN Tubulin beta-6 chain OS=Homo sapiens GN=TUBB6 PE=1 SV=1;tr|K7ESM5|K7ESM5_HUMAN Tubulin beta-6 chain (Fragment) OS=Homo sapiens GN=TUBB6 PE=1 SV=1	2129000	2244000	1405000	1766400	1777300	1970400	0	0	0	0	0	0	0	0	0	0	0	0	0	0	0	0	0	0	0	0	0	0	0	0
P49411	P49411	Elongation factor Tu, mitochondrial	TUFM	sp|P49411|EFTU_HUMAN Elongation factor Tu, mitochondrial OS=Homo sapiens GN=TUFM PE=1 SV=2	2881600	3346600	3224500	3398700	928680	782730	0	0	0	0	0	0	0	0	0	0	0	0	0	0	0	0	0	0	0	0	0	0	0	0
O43396;K7ER96;K7EML9;K7EKG2;K7EPB7;K7EME7	O43396;K7ER96	Thioredoxin-like protein 1	TXNL1	sp|O43396|TXNL1_HUMAN Thioredoxin-like protein 1 OS=Homo sapiens GN=TXNL1 PE=1 SV=3;tr|K7ER96|K7ER96_HUMAN Thioredoxin-like protein 1 (Fragment) OS=Homo sapiens GN=TXNL1 PE=1 SV=1	0	0	0	0	0	0	2593400	2130000	2650500	2676100	2408700	2769000	1535100	1931300	2880100	1829300	2336300	2312200	2276900	2296600	2234400	2753000	3033600	2487000	2512000	0	0	2262300	6002000	0
E9PIR7;F8W809;A0A087WSW9;E9PNQ6;A0A087WSY9;Q16881-5;Q16881-2;Q16881-4;Q16881-3;Q16881-6;Q16881;E2QRB9;Q16881-7;E9PKD3;A0A0B4J225;E9PIZ5;E9PLT3;E9PKI4;E9PRI8;E9PQI3;A0A096LPD9;E7EWK1;A0A096LPK7;E7ENA2;D3YTF8;D3YTF9;Q9NNW7-2;Q9NNW7	E9PIR7;F8W809;A0A087WSW9;E9PNQ6;A0A087WSY9;Q16881-5;Q16881-2;Q16881-4;Q16881-3;Q16881-6;Q16881;E2QRB9;Q16881-7	Thioredoxin reductase 1, cytoplasmic	TXNRD1	tr|E9PIR7|E9PIR7_HUMAN Thioredoxin reductase 1, cytoplasmic OS=Homo sapiens GN=TXNRD1 PE=1 SV=1;tr|F8W809|F8W809_HUMAN Thioredoxin reductase 1, cytoplasmic OS=Homo sapiens GN=TXNRD1 PE=1 SV=1;tr|A0A087WSW9|A0A087WSW9_HUMAN Thioredoxin reductase 1, cytoplas	5823800	4797000	4877100	5473400	7091000	7923100	12016000	13008000	10461000	11996000	11442000	9388800	8181700	11607000	9640400	14886000	8473500	7838600	8104100	7642600	7132500	7777900	7775600	7918100	20856000	17469000	10210000	14489000	16086000	8351300
P26368-2;P26368;K7ENG2	P26368-2;P26368;K7ENG2	Splicing factor U2AF 65 kDa subunit	U2AF2	sp|P26368-2|U2AF2_HUMAN Isoform 2 of Splicing factor U2AF 65 kDa subunit OS=Homo sapiens GN=U2AF2;sp|P26368|U2AF2_HUMAN Splicing factor U2AF 65 kDa subunit OS=Homo sapiens GN=U2AF2 PE=1 SV=4;tr|K7ENG2|K7ENG2_HUMAN Splicing factor U2AF 65 kDa subunit OS=Hom	0	0	0	0	0	0	1792200	1685100	2204900	2012600	1846700	2239200	1959200	2919500	3941400	3676900	2707400	2226000	1551000	1480000	1761400	2664200	2320300	2107300	958570	0	1371500	1613600	1661700	0
P61088;F8VSD4;F8VQQ8;F8VV71;F8VZ29	P61088;F8VSD4;F8VQQ8;F8VV71	Ubiquitin-conjugating enzyme E2 N	UBE2N	sp|P61088|UBE2N_HUMAN Ubiquitin-conjugating enzyme E2 N OS=Homo sapiens GN=UBE2N PE=1 SV=1;tr|F8VSD4|F8VSD4_HUMAN Ubiquitin-conjugating enzyme E2 N OS=Homo sapiens GN=UBE2N PE=1 SV=1;tr|F8VQQ8|F8VQQ8_HUMAN Ubiquitin-conjugating enzyme E2 N OS=Homo sapiens	1768300	2178700	2357600	2478500	2617400	2818100	7989100	9193900	11709000	9137200	8033600	11640000	5633000	5579500	5295300	7277200	5397100	7940900	10255000	9026500	13187000	11492000	7717800	8467200	4445500	4914300	4933500	5647100	5837400	6429800
P09936;D6RE83;D6R956;D6R974;D6RF53	P09936;D6RE83;D6R956;D6R974	Ubiquitin carboxyl-terminal hydrolase isozyme L1;Ubiquitin carboxyl-terminal hydrolase	UCHL1	sp|P09936|UCHL1_HUMAN Ubiquitin carboxyl-terminal hydrolase isozyme L1 OS=Homo sapiens GN=UCHL1 PE=1 SV=2;tr|D6RE83|D6RE83_HUMAN Ubiquitin carboxyl-terminal hydrolase OS=Homo sapiens GN=UCHL1 PE=1 SV=1;tr|D6R956|D6R956_HUMAN Ubiquitin carboxyl-terminal hyd	35571000	34345000	33908000	35259000	36372000	37993000	0	0	0	0	0	0	0	0	0	0	0	0	0	0	0	0	0	0	0	0	0	0	0	0
A2A2V4;A0A0A0MSH7;H3BLW8;A0A0A0MTB2;P15692-5;P15692-8;P15692-4;P15692-17;P15692-15;P15692-11;A0A0A0MSI7;A0A0A0MSH5;J3KPA4;P15692-3;P15692-2;P15692;P15692-16;P15692-13;P15692-14	A2A2V4;A0A0A0MSH7;H3BLW8;A0A0A0MTB2;P15692-5;P15692-8;P15692-4;P15692-17;P15692-15;P15692-11;A0A0A0MSI7;A0A0A0MSH5;J3KPA4;P15692-3;P15692-2;P15692;P15692-16;P15692-13;P15692-14	Vascular endothelial growth factor A	VEGFA	tr|A2A2V4|A2A2V4_HUMAN Vascular endothelial growth factor A OS=Homo sapiens GN=VEGFA PE=1 SV=1;tr|A0A0A0MSH7|A0A0A0MSH7_HUMAN Vascular endothelial growth factor A OS=Homo sapiens GN=VEGFA PE=1 SV=1;tr|H3BLW8|H3BLW8_HUMAN Vascular endothelial growth factor	0	0	0	0	0	0	930270	1539700	809860	1245200	801230	1202500	0	0	0	0	0	0	93478	113740	206270	144240	132310	98240	0	0	0	0	0	0
O75083;O75083-3;D6RD66	O75083;O75083-3	WD repeat-containing protein 1	WDR1	sp|O75083|WDR1_HUMAN WD repeat-containing protein 1 OS=Homo sapiens GN=WDR1 PE=1 SV=4;sp|O75083-3|WDR1_HUMAN Isoform 2 of WD repeat-containing protein 1 OS=Homo sapiens GN=WDR1	2324600	3076100	2672800	3208900	4429700	4308400	29615000	35026000	28215000	30312000	30538000	25906000	44576000	45953000	54450000	45336000	39376000	36812000	28055000	30906000	29843000	29835000	33357000	31364000	13692000	12441000	11488000	10345000	10951000	18451000
P31946;Q4VY20;Q4VY19	P31946	14-3-3 protein beta/alpha;14-3-3 protein beta/alpha, N-terminally processed	YWHAB	sp|P31946|1433B_HUMAN 14-3-3 protein beta/alpha OS=Homo sapiens GN=YWHAB PE=1 SV=3	24322000	25325000	24228000	23125000	26990000	28365000	15656000	13122000	11852000	12618000	10914000	10261000	6518300	5062700	4622900	5179200	6894900	7208600	13861000	15813000	15026000	13379000	14027000	15179000	5112100	3853900	4680900	3008900	5498400	6301800
P63104;E7EX29;B0AZS6;E7ESK7;P63104-2;B7Z2E6;H0YB80;E9PD24;E7EVZ2;E5RIR4;E5RGE1	P63104;E7EX29;B0AZS6;E7ESK7;P63104-2	14-3-3 protein zeta/delta	YWHAZ	sp|P63104|1433Z_HUMAN 14-3-3 protein zeta/delta OS=Homo sapiens GN=YWHAZ PE=1 SV=1;tr|E7EX29|E7EX29_HUMAN 14-3-3 protein zeta/delta (Fragment) OS=Homo sapiens GN=YWHAZ PE=1 SV=1;tr|B0AZS6|B0AZS6_HUMAN 14-3-3 protein zeta/delta OS=Homo sapiens GN=YWHAZ PE=1	177480000	190730000	172080000	174480000	191120000	181920000	111390000	102710000	96086000	91316000	96674000	86771000	97484000	99066000	102950000	79822000	117780000	110620000	129620000	140580000	132860000	136230000	142220000	148160000	26758000	26377000	33893000	32206000	35035000	43059000
