# Supplementary material for: Novel secretome-to-transcriptome integrated or secreto-transcriptomic approach to reveal liquid biopsy biomarkers for predicting individualized prognosis of breast cancer patients
Source: BMC Med Genomics. 2019 May 30;12:78. doi: 10.1186/s12920-019-0530-7 (PMC6543675; doi:10.1186/s12920-019-0530-7)
Supplement: Supplementary file 11 — Table S3. Luminal-Specific Secreted ProteinsR2. (XLSX 94 kb) [file 12920_2019_530_MOESM11_ESM.xlsx]

## Sheet: Additional Table 3 - Luminal-Sp
Protein IDs	Majority protein IDs	Protein names	Gene names	Fasta headers	LFQ intensity HCC1806_11	LFQ intensity HCC1806_12	LFQ intensity HCC1806_21	LFQ intensity HCC1806_22	LFQ intensity HCC1806_31	LFQ intensity HCC1806_32	LFQ intensity MCF10A_11	LFQ intensity MCF10A_12	LFQ intensity MCF10A_21	LFQ intensity MCF10A_22	LFQ intensity MCF10A_31	LFQ intensity MCF10A_32	LFQ intensity MCF7_11	LFQ intensity MCF7_12	LFQ intensity MCF7_21	LFQ intensity MCF7_22	LFQ intensity MCF7_31	LFQ intensity MCF7_32	LFQ intensity MDA231_11	LFQ intensity MDA231_12	LFQ intensity MDA231_21	LFQ intensity MDA231_22	LFQ intensity MDA231_31	LFQ intensity MDA231_32	LFQ intensity T47D_11	LFQ intensity T47D_12	LFQ intensity T47D_21	LFQ intensity T47D_22	LFQ intensity T47D_31	LFQ intensity T47D_32
O00151	O00151	PDZ and LIM domain protein 1	PDLIM1	sp|O00151|PDLI1_HUMAN PDZ and LIM domain protein 1 OS=Homo sapiens GN=PDLIM1 PE=1 SV=4	11746000	10770000	8278600	8198200	6875700	5836700	2704800	2319000	4122400	4412100	3677600	4215000	3270500	2654500	6013400	3040100	3722700	3347700	10299000	9741200	7342600	7211300	11389000	10225000	0	0	0	0	0	0
O00231;O00231-2;J3QRY4;J3QS13;J3KSW3	O00231;O00231-2	26S proteasome non-ATPase regulatory subunit 11	PSMD11	sp|O00231|PSD11_HUMAN 26S proteasome non-ATPase regulatory subunit 11 OS=Homo sapiens GN=PSMD11 PE=1 SV=3;sp|O00231-2|PSD11_HUMAN Isoform 2 of 26S proteasome non-ATPase regulatory subunit 11 OS=Homo sapiens GN=PSMD11	3182500	3482600	2570500	2981900	3142600	3063000	3793100	3803600	4236700	4412200	3450100	3913200	6160600	8399800	6632800	4859100	5252800	5014300	3059000	2515700	2737200	3194100	2549900	2904000	1236100	1386800	583620	0	0	0
O00468-6;O00468-7;O00468-3;O00468-5;O00468-4;O00468;A0A087X208;O00468-2;H0Y5U1	O00468-6;O00468-7;O00468-3;O00468-5;O00468-4;O00468;A0A087X208;O00468-2	Agrin;Agrin N-terminal 110 kDa subunit;Agrin C-terminal 110 kDa subunit;Agrin C-terminal 90 kDa fragment;Agrin C-terminal 22 kDa fragment	AGRN	sp|O00468-6|AGRIN_HUMAN Isoform 6 of Agrin OS=Homo sapiens GN=AGRN;sp|O00468-7|AGRIN_HUMAN Isoform 7 of Agrin OS=Homo sapiens GN=AGRN;sp|O00468-3|AGRIN_HUMAN Isoform 3 of Agrin OS=Homo sapiens GN=AGRN;sp|O00468-5|AGRIN_HUMAN Isoform 5 of Agrin OS=Homo sapi	204200000	196320000	205290000	209440000	208110000	207690000	187890000	184360000	141790000	149070000	183090000	194180000	24146000	23383000	21230000	20433000	18824000	16536000	125060000	118300000	135190000	139030000	149760000	146570000	24712000	20352000	20815000	17845000	18145000	16234000
O00560;O00560-3	O00560;O00560-3	Syntenin-1	SDCBP	sp|O00560|SDCB1_HUMAN Syntenin-1 OS=Homo sapiens GN=SDCBP PE=1 SV=1;sp|O00560-3|SDCB1_HUMAN Isoform 3 of Syntenin-1 OS=Homo sapiens GN=SDCBP	9771600	8923700	8427700	7856800	13103000	14471000	40615000	45699000	31891000	34960000	40585000	41245000	11630000	9683900	10077000	7687300	5228400	5214700	10070000	9358500	9603600	8895100	9359100	8384000	0	0	0	0	0	0
O14617-3;O14617-4;O14617-2;O14617;O14617-5	O14617-3;O14617-4;O14617-2;O14617;O14617-5	AP-3 complex subunit delta-1	AP3D1	sp|O14617-3|AP3D1_HUMAN Isoform 3 of AP-3 complex subunit delta-1 OS=Homo sapiens GN=AP3D1;sp|O14617-4|AP3D1_HUMAN Isoform 4 of AP-3 complex subunit delta-1 OS=Homo sapiens GN=AP3D1;sp|O14617-2|AP3D1_HUMAN Isoform 2 of AP-3 complex subunit delta-1 OS=Homo	0	0	0	0	0	0	0	0	0	0	0	0	0	0	0	0	0	0	0	0	0	0	0	0	7968100	2730500	4785600	2797600	4306600	2805100
O14745;J3QRP6;O14745-2;J3QRA3	O14745;J3QRP6;O14745-2	Na(+)/H(+) exchange regulatory cofactor NHE-RF1	SLC9A3R1	sp|O14745|NHRF1_HUMAN Na(+)/H(+) exchange regulatory cofactor NHE-RF1 OS=Homo sapiens GN=SLC9A3R1 PE=1 SV=4;tr|J3QRP6|J3QRP6_HUMAN Na(+)/H(+) exchange regulatory cofactor NHE-RF1 (Fragment) OS=Homo sapiens GN=SLC9A3R1 PE=1 SV=1;sp|O14745-2|NHRF1_HUMAN Isof	3205100	2979800	3185300	1623000	1603200	2849700	1170000	1144800	1545600	1461700	1514700	2243300	22041000	18484000	25742000	33606000	36075000	36548000	2100200	2440000	1864400	1775600	2731000	2169200	6433800	9524700	12012000	11293000	11585000	15788000
O15230;O15230-2;A0A087WYH7;A0A075B783	O15230	Laminin subunit alpha-5	LAMA5	sp|O15230|LAMA5_HUMAN Laminin subunit alpha-5 OS=Homo sapiens GN=LAMA5 PE=1 SV=8	73882000	73332000	91390000	91646000	121810000	99740000	97137000	142880000	112610000	124450000	152080000	118670000	10723000	9131900	9404700	10450000	6055500	6189400	30881000	38136000	45918000	47408000	45605000	35360000	484060	848290	357310	827100	606200	350720
O15371-2;O15371-3;O15371;B0QYA5;B0QYA4;B0QYA8;B0QYA6	O15371-2;O15371-3;O15371	Eukaryotic translation initiation factor 3 subunit D	EIF3D	sp|O15371-2|EIF3D_HUMAN Isoform 2 of Eukaryotic translation initiation factor 3 subunit D OS=Homo sapiens GN=EIF3D;sp|O15371-3|EIF3D_HUMAN Isoform 3 of Eukaryotic translation initiation factor 3 subunit D OS=Homo sapiens GN=EIF3D;sp|O15371|EIF3D_HUMAN Euka	3768200	3324200	3322800	2630500	2320000	3560900	1905100	1766300	3091600	2301600	2144200	2046800	2854800	1901200	2270400	1765500	1742800	2240400	2553200	1925800	1847500	1976200	2049700	1962900	0	0	0	0	0	0
O60568;H7C2S8;H7C2V1;H7C0B8	O60568	Procollagen-lysine,2-oxoglutarate 5-dioxygenase 3	PLOD3	sp|O60568|PLOD3_HUMAN Procollagen-lysine,2-oxoglutarate 5-dioxygenase 3 OS=Homo sapiens GN=PLOD3 PE=1 SV=1	0	0	0	0	0	0	870840	868720	656200	656800	981560	875390	8633600	6578900	7639200	9521500	9465500	7947000	1065900	1056300	1371300	1737700	1395300	1651500	0	0	0	0	0	0
O60687	O60687	Sushi repeat-containing protein SRPX2	SRPX2	sp|O60687|SRPX2_HUMAN Sushi repeat-containing protein SRPX2 OS=Homo sapiens GN=SRPX2 PE=1 SV=1	1303800	1532300	1926000	1867500	1388800	2304800	3176000	3448600	2941700	3154400	5970300	6967200	0	0	0	0	0	0	1209800	1322300	1473600	1353200	1539600	1572500	0	0	0	0	0	0
O60701;O60701-3;O60701-2;E7ER83;E7ETF4;E7EV97;E7ER95;D6RHF4;E9PBD2	O60701;O60701-3;O60701-2	UDP-glucose 6-dehydrogenase	UGDH	sp|O60701|UGDH_HUMAN UDP-glucose 6-dehydrogenase OS=Homo sapiens GN=UGDH PE=1 SV=1;sp|O60701-3|UGDH_HUMAN Isoform 3 of UDP-glucose 6-dehydrogenase OS=Homo sapiens GN=UGDH;sp|O60701-2|UGDH_HUMAN Isoform 2 of UDP-glucose 6-dehydrogenase OS=Homo sapiens GN=UG	0	0	0	0	0	0	263690	179970	236870	277720	264460	241960	27809000	32059000	43600000	54106000	44804000	41739000	18514	24704	37298	30989	42105	18127	0	0	0	0	0	0
O75369-2;O75369-9;O75369;O75369-6;O75369-3;E7EN95;O75369-7;O75369-5;O75369-4;A0A0A0MT44;H7C5L4;A0A0C4DGA1	O75369-2;O75369-9;O75369;O75369-6;O75369-3;E7EN95;O75369-7;O75369-5;O75369-4	Filamin-B	FLNB	sp|O75369-2|FLNB_HUMAN Isoform 2 of Filamin-B OS=Homo sapiens GN=FLNB;sp|O75369-9|FLNB_HUMAN Isoform 9 of Filamin-B OS=Homo sapiens GN=FLNB;sp|O75369|FLNB_HUMAN Filamin-B OS=Homo sapiens GN=FLNB PE=1 SV=2;sp|O75369-6|FLNB_HUMAN Isoform 6 of Filamin-B OS=Ho	34501000	35141000	32613000	31558000	44353000	47671000	46095000	48010000	51501000	49441000	49957000	52643000	40821000	32299000	43614000	42316000	50687000	48335000	44844000	43628000	43447000	43051000	44624000	43074000	66240000	94622000	80290000	103540000	81865000	109530000
O75874;C9J4N6;C9JJE5;C9JLU6;P48735-2;P48735	O75874	Isocitrate dehydrogenase [NADP] cytoplasmic	IDH1	sp|O75874|IDHC_HUMAN Isocitrate dehydrogenase [NADP] cytoplasmic OS=Homo sapiens GN=IDH1 PE=1 SV=2	6445300	6156500	6110900	6846000	6157000	6280100	7923100	7775700	6086600	6737500	7503700	6537400	6573600	8835600	7704100	6142200	10754000	8685800	4644800	4392800	7299500	5777900	5746900	5312900	3052000	0	2571100	0	1568300	1383300
O76003	O76003	Glutaredoxin-3	GLRX3	sp|O76003|GLRX3_HUMAN Glutaredoxin-3 OS=Homo sapiens GN=GLRX3 PE=1 SV=2	2905600	2736500	3682800	3043400	4663700	4808100	2830000	2279600	3011200	2940000	3615400	3506900	8160600	2647800	11336000	3721800	2630200	2692700	3165500	3478300	2920100	2870100	4213800	4346500	0	0	0	0	0	0
O76061;H0YB13;E5RG57	O76061;H0YB13	Stanniocalcin-2	STC2	sp|O76061|STC2_HUMAN Stanniocalcin-2 OS=Homo sapiens GN=STC2 PE=1 SV=1;tr|H0YB13|H0YB13_HUMAN Stanniocalcin-2 (Fragment) OS=Homo sapiens GN=STC2 PE=1 SV=1	777580	760540	0	2588900	0	0	7039400	6363000	6284200	6186700	6608700	6423300	6144000	11313000	5430000	6385700	7769700	10147000	613470	720240	265620	275510	361360	320520	73880000	58814000	90668000	80387000	68026000	52194000
O76070;F8W754;G4Y816;Q16143	O76070;F8W754	Gamma-synuclein	SNCG	sp|O76070|SYUG_HUMAN Gamma-synuclein OS=Homo sapiens GN=SNCG PE=1 SV=2;tr|F8W754|F8W754_HUMAN Gamma-synuclein OS=Homo sapiens GN=SNCG PE=1 SV=1	0	0	0	0	0	0	0	0	0	0	0	0	0	0	0	0	0	0	0	0	0	0	0	0	20558000	15039000	27812000	21359000	24230000	17472000
O76076;O76076-2	O76076	WNT1-inducible-signaling pathway protein 2	WISP2	sp|O76076|WISP2_HUMAN WNT1-inducible-signaling pathway protein 2 OS=Homo sapiens GN=WISP2 PE=1 SV=1	0	0	0	0	0	0	0	0	0	0	0	0	5458200	6847800	8086400	6104800	7837100	5830300	0	0	0	0	0	0	0	0	0	0	0	0
O95817;C9JFK9	O95817;C9JFK9	BAG family molecular chaperone regulator 3	BAG3	sp|O95817|BAG3_HUMAN BAG family molecular chaperone regulator 3 OS=Homo sapiens GN=BAG3 PE=1 SV=3;tr|C9JFK9|C9JFK9_HUMAN BAG family molecular chaperone regulator 3 (Fragment) OS=Homo sapiens GN=BAG3 PE=1 SV=1	2095100	1397900	704100	686900	745270	674180	419960	447430	784850	544700	473410	462340	2752900	3779100	5929100	4753400	4391700	4121000	668750	770540	1427500	1423000	812930	1261800	915520	0	0	0	0	0
O95994;B5MC07;H7C3Z9;C9J3E2	O95994;B5MC07;H7C3Z9;C9J3E2	Anterior gradient protein 2 homolog	AGR2	sp|O95994|AGR2_HUMAN Anterior gradient protein 2 homolog OS=Homo sapiens GN=AGR2 PE=1 SV=1;tr|B5MC07|B5MC07_HUMAN Anterior gradient protein 2 homolog OS=Homo sapiens GN=AGR2 PE=1 SV=1;tr|H7C3Z9|H7C3Z9_HUMAN Anterior gradient protein 2 homolog (Fragment) OS	0	0	0	0	0	0	0	0	0	0	0	0	1154800	4628400	781350	1762400	2195700	1814600	0	0	0	0	0	0	28895000	26776000	23567000	21716000	23499000	21226000
P00338;P00338-3;P00338-4;P00338-5;P00338-2;F5GXY2;F5GYU2;F5GXH2;F5H5J4;F5H6W8;F5GZQ4;F5H8H6;F5GXC7;F5GWW2;F5GXU1;A0A087WUM2;Q6ZMR3;F5H5G7;F5H155;G3XAP5;F5H245;P07864	P00338;P00338-3;P00338-4;P00338-5;P00338-2	L-lactate dehydrogenase A chain	LDHA	sp|P00338|LDHA_HUMAN L-lactate dehydrogenase A chain OS=Homo sapiens GN=LDHA PE=1 SV=2;sp|P00338-3|LDHA_HUMAN Isoform 3 of L-lactate dehydrogenase A chain OS=Homo sapiens GN=LDHA;sp|P00338-4|LDHA_HUMAN Isoform 4 of L-lactate dehydrogenase A chain OS=Homo s	126280000	127660000	135270000	137380000	151630000	150950000	355750000	360110000	339710000	343130000	312180000	331830000	87405000	90602000	85948000	91581000	120510000	120950000	397870000	413340000	458280000	472310000	385830000	380400000	76238000	100310000	77033000	94772000	88082000	102770000
P00441;H7BYH4	P00441;H7BYH4	Superoxide dismutase [Cu-Zn]	SOD1	sp|P00441|SODC_HUMAN Superoxide dismutase [Cu-Zn] OS=Homo sapiens GN=SOD1 PE=1 SV=2;tr|H7BYH4|H7BYH4_HUMAN Superoxide dismutase [Cu-Zn] OS=Homo sapiens GN=SOD1 PE=1 SV=1	23815000	23300000	22940000	19112000	36332000	31234000	31165000	29408000	23894000	27787000	28816000	30946000	54305000	76581000	34930000	33206000	36256000	42657000	35437000	34471000	38209000	46130000	45665000	48027000	233980000	245850000	201380000	135040000	366510000	133010000
P00505;P00505-2	P00505;P00505-2	Aspartate aminotransferase, mitochondrial	GOT2	sp|P00505|AATM_HUMAN Aspartate aminotransferase, mitochondrial OS=Homo sapiens GN=GOT2 PE=1 SV=3;sp|P00505-2|AATM_HUMAN Isoform 2 of Aspartate aminotransferase, mitochondrial OS=Homo sapiens GN=GOT2	5964400	5320000	8050400	9537600	5782300	7205900	23860000	27675000	20171000	21689000	24765000	25534000	3397300	3240100	3266500	1896700	2893500	2586300	13576000	13487000	17486000	16966000	13217000	13599000	4679100	3034600	2221800	3292500	4003400	3659600
P00750;B4DNJ1;B4DN26;E7ESF4;P00750-4;P00750-3;P00750-2;E5RHG4;E5RGA1;H0YBH9	P00750;B4DNJ1;B4DN26;E7ESF4;P00750-4;P00750-3;P00750-2	Tissue-type plasminogen activator;Tissue-type plasminogen activator chain A;Tissue-type plasminogen activator chain B	PLAT	sp|P00750|TPA_HUMAN Tissue-type plasminogen activator OS=Homo sapiens GN=PLAT PE=1 SV=1;tr|B4DNJ1|B4DNJ1_HUMAN Tissue-type plasminogen activator OS=Homo sapiens GN=PLAT PE=1 SV=1;tr|B4DN26|B4DN26_HUMAN Tissue-type plasminogen activator OS=Homo sapiens GN=P	2990900	3244000	3367500	2504000	2186500	1793100	3274900	3284300	6568800	6344100	7007100	8332800	0	0	0	0	0	0	3080700	3036700	2314500	2677600	2967800	2943000	0	0	0	0	0	0
P01024;M0QYC8;M0QXZ3;M0R0Q9;M0R1Q1;O95568	P01024	Complement C3;Complement C3 beta chain;C3-beta-c;Complement C3 alpha chain;C3a anaphylatoxin;Acylation stimulating protein;Complement C3b alpha chain;Complement C3c alpha chain fragment 1;Complement C3dg fragment;Complement C3g fragment;Complement C3d fragment;Complement C3f fragment;Complement C3c alpha chain fragment 2	C3	sp|P01024|CO3_HUMAN Complement C3 OS=Homo sapiens GN=C3 PE=1 SV=2	259580000	241160000	274230000	273740000	317580000	333160000	1691400000	1767400000	1241600000	1297100000	1701300000	1688400000	4903900	4037000	5865800	3607000	3373900	3221200	389200000	397820000	428030000	443420000	411780000	417840000	21165000	23582000	20360000	19252000	21109000	23385000
P02462;P02462-2	P02462;P02462-2	Collagen alpha-1(IV) chain;Arresten	COL4A1	sp|P02462|CO4A1_HUMAN Collagen alpha-1(IV) chain OS=Homo sapiens GN=COL4A1 PE=1 SV=3;sp|P02462-2|CO4A1_HUMAN Isoform 2 of Collagen alpha-1(IV) chain OS=Homo sapiens GN=COL4A1	5659700	5704500	7156000	8979300	5834100	5708500	7864900	6319600	6646900	7115400	7758400	6948000	0	0	0	0	0	0	1728100	2533100	2886700	1660100	3257500	2987700	0	0	0	0	0	0
P02649;H0Y7L5;E9PEV4;E7ERP7	P02649;H0Y7L5;E9PEV4;E7ERP7	Apolipoprotein E	APOE	sp|P02649|APOE_HUMAN Apolipoprotein E OS=Homo sapiens GN=APOE PE=1 SV=1;tr|H0Y7L5|H0Y7L5_HUMAN Apolipoprotein E (Fragment) OS=Homo sapiens GN=APOE PE=1 SV=2;tr|E9PEV4|E9PEV4_HUMAN Apolipoprotein E (Fragment) OS=Homo sapiens GN=APOE PE=1 SV=1;tr|E7ERP7|E7ER	0	0	0	0	0	0	0	0	0	0	0	0	0	0	0	0	0	0	0	0	0	0	0	0	9188000	7844900	8749300	8039000	7343800	9050300
P02751-17;P02751-3;P02751;P02751-7;P02751-15;P02751-9;P02751-14;P02751-8;P02751-10;P02751-6;P02751-5;P02751-13;P02751-11;P02751-12;P02751-4;H0Y7Z1;P02751-16;P02751-2;H0Y4K8	P02751-17;P02751-3;P02751;P02751-7;P02751-15;P02751-9;P02751-14;P02751-8;P02751-10;P02751-6;P02751-5;P02751-13;P02751-11;P02751-12;P02751-4	Fibronectin;Anastellin;Ugl-Y1;Ugl-Y2;Ugl-Y3	FN1	sp|P02751-17|FINC_HUMAN Isoform 17 of Fibronectin OS=Homo sapiens GN=FN1;sp|P02751-3|FINC_HUMAN Isoform 3 of Fibronectin OS=Homo sapiens GN=FN1;sp|P02751|FINC_HUMAN Fibronectin OS=Homo sapiens GN=FN1 PE=1 SV=4;sp|P02751-7|FINC_HUMAN Isoform 7 of Fibronecti	316580000	312790000	327030000	342410000	398000000	370950000	800470000	834520000	890710000	909240000	1018500000	1018700000	6287400	6776700	5109000	3060600	3899400	2450100	1252900000	1161400000	1158000000	1176800000	1176200000	1182600000	12336000	15828000	12634000	8837000	11832000	12225000
P04075;J3KPS3;P04075-2;H3BQN4;H3BPS8;H3BUH7;H3BR04;H3BMQ8;H3BU78;H3BR68;A0A087WXX2;P05062	P04075;J3KPS3;P04075-2;H3BQN4;H3BPS8;H3BUH7;H3BR04	Fructose-bisphosphate aldolase A;Fructose-bisphosphate aldolase	ALDOA	sp|P04075|ALDOA_HUMAN Fructose-bisphosphate aldolase A OS=Homo sapiens GN=ALDOA PE=1 SV=2;tr|J3KPS3|J3KPS3_HUMAN Fructose-bisphosphate aldolase OS=Homo sapiens GN=ALDOA PE=1 SV=1;sp|P04075-2|ALDOA_HUMAN Isoform 2 of Fructose-bisphosphate aldolase A OS=Homo	231620000	244190000	246110000	253570000	313620000	318180000	279430000	282160000	259500000	284230000	283660000	290710000	401890000	456230000	363130000	438520000	583750000	628990000	280790000	314880000	388910000	378530000	320130000	345130000	517170000	533600000	375140000	435400000	512080000	442150000
P04155	P04155	Trefoil factor 1	TFF1	sp|P04155|TFF1_HUMAN Trefoil factor 1 OS=Homo sapiens GN=TFF1 PE=1 SV=1	0	0	0	0	0	0	0	0	0	0	0	0	13883000	10970000	9388200	9952000	17116000	16598000	0	0	0	0	0	0	0	0	0	0	0	0
P04792;F8WE04;C9J3N8	P04792	Heat shock protein beta-1	HSPB1	sp|P04792|HSPB1_HUMAN Heat shock protein beta-1 OS=Homo sapiens GN=HSPB1 PE=1 SV=2	13600000	11836000	9303500	8079400	7722800	7759900	5323200	7371900	7621200	7698600	7701100	6916100	304730000	267120000	307020000	316300000	282870000	297980000	24339000	31199000	22783000	21941000	27202000	28179000	10633000	1263300	6795600	5322100	17785000	7117100
P05023-4;P05023;P05023-3;P05023-2;M0R116;A0A0A0MT26;P13637;P13637-2;P13637-3;B1AKY9;P50993;H0Y7C1;Q13733;Q5TC01;M0QXF2;E9PRA5;P20648;P54707;P54707-2;Q5TC02	P05023-4;P05023;P05023-3;P05023-2;M0R116;A0A0A0MT26;P13637;P13637-2;P13637-3	Sodium/potassium-transporting ATPase subunit alpha-1;Sodium/potassium-transporting ATPase subunit alpha-3	ATP1A1;ATP1A3	sp|P05023-4|AT1A1_HUMAN Isoform 4 of Sodium/potassium-transporting ATPase subunit alpha-1 OS=Homo sapiens GN=ATP1A1;sp|P05023|AT1A1_HUMAN Sodium/potassium-transporting ATPase subunit alpha-1 OS=Homo sapiens GN=ATP1A1 PE=1 SV=1;sp|P05023-3|AT1A1_HUMAN Isofo	3125900	3093400	2439000	3795400	1255700	1144700	2435900	2004600	1616300	1773600	2309800	2194700	2535800	1902800	2447900	2556300	2646200	3139900	3447200	3578400	4921900	4746800	3765800	4595300	0	0	0	0	0	0
P05067-7;P05067-11;P05067-8;P05067-9;P05067;A0A0A0MRG2;P05067-3;P05067-4;P05067-5;P05067-6;E9PG40;P05067-10;H7C0V9;P05067-2;H7C2L2	P05067-7;P05067-11;P05067-8;P05067-9;P05067;A0A0A0MRG2;P05067-3;P05067-4;P05067-5;P05067-6;E9PG40;P05067-10;H7C0V9	Amyloid beta A4 protein;N-APP;Soluble APP-alpha;Soluble APP-beta;C99;Beta-amyloid protein 42;Beta-amyloid protein 40;C83;P3(42);P3(40);C80;Gamma-secretase C-terminal fragment 59;Gamma-secretase C-terminal fragment 57;Gamma-secretase C-terminal fragment 50;C31	APP	sp|P05067-7|A4_HUMAN Isoform L-APP733 of Amyloid beta A4 protein OS=Homo sapiens GN=APP;sp|P05067-11|A4_HUMAN Isoform 11 of Amyloid beta A4 protein OS=Homo sapiens GN=APP;sp|P05067-8|A4_HUMAN Isoform APP751 of Amyloid beta A4 protein OS=Homo sapiens GN=APP	37792000	35491000	42818000	46065000	39612000	39148000	86078000	91046000	73261000	81846000	116990000	101060000	7780500	9034800	8216800	6843900	7088900	6622400	44897000	46800000	40340000	39963000	54152000	48953000	49408000	34299000	43034000	25576000	31905000	39174000
P05387;H0YDD8;P05386-2	P05387	60S acidic ribosomal protein P2	RPLP2	sp|P05387|RLA2_HUMAN 60S acidic ribosomal protein P2 OS=Homo sapiens GN=RPLP2 PE=1 SV=1	40891000	46511000	34556000	25218000	33998000	28358000	22309000	21392000	31286000	32334000	35151000	39355000	36407000	39876000	50437000	45596000	41042000	32958000	42807000	38087000	42066000	43293000	43764000	49592000	4937600	3008300	5958100	9796900	3014100	10648000
P05455;E7ERC4;E9PGX9;E9PFL9	P05455	Lupus La protein	SSB	sp|P05455|LA_HUMAN Lupus La protein OS=Homo sapiens GN=SSB PE=1 SV=2	2508900	3514700	2594000	3714400	3439800	3886500	4852700	5021000	6183400	5655300	4234200	3455900	4986900	5091000	3808600	5106900	6317900	6534800	6794000	7490500	6904900	6459500	5715500	5098500	0	0	0	0	790960	0
P05783;F8VZY9;CON__H-INV:HIT000015463	P05783;F8VZY9	Keratin, type I cytoskeletal 18	KRT18	sp|P05783|K1C18_HUMAN Keratin, type I cytoskeletal 18 OS=Homo sapiens GN=KRT18 PE=1 SV=2;tr|F8VZY9|F8VZY9_HUMAN Keratin, type I cytoskeletal 18 OS=Homo sapiens GN=KRT18 PE=1 SV=1	64350000	72994000	66244000	68826000	11978000	12263000	20996000	19993000	30812000	28603000	28481000	22578000	466800000	393260000	368780000	417000000	498520000	543070000	29658000	26972000	26080000	24482000	22440000	21356000	40071000	52119000	36623000	45136000	51060000	56878000
P06396-2;A0A0A0MS51;A0A0A0MT01;P06396-4;P06396-3;P06396;Q5T0H9;Q5T0H8;Q5T0I0;Q5T0I1	P06396-2;A0A0A0MS51;A0A0A0MT01;P06396-4;P06396-3;P06396;Q5T0H9;Q5T0H8	Gelsolin	GSN	sp|P06396-2|GELS_HUMAN Isoform 2 of Gelsolin OS=Homo sapiens GN=GSN;tr|A0A0A0MS51|A0A0A0MS51_HUMAN Gelsolin OS=Homo sapiens GN=GSN PE=1 SV=1;tr|A0A0A0MT01|A0A0A0MT01_HUMAN Gelsolin OS=Homo sapiens GN=GSN PE=1 SV=1;sp|P06396-4|GELS_HUMAN Isoform 4 of Gelsol	481050	589190	544780	0	768750	0	9799200	8138400	5228600	5503700	7063500	6498900	15769000	19957000	13964000	13901000	12520000	12761000	5815400	5618300	5566000	5140100	4222500	4223700	31831000	42899000	46886000	55957000	50791000	34105000
P06733;P06733-2;K7EM90;E5RI09;E5RG95;K7EPM1;K7EKN2;E5RGZ4;F5H1C3	P06733;P06733-2	Alpha-enolase	ENO1	sp|P06733|ENOA_HUMAN Alpha-enolase OS=Homo sapiens GN=ENO1 PE=1 SV=2;sp|P06733-2|ENOA_HUMAN Isoform MBP-1 of Alpha-enolase OS=Homo sapiens GN=ENO1	413700000	435190000	438060000	467120000	539720000	532620000	500420000	486470000	372210000	416190000	461900000	416990000	322290000	305130000	255500000	244000000	335860000	355630000	444100000	430280000	413470000	400460000	416630000	415140000	210740000	256220000	287800000	302160000	303010000	244950000
P07195;A8MW50;C9J7H8;F5H793	P07195;A8MW50;C9J7H8	L-lactate dehydrogenase B chain;L-lactate dehydrogenase	LDHB	sp|P07195|LDHB_HUMAN L-lactate dehydrogenase B chain OS=Homo sapiens GN=LDHB PE=1 SV=2;tr|A8MW50|A8MW50_HUMAN L-lactate dehydrogenase (Fragment) OS=Homo sapiens GN=LDHB PE=1 SV=1;tr|C9J7H8|C9J7H8_HUMAN L-lactate dehydrogenase B chain (Fragment) OS=Homo sap	69021000	63825000	68865000	72652000	87644000	102390000	160720000	144710000	140000000	142610000	137260000	113110000	144450	66445	0	0	0	0	145540000	191080000	225900000	167600000	166040000	178290000	152500	0	0	0	0	0
P07355;P07355-2;H0YN42;H0YMD0;H0YMU9;A6NMY6;H0YKS4;H0YM50;H0YNP5;H0YN28;H0YL33;H0YMM1;H0YKZ7;H0YLV6;H0YMT9;H0YKX9;H0YNA0;H0YKL9;H0YMW4;H0YKV8;H0YN52;H0YMD9;H0YNB8;H0YKN4;H0YLE2	P07355;P07355-2;H0YN42;H0YMD0;H0YMU9;A6NMY6;H0YKS4;H0YM50;H0YNP5	Annexin A2;Annexin;Putative annexin A2-like protein	ANXA2;ANXA2P2	sp|P07355|ANXA2_HUMAN Annexin A2 OS=Homo sapiens GN=ANXA2 PE=1 SV=2;sp|P07355-2|ANXA2_HUMAN Isoform 2 of Annexin A2 OS=Homo sapiens GN=ANXA2;tr|H0YN42|H0YN42_HUMAN Annexin (Fragment) OS=Homo sapiens GN=ANXA2 PE=1 SV=1;tr|H0YMD0|H0YMD0_HUMAN Annexin (Fragme	181160000	182580000	156720000	151170000	107780000	105210000	24701000	25914000	24230000	23189000	32110000	33482000	17975000	18647000	10400000	13150000	10813000	9775000	49528000	46106000	49044000	50153000	46651000	40414000	3132000	6069000	3843100	5011600	10291000	6628200
P07711;Q5T8F0;Q5NE16	P07711;Q5T8F0	Cathepsin L1;Cathepsin L1 heavy chain;Cathepsin L1 light chain	CTSL	sp|P07711|CATL1_HUMAN Cathepsin L1 OS=Homo sapiens GN=CTSL PE=1 SV=2;tr|Q5T8F0|Q5T8F0_HUMAN Cathepsin L1 OS=Homo sapiens GN=CTSL PE=1 SV=1	3486300	2981900	3522400	3135300	3027700	3072700	19821000	19775000	12640000	11932000	11276000	11044000	8346900	6133200	6388200	5750300	7803400	9306700	9753100	9315700	9987300	9646800	7630900	8170400	0	0	0	0	0	0
P07737;K7EJ44;CON__P02584;I3L3D5	P07737;K7EJ44	Profilin-1	PFN1	sp|P07737|PROF1_HUMAN Profilin-1 OS=Homo sapiens GN=PFN1 PE=1 SV=2;tr|K7EJ44|K7EJ44_HUMAN Profilin 1, isoform CRA_b OS=Homo sapiens GN=PFN1 PE=1 SV=1	162580000	158440000	165390000	151460000	158780000	165570000	149500000	155770000	130410000	140350000	158180000	155780000	148520000	152460000	182970000	202650000	200270000	209750000	201760000	190360000	213470000	210680000	183780000	217020000	87040000	90510000	75899000	91379000	87948000	91605000
P07741;H3BQF1;H3BQZ9;P07741-2;H3BSW3;H3BQB1	P07741;H3BQF1;H3BQZ9;P07741-2;H3BSW3;H3BQB1	Adenine phosphoribosyltransferase	APRT	sp|P07741|APT_HUMAN Adenine phosphoribosyltransferase OS=Homo sapiens GN=APRT PE=1 SV=2;tr|H3BQF1|H3BQF1_HUMAN Adenine phosphoribosyltransferase (Fragment) OS=Homo sapiens GN=APRT PE=1 SV=5;tr|H3BQZ9|H3BQZ9_HUMAN Adenine phosphoribosyltransferase OS=Homo s	0	1384500	0	0	0	0	406890	405610	392880	423510	527920	342950	4155200	2265000	5634500	2991200	2908400	2857300	313840	256320	388810	292730	0	397750	0	0	0	0	0	0
P07814;V9GYZ6	P07814	Bifunctional glutamate/proline--tRNA ligase;Glutamate--tRNA ligase;Proline--tRNA ligase	EPRS	sp|P07814|SYEP_HUMAN Bifunctional glutamate/proline--tRNA ligase OS=Homo sapiens GN=EPRS PE=1 SV=5	2676100	3011700	3298500	2808000	1231200	1320600	1786600	1782200	2369100	2149900	1451800	1742600	6573700	7320900	11689000	9596400	8771900	11265000	3416000	3792300	4596600	3849900	3028500	3052700	11497000	6268000	10644000	10416000	9395700	10507000
P07858;E9PKQ7;E9PNL5;E9PHZ5;E9PLY3;E9PSG5;E9PQM1;E9PR54;E9PJ67;E9PCB3;E9PS78;R4GMQ5	P07858	Cathepsin B;Cathepsin B light chain;Cathepsin B heavy chain	CTSB	sp|P07858|CATB_HUMAN Cathepsin B OS=Homo sapiens GN=CTSB PE=1 SV=3	38460000	34384000	22622000	30705000	18121000	16920000	9213200	11628000	8094200	7820300	8942700	8868100	6700900	8440500	8032500	7911600	9982000	7573100	49222000	45743000	44763000	47493000	42416000	41366000	389560	137140	0	0	512320	722170
P07954-2;P07954	P07954-2;P07954	Fumarate hydratase, mitochondrial	FH	sp|P07954-2|FUMH_HUMAN Isoform Cytoplasmic of Fumarate hydratase, mitochondrial OS=Homo sapiens GN=FH;sp|P07954|FUMH_HUMAN Fumarate hydratase, mitochondrial OS=Homo sapiens GN=FH PE=1 SV=3	3892800	3924300	3679100	3347200	3537600	3696100	3406600	3467200	3987500	3269700	3422200	3309100	588150	921910	973830	1194800	1055400	1103200	4286600	4517900	4135900	4615300	4104400	4406300	4394300	2893000	1785300	3558300	0	5346700
P07996;P07996-2;A8MZG1;P35442	P07996;P07996-2	Thrombospondin-1	THBS1	sp|P07996|TSP1_HUMAN Thrombospondin-1 OS=Homo sapiens GN=THBS1 PE=1 SV=2;sp|P07996-2|TSP1_HUMAN Isoform 2 of Thrombospondin-1 OS=Homo sapiens GN=THBS1	244100000	279780000	339270000	344030000	261610000	272440000	190390000	180570000	223060000	213040000	203460000	195520000	110230000	96125000	97554000	94500000	111910000	115280000	695870000	694400000	738350000	702230000	744560000	728980000	94757000	133370000	122280000	137000000	98802000	143140000
P08185;G3V4V7;G3V350	P08185	Corticosteroid-binding globulin	SERPINA6	sp|P08185|CBG_HUMAN Corticosteroid-binding globulin OS=Homo sapiens GN=SERPINA6 PE=1 SV=1	0	0	0	0	0	0	0	0	0	0	0	0	0	0	0	0	0	0	0	0	0	0	0	0	153760000	179960000	160340000	157280000	120880000	147900000
P08195-2;F5H0E2;F5H867	P08195-2	4F2 cell-surface antigen heavy chain	SLC3A2	sp|P08195-2|4F2_HUMAN Isoform 2 of 4F2 cell-surface antigen heavy chain OS=Homo sapiens GN=SLC3A2	30871000	27938000	29685000	30682000	18149000	19387000	39122000	40640000	29357000	30888000	40437000	43799000	14839000	13137000	19409000	18958000	15821000	12070000	28796000	24774000	34215000	41591000	34740000	31989000	0	981100	0	0	0	0
P08294	P08294	Extracellular superoxide dismutase [Cu-Zn]	SOD3	sp|P08294|SODE_HUMAN Extracellular superoxide dismutase [Cu-Zn] OS=Homo sapiens GN=SOD3 PE=1 SV=2	0	0	0	0	0	0	0	0	0	0	0	0	0	0	0	0	0	0	0	0	0	0	0	0	6906900	6815100	8550800	5325700	4928700	4427200
P08476	P08476	Inhibin beta A chain	INHBA	sp|P08476|INHBA_HUMAN Inhibin beta A chain OS=Homo sapiens GN=INHBA PE=1 SV=2	6847400	6486900	7751700	7730400	3754200	4002800	29634000	30773000	28614000	27580000	34278000	35127000	0	0	0	0	0	0	4004500	4178100	4754900	4508700	4257000	4590500	0	0	0	0	0	0
P08493;P08493-2	P08493;P08493-2	Matrix Gla protein	MGP	sp|P08493|MGP_HUMAN Matrix Gla protein OS=Homo sapiens GN=MGP PE=1 SV=2;sp|P08493-2|MGP_HUMAN Isoform 2 of Matrix Gla protein OS=Homo sapiens GN=MGP	0	0	0	0	0	0	0	0	0	0	0	0	0	0	0	0	0	0	0	0	0	0	0	0	30969000	40393000	32337000	36181000	46923000	55926000
P09467;Q5VZC3;O00757	P09467	Fructose-1,6-bisphosphatase 1	FBP1	sp|P09467|F16P1_HUMAN Fructose-1,6-bisphosphatase 1 OS=Homo sapiens GN=FBP1 PE=1 SV=5	0	0	0	0	0	0	0	0	0	0	0	0	52973000	74118000	90227000	63377000	65053000	60481000	0	0	0	0	0	0	585270	588240	711210	777950	512510	611770
P0DMV9;P0DMV8;P0DMV8-2;V9GZ37	P0DMV9;P0DMV8;P0DMV8-2;V9GZ37	Heat shock 70 kDa protein 1B;Heat shock 70 kDa protein 1A	HSPA1B;HSPA1A	sp|P0DMV9|HS71B_HUMAN Heat shock 70 kDa protein 1B OS=Homo sapiens GN=HSPA1B PE=1 SV=1;sp|P0DMV8|HS71A_HUMAN Heat shock 70 kDa protein 1A OS=Homo sapiens GN=HSPA1A PE=1 SV=1;sp|P0DMV8-2|HS71A_HUMAN Isoform 2 of Heat shock 70 kDa protein 1A OS=Homo sapiens	112790000	116200000	124760000	112870000	143210000	149650000	97986000	98537000	100010000	103260000	103660000	106060000	93650000	87160000	112000000	90260000	140320000	136820000	132630000	129420000	121930000	116950000	119430000	134870000	32445000	20100000	24798000	24399000	27879000	25553000
P10586-2;P10586;H0Y6Z7;H0Y4H1;H0Y7Z9;H0Y380;A2A437;Q3KPI9;F5GWR7;P23468-3;P23468-7;P23468-5;P23468-4;P23468-6;P23468	P10586-2;P10586;H0Y6Z7	Receptor-type tyrosine-protein phosphatase F	PTPRF	sp|P10586-2|PTPRF_HUMAN Isoform 2 of Receptor-type tyrosine-protein phosphatase F OS=Homo sapiens GN=PTPRF;sp|P10586|PTPRF_HUMAN Receptor-type tyrosine-protein phosphatase F OS=Homo sapiens GN=PTPRF PE=1 SV=2;tr|H0Y6Z7|H0Y6Z7_HUMAN Receptor-type tyrosine-p	1183100	1457600	2347200	1734500	2125500	2037600	7791400	8020000	6539200	6334400	8688400	7395200	13974000	15382000	12805000	13898000	9513800	10485000	2037800	2172500	2944800	2294300	2097200	2620500	28684000	15016000	20751000	17397000	21227000	21483000
P11021	P11021	78 kDa glucose-regulated protein	HSPA5	sp|P11021|GRP78_HUMAN 78 kDa glucose-regulated protein OS=Homo sapiens GN=HSPA5 PE=1 SV=2	141710000	135380000	131980000	127890000	141770000	146940000	59932000	61095000	54622000	57256000	61806000	62525000	19603000	15952000	20468000	16276000	24827000	23138000	124460000	117630000	113550000	116760000	112160000	115310000	23153000	37104000	27643000	32525000	24037000	27768000
P11047;R4GNC7;Q9Y6N6	P11047	Laminin subunit gamma-1	LAMC1	sp|P11047|LAMC1_HUMAN Laminin subunit gamma-1 OS=Homo sapiens GN=LAMC1 PE=1 SV=3	78821000	90356000	108530000	97764000	87553000	89283000	108100000	114100000	107860000	101770000	126730000	105390000	7234300	6126100	5919300	6318800	4845100	5002600	26744000	26733000	37158000	31869000	34641000	39938000	3495900	223060	0	8930600	3450400	4719400
P11413;P11413-2;P11413-3;E9PD92	P11413;P11413-2;P11413-3;E9PD92	Glucose-6-phosphate 1-dehydrogenase	G6PD	sp|P11413|G6PD_HUMAN Glucose-6-phosphate 1-dehydrogenase OS=Homo sapiens GN=G6PD PE=1 SV=4;sp|P11413-2|G6PD_HUMAN Isoform Long of Glucose-6-phosphate 1-dehydrogenase OS=Homo sapiens GN=G6PD;sp|P11413-3|G6PD_HUMAN Isoform 3 of Glucose-6-phosphate 1-dehydrog	2479800	2843400	1492700	1786200	830780	846460	1105400	1015600	2263500	1682900	1436500	1057600	165570000	128680000	197200000	158300000	160690000	175790000	5225300	4767700	5573000	5249900	8005200	6903800	124160	76967	229070	243860	366900	196170
P12004	P12004	Proliferating cell nuclear antigen	PCNA	sp|P12004|PCNA_HUMAN Proliferating cell nuclear antigen OS=Homo sapiens GN=PCNA PE=1 SV=1	17639000	16146000	17611000	19076000	21081000	21931000	36926000	37256000	35819000	33515000	34461000	33074000	13904000	13332000	15447000	12051000	18281000	15795000	32258000	30050000	30762000	31378000	30815000	30736000	8612900	13371000	8188100	17314000	13887000	18053000
P12273	P12273	Prolactin-inducible protein	PIP	sp|P12273|PIP_HUMAN Prolactin-inducible protein OS=Homo sapiens GN=PIP PE=1 SV=1	0	0	0	0	0	0	9890600	10625000	0	0	0	150570	871220	0	0	970260	797650	725100	0	0	0	0	0	0	1336900000	220770000	20990000	308630000	2535300000	38634000
P12830;A0A087WXI5;A0A087WX17;A0A087WU43;P12830-2;H3BNC6;H3BVI7;J3QKP1	P12830;A0A087WXI5;A0A087WX17;A0A087WU43;P12830-2;H3BNC6;H3BVI7	Cadherin-1;E-Cad/CTF1;E-Cad/CTF2;E-Cad/CTF3	CDH1	sp|P12830|CADH1_HUMAN Cadherin-1 OS=Homo sapiens GN=CDH1 PE=1 SV=3;tr|A0A087WXI5|A0A087WXI5_HUMAN Cadherin-1 OS=Homo sapiens GN=CDH1 PE=1 SV=1;tr|A0A087WX17|A0A087WX17_HUMAN Cadherin-1 OS=Homo sapiens GN=CDH1 PE=1 SV=1;tr|A0A087WU43|A0A087WU43_HUMAN Cadher	4655100	4239400	4647200	3793500	5945200	5903800	7547600	7420700	6698500	7659300	8699700	9507600	13820000	16583000	11271000	7335000	7780000	8574800	4470400	4802800	4621000	4885700	4994700	4668900	8288200	7907700	8306000	8234300	7795900	12289000
P12956;B1AHC9;P12956-2	P12956;B1AHC9;P12956-2	X-ray repair cross-complementing protein 6	XRCC6	sp|P12956|XRCC6_HUMAN X-ray repair cross-complementing protein 6 OS=Homo sapiens GN=XRCC6 PE=1 SV=2;tr|B1AHC9|B1AHC9_HUMAN X-ray repair cross-complementing protein 6 OS=Homo sapiens GN=XRCC6 PE=1 SV=1;sp|P12956-2|XRCC6_HUMAN Isoform 2 of X-ray repair cross	22772000	20029000	19307000	17515000	23424000	23628000	14896000	14345000	15852000	18045000	14596000	16764000	17981000	16899000	17293000	20382000	26067000	20863000	23839000	22116000	22613000	22837000	25051000	25953000	2559000	4379000	2774900	5146400	2940700	5197600
P14174	P14174	Macrophage migration inhibitory factor	MIF	sp|P14174|MIF_HUMAN Macrophage migration inhibitory factor OS=Homo sapiens GN=MIF PE=1 SV=4	24661000	24169000	19807000	19080000	23510000	26468000	46094000	49164000	33997000	36728000	41222000	45414000	42027000	84655000	91011000	56378000	55565000	67492000	52583000	44444000	47339000	48175000	49042000	47920000	0	0	0	0	0	0
P14618;P14618-3;B4DNK4;H3BQ34;H3BTJ2;H3BUW1;H3BT25;H3BU13;H3BN34;H3BQZ3;P30613-2;P30613	P14618;P14618-3;B4DNK4;H3BQ34	Pyruvate kinase PKM;Pyruvate kinase	PKM	sp|P14618|KPYM_HUMAN Pyruvate kinase PKM OS=Homo sapiens GN=PKM PE=1 SV=4;sp|P14618-3|KPYM_HUMAN Isoform 3 of Pyruvate kinase PKM OS=Homo sapiens GN=PKM;tr|B4DNK4|B4DNK4_HUMAN Pyruvate kinase OS=Homo sapiens GN=PKM PE=1 SV=1;tr|H3BQ34|H3BQ34_HUMAN Pyruvate	199420000	191750000	180150000	179200000	171450000	175960000	202160000	201380000	211110000	230860000	240490000	252910000	299800000	349900000	360960000	325620000	305220000	301710000	325270000	283490000	260120000	254380000	337190000	341340000	34467000	48039000	62646000	64764000	58019000	72205000
P14625;Q96GW1;H0YIV0;F8W026;Q58FF3;F8VPC7	P14625	Endoplasmin	HSP90B1	sp|P14625|ENPL_HUMAN Endoplasmin OS=Homo sapiens GN=HSP90B1 PE=1 SV=1	77752000	84595000	84954000	79644000	70475000	73253000	15803000	17667000	18001000	18508000	20913000	22339000	4936300	5731500	6472600	4954100	8803300	8134000	44066000	44319000	41609000	42360000	45091000	47251000	10746000	11252000	15826000	17672000	18809000	15578000
P15104;A0A087WYJ1	P15104;A0A087WYJ1	Glutamine synthetase	GLUL	sp|P15104|GLNA_HUMAN Glutamine synthetase OS=Homo sapiens GN=GLUL PE=1 SV=4;tr|A0A087WYJ1|A0A087WYJ1_HUMAN Glutamine synthetase OS=Homo sapiens GN=GLUL PE=1 SV=1	0	0	0	0	0	0	0	0	0	0	0	0	0	0	0	0	0	0	0	0	0	0	0	0	11683000	5564300	10633000	6836400	10760000	5366400
P15374;A0A087WTB8;Q5TBK7	P15374;A0A087WTB8;Q5TBK7	Ubiquitin carboxyl-terminal hydrolase isozyme L3;Ubiquitin carboxyl-terminal hydrolase	UCHL3	sp|P15374|UCHL3_HUMAN Ubiquitin carboxyl-terminal hydrolase isozyme L3 OS=Homo sapiens GN=UCHL3 PE=1 SV=1;tr|A0A087WTB8|A0A087WTB8_HUMAN Ubiquitin carboxyl-terminal hydrolase OS=Homo sapiens GN=UCHL3 PE=1 SV=1;tr|Q5TBK7|Q5TBK7_HUMAN Ubiquitin carboxyl-term	3513200	3234400	2104600	3258500	3981000	3880100	2720200	3571400	3063600	2747400	3177200	3878000	1627200	2221600	1827200	1919600	2674600	2018300	3411000	3442900	2754900	3042600	3663800	4030900	0	0	0	0	0	0
P16035;B4DFW2;K7EIX4;K7EL90	P16035;B4DFW2;K7EIX4	Metalloproteinase inhibitor 2	TIMP2	sp|P16035|TIMP2_HUMAN Metalloproteinase inhibitor 2 OS=Homo sapiens GN=TIMP2 PE=1 SV=2;tr|B4DFW2|B4DFW2_HUMAN Metalloproteinase inhibitor 2 OS=Homo sapiens GN=TIMP2 PE=1 SV=1;tr|K7EIX4|K7EIX4_HUMAN Metalloproteinase inhibitor 2 OS=Homo sapiens GN=TIMP2 PE=	17812000	25400000	23768000	25819000	19777000	23024000	29686000	29232000	37387000	28258000	30406000	21299000	2487300	2117100	1819200	1810800	2659000	2367700	20400000	22146000	22901000	21232000	19328000	16639000	5277500	6832400	4803400	10344000	10395000	6451300
P16070-18;P16070-12;P16070-14;P16070-13;P16070-11;P16070-10;P16070-16;P16070-8;P16070-17;P16070-6;P16070-4;P16070-3;P16070-7;P16070-5;P16070;H0YD13;H0Y2P0;H0YE40;H0YDW7;H0YCV9;H0Y5E4;P16070-15;P16070-9;H0YDX6;E9PKC6;H0YD17;Q86UZ1;P16070-19;H0YD90;J3KN83;H0YEV3;H0YEU1	P16070-18;P16070-12;P16070-14;P16070-13;P16070-11;P16070-10;P16070-16;P16070-8;P16070-17;P16070-6;P16070-4;P16070-3;P16070-7;P16070-5;P16070;H0YD13;H0Y2P0;H0YE40;H0YDW7;H0YCV9;H0Y5E4;P16070-15;P16070-9	CD44 antigen	CD44	sp|P16070-18|CD44_HUMAN Isoform 18 of CD44 antigen OS=Homo sapiens GN=CD44;sp|P16070-12|CD44_HUMAN Isoform 12 of CD44 antigen OS=Homo sapiens GN=CD44;sp|P16070-14|CD44_HUMAN Isoform 14 of CD44 antigen OS=Homo sapiens GN=CD44;sp|P16070-13|CD44_HUMAN Isoform	70237000	72025000	77736000	73938000	94817000	93966000	40366000	44522000	25239000	27709000	41959000	37838000	2060400	2645200	2426300	3039300	1931100	1782600	41474000	39221000	40485000	42891000	42568000	39535000	4891600	4010400	7956800	6012200	2836300	6021500
P16152;E9PQ63;A8MTM1;P16152-2	P16152	Carbonyl reductase [NADPH] 1	CBR1	sp|P16152|CBR1_HUMAN Carbonyl reductase [NADPH] 1 OS=Homo sapiens GN=CBR1 PE=1 SV=3	3658200	4705900	3223200	2671300	3357400	4404000	1973100	2186600	2711600	2558800	2808800	3096500	4032500	4830100	3174000	7329100	2463700	2423100	2225200	1946000	2246700	2635800	2451500	2617600	0	0	0	0	0	0
P16403;P22492;Q02539	P16403	Histone H1.2	HIST1H1C	sp|P16403|H12_HUMAN Histone H1.2 OS=Homo sapiens GN=HIST1H1C PE=1 SV=2	28549000	29432000	36225000	35419000	10572000	10521000	10725000	9332400	11837000	9311700	7020300	6185300	7056600	5122700	4182000	5393200	8091200	7078700	35427000	37453000	13278000	12737000	8890400	9662700	255050	444890	0	480890	0	0
P17900;H0YBY3;E5RJD0	P17900	Ganglioside GM2 activator;Ganglioside GM2 activator isoform short	GM2A	sp|P17900|SAP3_HUMAN Ganglioside GM2 activator OS=Homo sapiens GN=GM2A PE=1 SV=4	2929800	3503400	4386100	4073100	3357500	3290700	3669100	4242000	3120900	3243100	4915100	3989100	1487100	1153200	1145900	1272700	1706500	1281300	4133800	3953800	5396300	5527100	3764800	4120400	0	0	0	1320600	1034500	1486500
P18065;C9JMY1;C9JW52;H7C1H0	P18065;C9JMY1	Insulin-like growth factor-binding protein 2	IGFBP2	sp|P18065|IBP2_HUMAN Insulin-like growth factor-binding protein 2 OS=Homo sapiens GN=IGFBP2 PE=1 SV=2;tr|C9JMY1|C9JMY1_HUMAN Insulin-like growth factor-binding protein 2 OS=Homo sapiens GN=IGFBP2 PE=1 SV=1	2906100	3116700	1017000	1041100	415750	253020	1010900	609090	3733300	1410600	904330	919630	22206000	24500000	33198000	33163000	28582000	27336000	841440	635290	185530	215390	468320	417710	96537000	112630000	75666000	102510000	170610000	166680000
P19338;H7BY16;C9JYW2;C9JLB1;C9J1H7;C9JWL1	P19338;H7BY16	Nucleolin	NCL	sp|P19338|NUCL_HUMAN Nucleolin OS=Homo sapiens GN=NCL PE=1 SV=3;tr|H7BY16|H7BY16_HUMAN Nucleolin (Fragment) OS=Homo sapiens GN=NCL PE=1 SV=5	124370000	129260000	117560000	117950000	132050000	137560000	122990000	113470000	129450000	130410000	122230000	122650000	79780000	64061000	83572000	74731000	99934000	98900000	127720000	127300000	108770000	105300000	110990000	120290000	75011000	84927000	80020000	98413000	71438000	88408000
P21333-2;P21333;Q5HY54;F8WE98;H0Y5C6;H0Y5F3;H7C2E7	P21333-2;P21333;Q5HY54	Filamin-A	FLNA	sp|P21333-2|FLNA_HUMAN Isoform 2 of Filamin-A OS=Homo sapiens GN=FLNA;sp|P21333|FLNA_HUMAN Filamin-A OS=Homo sapiens GN=FLNA PE=1 SV=4;tr|Q5HY54|Q5HY54_HUMAN Filamin-A OS=Homo sapiens GN=FLNA PE=1 SV=1	63463000	64279000	57383000	60131000	70921000	75656000	73249000	76325000	95612000	91785000	85708000	84470000	373020000	349990000	376400000	340740000	432660000	435780000	154570000	148450000	140520000	138810000	146390000	147400000	77461000	43500000	55769000	37312000	38872000	27191000
P21964-2;P21964;E7EMS6;F8WBW9;E7EUU8	P21964-2;P21964	Catechol O-methyltransferase	COMT	sp|P21964-2|COMT_HUMAN Isoform Soluble of Catechol O-methyltransferase OS=Homo sapiens GN=COMT;sp|P21964|COMT_HUMAN Catechol O-methyltransferase OS=Homo sapiens GN=COMT PE=1 SV=2	0	0	0	0	0	0	0	296590	308000	214970	258770	231160	1762900	9812100	4526300	7808100	2194200	3338200	0	0	0	0	635800	0	0	0	0	0	0	0
P22102;P22102-2;F8WD69;C9JBJ1;C9JTV6;C9JZG2;C9JKQ7;H7C366	P22102;P22102-2	Trifunctional purine biosynthetic protein adenosine-3;Phosphoribosylamine--glycine ligase;Phosphoribosylformylglycinamidine cyclo-ligase;Phosphoribosylglycinamide formyltransferase	GART	sp|P22102|PUR2_HUMAN Trifunctional purine biosynthetic protein adenosine-3 OS=Homo sapiens GN=GART PE=1 SV=1;sp|P22102-2|PUR2_HUMAN Isoform Short of Trifunctional purine biosynthetic protein adenosine-3 OS=Homo sapiens GN=GART	3643700	4086900	3249500	3249700	3311400	3081000	6844600	6328800	10449000	9814700	9004000	9788000	3948900	4290500	5394800	6060000	4962300	5698500	5940900	5283600	3908700	4259500	4873300	4604000	0	0	0	0	0	0
P22314-2;P22314;Q5JRR9;Q5JRS0;Q5JRR6;Q5JRS2;Q5JRS1;Q5JRS3	P22314-2;P22314	Ubiquitin-like modifier-activating enzyme 1	UBA1	sp|P22314-2|UBA1_HUMAN Isoform 2 of Ubiquitin-like modifier-activating enzyme 1 OS=Homo sapiens GN=UBA1;sp|P22314|UBA1_HUMAN Ubiquitin-like modifier-activating enzyme 1 OS=Homo sapiens GN=UBA1 PE=1 SV=3	30338000	29998000	26449000	25369000	32953000	34272000	29140000	27137000	32115000	31511000	29176000	33097000	52383000	49699000	63130000	79161000	53244000	51135000	30902000	29096000	30489000	32118000	33490000	34211000	40702000	53499000	41244000	46595000	40359000	54904000
P22692;P22692-2	P22692;P22692-2	Insulin-like growth factor-binding protein 4	IGFBP4	sp|P22692|IBP4_HUMAN Insulin-like growth factor-binding protein 4 OS=Homo sapiens GN=IGFBP4 PE=1 SV=2;sp|P22692-2|IBP4_HUMAN Isoform 2 of Insulin-like growth factor-binding protein 4 OS=Homo sapiens GN=IGFBP4	6877200	6155500	8441700	8496300	7082900	8257100	19686000	19685000	21753000	22775000	18600000	19041000	10333000	7888000	10650000	12450000	11999000	9069200	4462100	4819700	3376700	3581200	4211100	4151000	95695000	122810000	82720000	78548000	120370000	122780000
P23284	P23284	Peptidyl-prolyl cis-trans isomerase B	PPIB	sp|P23284|PPIB_HUMAN Peptidyl-prolyl cis-trans isomerase B OS=Homo sapiens GN=PPIB PE=1 SV=2	28877000	27195000	37340000	26172000	30692000	33539000	195380000	223230000	136930000	145790000	199880000	187750000	11194000	8670900	9144000	6522300	18453000	18564000	75798000	71979000	80989000	83034000	59580000	63469000	1220700	2968600	1444000	2114100	0	1924600
P23526;P23526-2	P23526;P23526-2	Adenosylhomocysteinase	AHCY	sp|P23526|SAHH_HUMAN Adenosylhomocysteinase OS=Homo sapiens GN=AHCY PE=1 SV=4;sp|P23526-2|SAHH_HUMAN Isoform 2 of Adenosylhomocysteinase OS=Homo sapiens GN=AHCY	39109000	46004000	47292000	49379000	45581000	46977000	40184000	38964000	41123000	39619000	38000000	33541000	15921000	13661000	15060000	14048000	22517000	23816000	26628000	27160000	27960000	28390000	26951000	25058000	14627000	15761000	19231000	27770000	22346000	22252000
P24534;C9JZW3;F2Z2G2;F8WF65	P24534	Elongation factor 1-beta	EEF1B2	sp|P24534|EF1B_HUMAN Elongation factor 1-beta OS=Homo sapiens GN=EEF1B2 PE=1 SV=3	8301100	6549600	5906600	4323500	7650600	8594700	4257800	4608300	5372000	5051300	4567200	5699700	5404400	5877000	4034200	6948400	3592800	4724700	2194500	2279800	2267400	2529400	3613100	3031500	0	0	0	0	0	0
P24592;F8VYK9;F8VVA5	P24592;F8VYK9	Insulin-like growth factor-binding protein 6	IGFBP6	sp|P24592|IBP6_HUMAN Insulin-like growth factor-binding protein 6 OS=Homo sapiens GN=IGFBP6 PE=1 SV=1;tr|F8VYK9|F8VYK9_HUMAN Insulin-like growth factor-binding protein 6 OS=Homo sapiens GN=IGFBP6 PE=1 SV=1	16683000	19281000	21214000	25365000	23897000	21314000	82780000	81219000	72486000	70027000	74871000	63523000	211160	190230	553120	0	0	240790	37337000	35936000	32629000	29824000	33258000	35921000	0	0	0	406860	0	0
P24593;C9JXX4	P24593	Insulin-like growth factor-binding protein 5	IGFBP5	sp|P24593|IBP5_HUMAN Insulin-like growth factor-binding protein 5 OS=Homo sapiens GN=IGFBP5 PE=1 SV=1	0	0	0	0	0	0	0	0	0	0	0	0	3454600	5048000	1543500	5274900	916760	1247900	0	152400	0	0	0	0	781730000	711270000	781860000	688990000	860050000	708880000
P25205;J3KQ69;P25205-2;Q7Z6P5	P25205;J3KQ69;P25205-2	DNA replication licensing factor MCM3	MCM3	sp|P25205|MCM3_HUMAN DNA replication licensing factor MCM3 OS=Homo sapiens GN=MCM3 PE=1 SV=3;tr|J3KQ69|J3KQ69_HUMAN DNA replication licensing factor MCM3 OS=Homo sapiens GN=MCM3 PE=1 SV=2;sp|P25205-2|MCM3_HUMAN Isoform 2 of DNA replication licensing factor	8285000	11039000	6529400	7553200	11144000	10171000	9722100	3445200	3119300	4241700	5410800	3231700	11506000	11296000	9129200	12913000	7272100	9700100	7554700	7079200	6151600	7226900	7642700	7630400	0	0	0	0	0	0
P25311;C9JEV0;H7BZJ8	P25311;C9JEV0	Zinc-alpha-2-glycoprotein	AZGP1	sp|P25311|ZA2G_HUMAN Zinc-alpha-2-glycoprotein OS=Homo sapiens GN=AZGP1 PE=1 SV=2;tr|C9JEV0|C9JEV0_HUMAN Zinc-alpha-2-glycoprotein OS=Homo sapiens GN=AZGP1 PE=1 SV=1	0	0	0	0	0	0	0	0	0	0	0	0	201170	171280	0	0	0	0	124880	128010	328790	312180	100910	0	1765600	22784000	23797000	2438900	18044000	23622000
P25398	P25398	40S ribosomal protein S12	RPS12	sp|P25398|RS12_HUMAN 40S ribosomal protein S12 OS=Homo sapiens GN=RPS12 PE=1 SV=3	19652000	19431000	17675000	14360000	15091000	13869000	18484000	20740000	26169000	28694000	22093000	23349000	19385000	22240000	17289000	18647000	28483000	28532000	40636000	38492000	32226000	32729000	28889000	32026000	6278600	3125800	4456300	5407800	5764300	4211200
P26038;V9GZ54	P26038	Moesin	MSN	sp|P26038|MOES_HUMAN Moesin OS=Homo sapiens GN=MSN PE=1 SV=3	71093000	75137000	87009000	82312000	95325000	95878000	66045000	60547000	64222000	65141000	61726000	57969000	23322000	23128000	16210000	20530000	32100000	34245000	94173000	99543000	119720000	102770000	85716000	101150000	24361000	24296000	13625000	18932000	28892000	33835000
P26639;P26639-2;D6R9F8;D6RCA5;D6RDJ6;D6RBR8;D6RJ97;D6RHV7;D6RCS6;B7ZLP8;A2RTX5-2;A2RTX5	P26639;P26639-2	Threonine--tRNA ligase, cytoplasmic	TARS	sp|P26639|SYTC_HUMAN Threonine--tRNA ligase, cytoplasmic OS=Homo sapiens GN=TARS PE=1 SV=3;sp|P26639-2|SYTC_HUMAN Isoform 2 of Threonine--tRNA ligase, cytoplasmic OS=Homo sapiens GN=TARS	15582000	17478000	15071000	16828000	17502000	23978000	14452000	10871000	11479000	11870000	9967600	10642000	7675100	8050800	10640000	7928900	10000000	11870000	10111000	14479000	13314000	12834000	11077000	10865000	1514900	1827200	1927700	2501600	2252600	2352800
P27348;E9PG15	P27348;E9PG15	14-3-3 protein theta	YWHAQ	sp|P27348|1433T_HUMAN 14-3-3 protein theta OS=Homo sapiens GN=YWHAQ PE=1 SV=1;tr|E9PG15|E9PG15_HUMAN 14-3-3 protein theta (Fragment) OS=Homo sapiens GN=YWHAQ PE=1 SV=1	13335000	12489000	13281000	10416000	10393000	13407000	10834000	9522600	10506000	10850000	7345000	8458500	12206000	8047000	9622800	8993200	17443000	17334000	13176000	12752000	10733000	12477000	11294000	10467000	825650	761230	655830	0	371010	1159900
P27797;K7EJB9;K7EL50	P27797;K7EJB9	Calreticulin	CALR	sp|P27797|CALR_HUMAN Calreticulin OS=Homo sapiens GN=CALR PE=1 SV=1;tr|K7EJB9|K7EJB9_HUMAN Calreticulin (Fragment) OS=Homo sapiens GN=CALR PE=1 SV=1	61300000	68659000	57274000	64998000	74166000	73126000	49569000	44099000	45620000	44858000	38885000	40394000	12610000	11639000	6754400	8413400	20597000	23605000	70018000	78286000	75423000	68806000	57385000	57811000	46573000	37780000	27692000	34625000	41726000	45859000
P29401;P29401-2;A0A0B4J1R6;E9PFF2;F8W888;F8WAX4;P51854-4;P51854-1;P51854	P29401;P29401-2;A0A0B4J1R6	Transketolase	TKT	sp|P29401|TKT_HUMAN Transketolase OS=Homo sapiens GN=TKT PE=1 SV=3;sp|P29401-2|TKT_HUMAN Isoform 2 of Transketolase OS=Homo sapiens GN=TKT;tr|A0A0B4J1R6|A0A0B4J1R6_HUMAN Transketolase OS=Homo sapiens GN=TKT PE=1 SV=1	37480000	42876000	42153000	42989000	41101000	42690000	96893000	96008000	83939000	85706000	88495000	84431000	100400000	103900000	77616000	79277000	128310000	120920000	71638000	78310000	74432000	80872000	76504000	80184000	180350000	220120000	217860000	223130000	208950000	193650000
P30043;M0R192;M0QZL1	P30043;M0R192	Flavin reductase (NADPH)	BLVRB	sp|P30043|BLVRB_HUMAN Flavin reductase (NADPH) OS=Homo sapiens GN=BLVRB PE=1 SV=3;tr|M0R192|M0R192_HUMAN Flavin reductase (NADPH) OS=Homo sapiens GN=BLVRB PE=1 SV=1	2279600	2096200	2151800	924450	807800	809830	480560	461370	516430	499490	432600	243050	6028300	5558600	4994100	5849900	8877900	8723300	401530	428160	504590	392060	335130	344120	4739700	7542200	4671900	6259000	4794300	5860600
P30050;P30050-2	P30050;P30050-2	60S ribosomal protein L12	RPL12	sp|P30050|RL12_HUMAN 60S ribosomal protein L12 OS=Homo sapiens GN=RPL12 PE=1 SV=1;sp|P30050-2|RL12_HUMAN Isoform 2 of 60S ribosomal protein L12 OS=Homo sapiens GN=RPL12	7241400	7154400	8120600	5992200	5673900	6090500	17080000	15627000	15372000	16446000	12960000	14867000	4519600	5308400	6521700	2993100	4733000	4298100	8423100	7952400	8624400	8061700	7558600	8711900	0	0	0	0	0	0
P30086	P30086	Phosphatidylethanolamine-binding protein 1;Hippocampal cholinergic neurostimulating peptide	PEBP1	sp|P30086|PEBP1_HUMAN Phosphatidylethanolamine-binding protein 1 OS=Homo sapiens GN=PEBP1 PE=1 SV=3	20478000	19697000	12933000	12421000	25013000	28047000	15825000	17684000	15219000	15472000	16124000	14663000	41855000	39588000	39336000	35924000	40534000	38807000	17513000	17043000	19270000	20381000	17630000	19186000	46306000	57277000	54333000	62829000	70523000	65465000
P30101	P30101	Protein disulfide-isomerase A3	PDIA3	sp|P30101|PDIA3_HUMAN Protein disulfide-isomerase A3 OS=Homo sapiens GN=PDIA3 PE=1 SV=4	137130000	159100000	156060000	159760000	168940000	168120000	87640000	82258000	83731000	79618000	77491000	69068000	7806100	7966000	6278800	6830900	13606000	13081000	151200000	148410000	148240000	145130000	112000000	122830000	22346000	25603000	23749000	29960000	22454000	23729000
P30520	P30520	Adenylosuccinate synthetase isozyme 2	ADSS	sp|P30520|PURA2_HUMAN Adenylosuccinate synthetase isozyme 2 OS=Homo sapiens GN=ADSS PE=1 SV=3	2394600	3182800	3063500	2275300	5890900	4603200	2526000	2479200	2605300	3155400	3579000	3431200	1979100	2692600	3661600	2134400	2053300	1643400	3599800	3533800	3783100	3383200	4147100	4255600	0	0	0	0	0	0
P31431;P31431-2	P31431;P31431-2	Syndecan-4	SDC4	sp|P31431|SDC4_HUMAN Syndecan-4 OS=Homo sapiens GN=SDC4 PE=1 SV=2;sp|P31431-2|SDC4_HUMAN Isoform 2 of Syndecan-4 OS=Homo sapiens GN=SDC4	4660200	5480200	7042300	8697400	7329700	7537100	43113000	39412000	30740000	27153000	22608000	20795000	1389600	1260300	646480	964650	527890	1118300	12826000	15365000	15511000	12969000	10682000	11796000	1982200	3013200	2552000	1794900	1707000	2190600
P31946;Q4VY20;Q4VY19	P31946	14-3-3 protein beta/alpha;14-3-3 protein beta/alpha, N-terminally processed	YWHAB	sp|P31946|1433B_HUMAN 14-3-3 protein beta/alpha OS=Homo sapiens GN=YWHAB PE=1 SV=3	24322000	25325000	24228000	23125000	26990000	28365000	15656000	13122000	11852000	12618000	10914000	10261000	6518300	5062700	4622900	5179200	6894900	7208600	13861000	15813000	15026000	13379000	14027000	15179000	5112100	3853900	4680900	3008900	5498400	6301800
P31947;P31947-2	P31947;P31947-2	14-3-3 protein sigma	SFN	sp|P31947|1433S_HUMAN 14-3-3 protein sigma OS=Homo sapiens GN=SFN PE=1 SV=1;sp|P31947-2|1433S_HUMAN Isoform 2 of 14-3-3 protein sigma OS=Homo sapiens GN=SFN	27499000	30282000	31659000	34432000	39859000	36123000	39425000	34318000	35271000	34345000	30769000	24772000	14928000	13630000	5939300	8440400	16250000	16448000	52517000	59661000	57214000	55454000	47724000	48436000	13806000	10085000	12931000	12083000	12715000	13565000
P32004-3;P32004-2;P32004;E7EVM4;E7EPI4;E9PHJ4;E7EMY4;H0Y5C3	P32004-3;P32004-2;P32004	Neural cell adhesion molecule L1	L1CAM	sp|P32004-3|L1CAM_HUMAN Isoform 3 of Neural cell adhesion molecule L1 OS=Homo sapiens GN=L1CAM;sp|P32004-2|L1CAM_HUMAN Isoform 2 of Neural cell adhesion molecule L1 OS=Homo sapiens GN=L1CAM;sp|P32004|L1CAM_HUMAN Neural cell adhesion molecule L1 OS=Homo sap	0	0	0	0	0	0	1239100	1162600	889650	1030600	735210	729050	16521000	15036000	11646000	15675000	11398000	12019000	909750	902310	1108000	948050	826450	929150	0	0	0	0	0	0
P35241;P35241-5;P35241-4;P35241-2;P35241-3;E9PNV3;E9PQ82;E9PKN5;E9PNP4	P35241;P35241-5;P35241-4	Radixin	RDX	sp|P35241|RADI_HUMAN Radixin OS=Homo sapiens GN=RDX PE=1 SV=1;sp|P35241-5|RADI_HUMAN Isoform 5 of Radixin OS=Homo sapiens GN=RDX;sp|P35241-4|RADI_HUMAN Isoform 4 of Radixin OS=Homo sapiens GN=RDX	2836600	0	2279600	2702800	2046100	3310400	5114700	4441200	6388900	3873400	3853900	3458300	24452000	23796000	16118000	22381000	27036000	23273000	6856900	8217700	8663900	10256000	6380100	7279900	15597000	16081000	22248000	11203000	17111000	9882400
P35579;P35579-2;Q5BKV1;B1AH99;E7ERA5;REV__S4R3H4;REV__E7EQT4;REV__Q9UKV3;A0A087X0T3;P13535;Q9Y623;P13533;P12882;P11055;Q9UKX2;A7E2Y1	P35579;P35579-2	Myosin-9	MYH9	sp|P35579|MYH9_HUMAN Myosin-9 OS=Homo sapiens GN=MYH9 PE=1 SV=4;sp|P35579-2|MYH9_HUMAN Isoform 2 of Myosin-9 OS=Homo sapiens GN=MYH9	60431000	67241000	62387000	59336000	47022000	46523000	29270000	26742000	38360000	37180000	36547000	43601000	29297000	22189000	25788000	27684000	23835000	23785000	54342000	56721000	45962000	45862000	53175000	58708000	26728000	9097900	18338000	15822000	27673000	13175000
P35998;P35998-2;C9JLS9	P35998;P35998-2	26S protease regulatory subunit 7	PSMC2	sp|P35998|PRS7_HUMAN 26S protease regulatory subunit 7 OS=Homo sapiens GN=PSMC2 PE=1 SV=3;sp|P35998-2|PRS7_HUMAN Isoform 2 of 26S protease regulatory subunit 7 OS=Homo sapiens GN=PSMC2	4857700	5197200	4792200	4736600	5853200	4813400	2345500	2187500	2416000	2624300	2098400	2161400	5681000	9287000	5472500	10206000	5915100	6210700	1945100	2423900	2816500	2264300	1622900	1483500	4879600	5498200	3721800	6586400	6412800	5873000
P43490;A0A0C4DFS8;C9JF35;C9JG65	P43490;A0A0C4DFS8	Nicotinamide phosphoribosyltransferase	NAMPT	sp|P43490|NAMPT_HUMAN Nicotinamide phosphoribosyltransferase OS=Homo sapiens GN=NAMPT PE=1 SV=1;tr|A0A0C4DFS8|A0A0C4DFS8_HUMAN Nicotinamide phosphoribosyltransferase OS=Homo sapiens GN=NAMPT PE=1 SV=1	1955700	1957000	2463500	1701200	3277300	2855100	6064000	7160200	7454100	7888100	6275500	6682100	7537500	7230000	10501000	6073200	6541900	5509900	4144200	3623000	4688000	4371200	4116400	3896300	0	0	0	0	0	0
P46063;F5H2L2;F8WA66;F8WD97	P46063	ATP-dependent DNA helicase Q1	RECQL	sp|P46063|RECQ1_HUMAN ATP-dependent DNA helicase Q1 OS=Homo sapiens GN=RECQL PE=1 SV=3	0	0	0	0	0	0	0	0	0	0	0	0	0	0	0	0	0	0	0	0	0	0	0	0	3373900	1442100	2848700	1461700	1908700	1262900
P46777;Q5T7N0	P46777;Q5T7N0	60S ribosomal protein L5	RPL5	sp|P46777|RL5_HUMAN 60S ribosomal protein L5 OS=Homo sapiens GN=RPL5 PE=1 SV=3;tr|Q5T7N0|Q5T7N0_HUMAN 60S ribosomal protein L5 (Fragment) OS=Homo sapiens GN=RPL5 PE=1 SV=2	4115000	3770200	5460300	3951300	2225700	3503300	2620800	3150600	3640800	3762800	4155300	4512800	2028900	1665200	1157900	1543900	1708700	1831600	2175300	2172100	2197200	1888100	2221500	2389500	0	0	0	0	0	0
P46976-2;P46976;C9JQ42;G5E9W8;P46976-3;C9J8R8;C9J7C7	P46976-2;P46976;C9JQ42;G5E9W8;P46976-3	Glycogenin-1	GYG1	sp|P46976-2|GLYG_HUMAN Isoform GN-1 of Glycogenin-1 OS=Homo sapiens GN=GYG1;sp|P46976|GLYG_HUMAN Glycogenin-1 OS=Homo sapiens GN=GYG1 PE=1 SV=4;tr|C9JQ42|C9JQ42_HUMAN Glycogenin-1 (Fragment) OS=Homo sapiens GN=GYG1 PE=1 SV=5;tr|G5E9W8|G5E9W8_HUMAN Glycogen	262910	0	0	0	0	0	385050	573600	643700	700970	566500	614670	4665200	2904300	5457200	4427700	3853500	3294700	766680	612960	593240	621070	711170	796100	0	0	0	0	0	0
P47755;F8W9N7;C9JUG7;A0A0D9SET8;P47755-2	P47755;F8W9N7;C9JUG7;A0A0D9SET8;P47755-2	F-actin-capping protein subunit alpha-2	CAPZA2	sp|P47755|CAZA2_HUMAN F-actin-capping protein subunit alpha-2 OS=Homo sapiens GN=CAPZA2 PE=1 SV=3;tr|F8W9N7|F8W9N7_HUMAN F-actin-capping protein subunit alpha-2 OS=Homo sapiens GN=CAPZA2 PE=1 SV=1;tr|C9JUG7|C9JUG7_HUMAN F-actin-capping protein subunit alph	0	0	0	0	0	0	0	0	0	0	0	0	5146900	5333000	2431200	3705500	2419700	1313000	331070	462310	370190	475580	400790	478170	0	0	0	0	0	0
P48163;P48163-2	P48163;P48163-2	NADP-dependent malic enzyme	ME1	sp|P48163|MAOX_HUMAN NADP-dependent malic enzyme OS=Homo sapiens GN=ME1 PE=1 SV=1;sp|P48163-2|MAOX_HUMAN Isoform 2 of NADP-dependent malic enzyme OS=Homo sapiens GN=ME1	985300	639270	584300	913660	0	908040	358670	454740	350660	368090	370580	372130	3243100	3995700	2379600	1820100	2150200	2230800	361190	552580	426210	384330	326450	313570	0	0	0	0	0	0
P49006	P49006	MARCKS-related protein	MARCKSL1	sp|P49006|MRP_HUMAN MARCKS-related protein OS=Homo sapiens GN=MARCKSL1 PE=1 SV=2	696080	710580	650550	868360	359920	312920	694740	552570	653850	489170	335450	514380	2570100	2094100	2088100	3157800	3000500	3146800	663410	1062400	999190	1086900	726970	747390	0	0	0	1138000	0	0
P49327;J3KTF0	P49327	Fatty acid synthase;[Acyl-carrier-protein] S-acetyltransferase;[Acyl-carrier-protein] S-malonyltransferase;3-oxoacyl-[acyl-carrier-protein] synthase;3-oxoacyl-[acyl-carrier-protein] reductase;3-hydroxyacyl-[acyl-carrier-protein] dehydratase;Enoyl-[acyl-carrier-protein] reductase;Oleoyl-[acyl-carrier-protein] hydrolase	FASN	sp|P49327|FAS_HUMAN Fatty acid synthase OS=Homo sapiens GN=FASN PE=1 SV=3	71044000	74495000	67825000	65274000	60414000	66002000	76534000	80823000	89882000	89173000	88110000	88125000	279140000	260170000	266840000	229680000	296600000	296040000	84298000	78304000	85000000	86788000	86326000	84264000	44553000	46550000	75477000	81294000	47805000	77274000
P49720;A0A087WXQ8;A0A087WY10;A0A087WUL2	P49720;A0A087WXQ8;A0A087WY10;A0A087WUL2	Proteasome subunit beta type-3	PSMB3	sp|P49720|PSB3_HUMAN Proteasome subunit beta type-3 OS=Homo sapiens GN=PSMB3 PE=1 SV=2;tr|A0A087WXQ8|A0A087WXQ8_HUMAN Proteasome subunit beta type-3 OS=Homo sapiens GN=PSMB3 PE=1 SV=1;tr|A0A087WY10|A0A087WY10_HUMAN Proteasome subunit beta type-3 OS=Homo sa	4155900	4126600	3486800	3300100	4183600	4601000	4595900	4381600	4076400	3488200	3612800	4107800	5314100	7779700	4936300	4630100	6503100	4916600	5532200	5427900	8210900	7922300	5038800	5855700	0	0	0	0	0	0
P49721;A0A087WVV1	P49721	Proteasome subunit beta type-2	PSMB2	sp|P49721|PSB2_HUMAN Proteasome subunit beta type-2 OS=Homo sapiens GN=PSMB2 PE=1 SV=1	5299300	5122900	3975400	3762000	6271000	6982000	8967000	8094700	6145700	8763000	9424000	6851300	6256300	10673000	10618000	18184000	12782000	10985000	16177000	13816000	14589000	17466000	10954000	8631200	0	0	2901100	0	0	0
P49773;D6REP8;D6RE99;D6RD60;D6RC06	P49773;D6REP8;D6RE99;D6RD60	Histidine triad nucleotide-binding protein 1	HINT1	sp|P49773|HINT1_HUMAN Histidine triad nucleotide-binding protein 1 OS=Homo sapiens GN=HINT1 PE=1 SV=2;tr|D6REP8|D6REP8_HUMAN Histidine triad nucleotide-binding protein 1 OS=Homo sapiens GN=HINT1 PE=1 SV=1;tr|D6RE99|D6RE99_HUMAN Histidine triad nucleotide-b	3065700	3098900	4606300	5916200	2594100	3947000	3462700	5146700	4838800	5360800	5383900	5244300	6466100	8090200	14349000	6306200	6211200	6729200	7026400	5918500	4461200	6618700	5049200	5233000	0	0	0	0	0	0
P49915-2;P49915	P49915-2;P49915	GMP synthase [glutamine-hydrolyzing]	GMPS	sp|P49915-2|GUAA_HUMAN Isoform 2 of GMP synthase [glutamine-hydrolyzing] OS=Homo sapiens GN=GMPS;sp|P49915|GUAA_HUMAN GMP synthase [glutamine-hydrolyzing] OS=Homo sapiens GN=GMPS PE=1 SV=1	3207700	1908300	1712500	1602300	2700600	3032700	2267400	2535500	2858900	2818600	3225700	3318000	3679000	2890800	3423800	2698900	3929800	3045400	1320800	1295900	1501200	1400600	1706900	1746300	0	0	0	0	0	0
P50454;E9PPV6;E9PR70;E9PKH2;E9PK86;E9PMI5;E9PNX1;E9PJH8;E9PIG2;E9PRS3;E9PQ34;H0YEP8;E9PLA6	P50454;E9PPV6;E9PR70;E9PKH2	Serpin H1	SERPINH1	sp|P50454|SERPH_HUMAN Serpin H1 OS=Homo sapiens GN=SERPINH1 PE=1 SV=2;tr|E9PPV6|E9PPV6_HUMAN Serpin H1 OS=Homo sapiens GN=SERPINH1 PE=1 SV=1;tr|E9PR70|E9PR70_HUMAN Serpin H1 (Fragment) OS=Homo sapiens GN=SERPINH1 PE=1 SV=1;tr|E9PKH2|E9PKH2_HUMAN Serpin H1	12834000	15326000	15654000	17925000	17434000	19880000	10528000	10593000	10712000	11159000	10323000	12014000	7199300	5035900	4673600	8725600	6367000	6892000	38934000	29463000	24843000	30574000	31330000	28626000	942930	0	0	0	869520	0
P50502;A0A087X1H6;H7C3I1;Q3KNR6;Q8NFI4;F6VDH7;Q8IZP2;F8WAQ7	P50502;A0A087X1H6;H7C3I1;Q3KNR6;Q8NFI4;F6VDH7;Q8IZP2	Hsc70-interacting protein;Putative protein FAM10A5;Putative protein FAM10A4	ST13;ST13P5;ST13P4	sp|P50502|F10A1_HUMAN Hsc70-interacting protein OS=Homo sapiens GN=ST13 PE=1 SV=2;tr|A0A087X1H6|A0A087X1H6_HUMAN Hsc70-interacting protein OS=Homo sapiens GN=ST13 PE=1 SV=1;tr|H7C3I1|H7C3I1_HUMAN Hsc70-interacting protein (Fragment) OS=Homo sapiens GN=ST13	9408600	8772500	7609400	7740600	8962900	9000300	5688600	6136200	7433600	7289400	7110600	7546700	3247600	4285100	4081000	4402700	4579600	3969100	7265000	6884800	7969800	8651300	8186600	9073700	1625500	2494200	1767700	2783300	2245300	3064900
P51858;P51858-2;P51858-3	P51858;P51858-2;P51858-3	Hepatoma-derived growth factor	HDGF	sp|P51858|HDGF_HUMAN Hepatoma-derived growth factor OS=Homo sapiens GN=HDGF PE=1 SV=1;sp|P51858-2|HDGF_HUMAN Isoform 2 of Hepatoma-derived growth factor OS=Homo sapiens GN=HDGF;sp|P51858-3|HDGF_HUMAN Isoform 3 of Hepatoma-derived growth factor OS=Homo sapi	7802800	8442900	7514600	8087900	9483300	10452000	9855500	10746000	10740000	10494000	10864000	9895900	11752000	12505000	16496000	10279000	18898000	14825000	13987000	14491000	11361000	13176000	12114000	12659000	13689000	23608000	21351000	19329000	22024000	15777000
P52292;J3QLL0;J3KS65;J3QL07	P52292	Importin subunit alpha-1	KPNA2	sp|P52292|IMA1_HUMAN Importin subunit alpha-1 OS=Homo sapiens GN=KPNA2 PE=1 SV=1	4538200	4969000	4138300	4525700	4595200	5256200	3969800	4620100	5969000	5235500	5171200	5634200	4397900	3745400	6802500	6173200	5425200	5090700	3707500	3324000	3348000	3529500	3744100	4205400	0	0	0	0	0	0
P52566;F5H3P3;F5H6Q0;H0YGX7;F5H2R5	P52566;F5H3P3;F5H6Q0;H0YGX7;F5H2R5	Rho GDP-dissociation inhibitor 2	ARHGDIB	sp|P52566|GDIR2_HUMAN Rho GDP-dissociation inhibitor 2 OS=Homo sapiens GN=ARHGDIB PE=1 SV=3;tr|F5H3P3|F5H3P3_HUMAN Rho GDP-dissociation inhibitor 2 (Fragment) OS=Homo sapiens GN=ARHGDIB PE=1 SV=5;tr|F5H6Q0|F5H6Q0_HUMAN Rho GDP-dissociation inhibitor 2 (Fra	6843300	6103700	5505900	4918700	7409900	6947900	1873000	2063600	2901300	2721300	3247300	2792200	0	0	0	0	0	0	2982600	2681000	1640700	2687100	2916700	3045200	5206800	18064000	10412000	17792000	12747000	18786000
P52907	P52907	F-actin-capping protein subunit alpha-1	CAPZA1	sp|P52907|CAZA1_HUMAN F-actin-capping protein subunit alpha-1 OS=Homo sapiens GN=CAPZA1 PE=1 SV=3	5891800	5710400	4240700	5066300	5020800	5794900	5060200	4452400	5769900	5187600	4663200	4934000	6416200	10327000	8568500	8805600	7155800	7443500	5780100	5894900	4722800	4356800	5716900	5681200	13547000	8662000	10361000	5938300	12636000	5948900
P52943;H0YFA4;P52943-2;H0YHD8	P52943;H0YFA4;P52943-2;H0YHD8	Cysteine-rich protein 2	CRIP2	sp|P52943|CRIP2_HUMAN Cysteine-rich protein 2 OS=Homo sapiens GN=CRIP2 PE=1 SV=1;tr|H0YFA4|H0YFA4_HUMAN Cysteine-rich protein 2 (Fragment) OS=Homo sapiens GN=CRIP2 PE=1 SV=1;sp|P52943-2|CRIP2_HUMAN Isoform 2 of Cysteine-rich protein 2 OS=Homo sapiens GN=CR	0	0	0	0	0	0	0	0	0	0	0	0	9220700	3267600	21643000	9303000	6848200	5516500	124540	116130	66387	100070	129260	0	0	0	0	0	0	0
P53004;C9J1E1	P53004	Biliverdin reductase A	BLVRA	sp|P53004|BIEA_HUMAN Biliverdin reductase A OS=Homo sapiens GN=BLVRA PE=1 SV=2	729100	830360	785070	845030	968720	1076800	1358500	806600	828080	831060	701330	935190	1223000	875720	1182500	1315300	1374000	1659700	622880	567400	651300	851670	605900	623160	1192900	2077800	1567600	2943800	1390400	2348600
P53396;P53396-2;P53396-3;K7ESG8;K7EIE7	P53396;P53396-2;P53396-3	ATP-citrate synthase	ACLY	sp|P53396|ACLY_HUMAN ATP-citrate synthase OS=Homo sapiens GN=ACLY PE=1 SV=3;sp|P53396-2|ACLY_HUMAN Isoform 2 of ATP-citrate synthase OS=Homo sapiens GN=ACLY;sp|P53396-3|ACLY_HUMAN Isoform 3 of ATP-citrate synthase OS=Homo sapiens GN=ACLY	4258600	4681200	5848100	4922000	4910400	3299400	8213100	7807200	9560900	9228300	8744400	9699800	20537000	20602000	23556000	22769000	23997000	24320000	12006000	11520000	12451000	10366000	11946000	11702000	24710000	7960800	17356000	9528400	10776000	7221300
P53602;H3BP35;H3BQ47;H3BRZ1;H3BVC4	P53602;H3BP35	Diphosphomevalonate decarboxylase	MVD	sp|P53602|MVD1_HUMAN Diphosphomevalonate decarboxylase OS=Homo sapiens GN=MVD PE=1 SV=1;tr|H3BP35|H3BP35_HUMAN Diphosphomevalonate decarboxylase (Fragment) OS=Homo sapiens GN=MVD PE=1 SV=1	0	517820	0	0	0	0	181340	217310	197530	201000	272280	350140	3001200	5297000	5267000	3070600	2558200	1763400	153670	148990	148390	462880	194470	273630	0	0	0	0	0	0
P53618;E9PP73;E9PP63;E9PKQ1	P53618;E9PP73	Coatomer subunit beta	COPB1	sp|P53618|COPB_HUMAN Coatomer subunit beta OS=Homo sapiens GN=COPB1 PE=1 SV=3;tr|E9PP73|E9PP73_HUMAN Coatomer subunit beta (Fragment) OS=Homo sapiens GN=COPB1 PE=1 SV=5	12012000	12002000	8989000	6794900	8256600	7987800	5694100	5995100	7145700	7070000	6542900	7956000	13888000	13507000	16809000	12699000	16047000	13851000	8099700	8213800	9201700	7731100	8464500	8512700	0	0	0	0	0	0
P53621;P53621-2	P53621;P53621-2	Coatomer subunit alpha;Xenin;Proxenin	COPA	sp|P53621|COPA_HUMAN Coatomer subunit alpha OS=Homo sapiens GN=COPA PE=1 SV=2;sp|P53621-2|COPA_HUMAN Isoform 2 of Coatomer subunit alpha OS=Homo sapiens GN=COPA	3725200	3584900	3510100	3483700	3275100	3772400	1912300	1761200	1644600	1905000	2549200	1581900	4952800	6495500	4306200	4375800	6185900	5035200	2896800	2524100	2354500	2960100	3498900	3537800	20969000	9130000	17171000	10691000	17459000	1608400
P54920;M0R0Y2;M0R2M1;M0R213;M0R058;M0R0I4;M0QZM9;M0QZN5;M0R031;M0R027;A0A087WZQ7;Q9H115-3;Q9H115-2;Q9H115	P54920;M0R0Y2;M0R2M1	Alpha-soluble NSF attachment protein	NAPA	sp|P54920|SNAA_HUMAN Alpha-soluble NSF attachment protein OS=Homo sapiens GN=NAPA PE=1 SV=3;tr|M0R0Y2|M0R0Y2_HUMAN Alpha-soluble NSF attachment protein OS=Homo sapiens GN=NAPA PE=1 SV=1;tr|M0R2M1|M0R2M1_HUMAN Alpha-soluble NSF attachment protein (Fragment)	0	0	0	0	0	0	281310	266710	306900	223560	322820	0	1410200	3895100	1703200	1116500	1765500	1312300	520230	405050	393110	427480	694100	450360	0	0	0	0	0	0
P56159-2;P56159	P56159-2;P56159	GDNF family receptor alpha-1	GFRA1	sp|P56159-2|GFRA1_HUMAN Isoform 2 of GDNF family receptor alpha-1 OS=Homo sapiens GN=GFRA1;sp|P56159|GFRA1_HUMAN GDNF family receptor alpha-1 OS=Homo sapiens GN=GFRA1 PE=2 SV=2	68888	55140	65007	41167	57008	63165	0	0	0	0	0	0	39414000	43137000	32514000	29254000	39347000	39746000	0	0	0	0	0	0	0	0	0	0	0	0
P56537;P56537-2;B7ZBH1;F8WD20;A0A0B4J1Y7;F8WDS6	P56537;P56537-2	Eukaryotic translation initiation factor 6	EIF6	sp|P56537|IF6_HUMAN Eukaryotic translation initiation factor 6 OS=Homo sapiens GN=EIF6 PE=1 SV=1;sp|P56537-2|IF6_HUMAN Isoform 2 of Eukaryotic translation initiation factor 6 OS=Homo sapiens GN=EIF6	5271400	5891100	5665200	5613400	4341200	5988100	9434600	10212000	11735000	12649000	11967000	14516000	4113200	2105100	3517000	3074200	2893600	4231600	11072000	10408000	8417000	10578000	11782000	13061000	0	0	0	0	0	0
P60228;E5RGA2;E5RHS5;H0YAW4;E5RIT4;H0YBR5	P60228;E5RGA2;E5RHS5	Eukaryotic translation initiation factor 3 subunit E	EIF3E	sp|P60228|EIF3E_HUMAN Eukaryotic translation initiation factor 3 subunit E OS=Homo sapiens GN=EIF3E PE=1 SV=1;tr|E5RGA2|E5RGA2_HUMAN Eukaryotic translation initiation factor 3 subunit E OS=Homo sapiens GN=EIF3E PE=1 SV=1;tr|E5RHS5|E5RHS5_HUMAN Eukaryotic t	1404800	1557500	1394100	1665100	1307500	1969900	1441100	1703200	1731300	1640300	1720500	1053600	1322400	1439100	1050200	2214400	1933200	1555500	2089100	1902700	1821500	2154500	1689900	2112100	0	0	0	0	0	0
P60660-2;G8JLA2;F8VZU9;F8W180;F8VXL3	P60660-2;G8JLA2;F8VZU9;F8W180	Myosin light polypeptide 6	MYL6	sp|P60660-2|MYL6_HUMAN Isoform Smooth muscle of Myosin light polypeptide 6 OS=Homo sapiens GN=MYL6;tr|G8JLA2|G8JLA2_HUMAN Myosin light polypeptide 6 OS=Homo sapiens GN=MYL6 PE=1 SV=1;tr|F8VZU9|F8VZU9_HUMAN Myosin light polypeptide 6 OS=Homo sapiens GN=MYL6	29203000	33043000	33732000	33767000	22183000	22680000	14905000	14112000	19470000	18700000	16189000	15070000	23217000	18015000	24445000	24545000	25021000	29530000	22671000	21983000	20009000	21078000	23790000	23428000	3313400	5222000	3900900	5907400	5713400	6716300
P60842;J3KT12;P60842-2;J3QS69;J3KTB5;J3KSZ0;J3QL43;J3KTN0;J3QR64;J3QLN6;J3KS25;J3QKZ9;J3QL52;J3KT04;J3KS93;J3QQP0;E7EMV8;E9PBH4;F8WE11	P60842;J3KT12;P60842-2;J3QS69;J3KTB5;J3KSZ0;J3QL43	Eukaryotic initiation factor 4A-I	EIF4A1	sp|P60842|IF4A1_HUMAN Eukaryotic initiation factor 4A-I OS=Homo sapiens GN=EIF4A1 PE=1 SV=1;tr|J3KT12|J3KT12_HUMAN Eukaryotic initiation factor 4A-I OS=Homo sapiens GN=EIF4A1 PE=1 SV=1;sp|P60842-2|IF4A1_HUMAN Isoform 2 of Eukaryotic initiation factor 4A-I	46328000	50462000	41864000	42224000	46426000	50275000	53369000	60471000	58787000	63821000	60405000	69978000	32489000	26632000	25058000	26493000	45973000	48948000	33162000	33133000	26354000	26197000	28324000	29568000	6767300	12467000	9922500	10931000	9640800	9445500
P60981;P60981-2;F6RFD5	P60981;P60981-2;F6RFD5	Destrin	DSTN	sp|P60981|DEST_HUMAN Destrin OS=Homo sapiens GN=DSTN PE=1 SV=3;sp|P60981-2|DEST_HUMAN Isoform 2 of Destrin OS=Homo sapiens GN=DSTN;tr|F6RFD5|F6RFD5_HUMAN Destrin OS=Homo sapiens GN=DSTN PE=1 SV=1	5874500	4823600	3940000	5135900	3472900	3314500	9706900	8578800	10142000	10773000	9375900	7581300	19206000	14680000	17949000	19074000	25722000	25450000	14275000	13429000	8905000	7467100	10173000	9378100	15679000	20489000	18690000	19747000	18385000	22705000
P61604;B8ZZL8;B8ZZ54	P61604;B8ZZL8	10 kDa heat shock protein, mitochondrial	HSPE1	sp|P61604|CH10_HUMAN 10 kDa heat shock protein, mitochondrial OS=Homo sapiens GN=HSPE1 PE=1 SV=2;tr|B8ZZL8|B8ZZL8_HUMAN 10 kDa heat shock protein, mitochondrial OS=Homo sapiens GN=HSPE1 PE=1 SV=1	37767000	34011000	37596000	46159000	21455000	26945000	15587000	18192000	25630000	25856000	23873000	23770000	3098800	2226300	3679200	2397700	5415200	5768400	8838600	10632000	9963100	9777000	9655200	10173000	983860	1077200	1228700	0	1404100	0
P61769;H0YL18;H0YLF3;F5H6I0	P61769;H0YL18;H0YLF3;F5H6I0	Beta-2-microglobulin;Beta-2-microglobulin form pI 5.3;Beta-2-microglobulin	B2M	sp|P61769|B2MG_HUMAN Beta-2-microglobulin OS=Homo sapiens GN=B2M PE=1 SV=1;tr|H0YL18|H0YL18_HUMAN Beta-2-microglobulin OS=Homo sapiens GN=B2M PE=1 SV=1;tr|H0YLF3|H0YLF3_HUMAN Beta-2-microglobulin (Fragment) OS=Homo sapiens GN=B2M PE=1 SV=1;tr|F5H6I0|F5H6I0	443980000	487110000	729500000	754810000	710720000	698440000	799420000	553330000	472090000	493970000	439530000	301970000	30481000	31854000	14976000	27638000	46303000	55356000	274780000	312290000	306140000	241600000	232270000	270730000	63652000	57579000	54195000	70697000	60868000	66877000
P61970;H3BRV9	P61970;H3BRV9	Nuclear transport factor 2	NUTF2	sp|P61970|NTF2_HUMAN Nuclear transport factor 2 OS=Homo sapiens GN=NUTF2 PE=1 SV=1;tr|H3BRV9|H3BRV9_HUMAN Nuclear transport factor 2 (Fragment) OS=Homo sapiens GN=NUTF2 PE=1 SV=1	3302100	2777500	3367600	3404400	3912000	3545800	6416000	6282600	5571500	5245300	7147200	7647900	5266100	6106100	4477900	10150000	5871400	6779200	5108200	5011300	7916900	7626900	6057600	5447800	0	0	0	0	0	0
P62195-2;P62195;J3QSA9;J3QQM1;J3QLH6;J3KRP2;J3QRW1;J3QSE0;J3QRR3;Q8NB90-3;Q8NB90-2;Q8NB90	P62195-2;P62195;J3QSA9;J3QQM1;J3QLH6;J3KRP2	26S protease regulatory subunit 8	PSMC5	sp|P62195-2|PRS8_HUMAN Isoform 2 of 26S protease regulatory subunit 8 OS=Homo sapiens GN=PSMC5;sp|P62195|PRS8_HUMAN 26S protease regulatory subunit 8 OS=Homo sapiens GN=PSMC5 PE=1 SV=1;tr|J3QSA9|J3QSA9_HUMAN 26S protease regulatory subunit 8 (Fragment) OS=	1849900	1342000	1538200	2373400	3264300	1973200	1669800	1592300	1511200	2133200	1962100	1545300	4203800	4582900	4787500	4599600	4807400	4374700	1776500	1425300	1897500	1459800	915140	797340	3466200	2312600	5820600	4754100	2620000	4547800
P62241;Q5JR95	P62241;Q5JR95	40S ribosomal protein S8	RPS8	sp|P62241|RS8_HUMAN 40S ribosomal protein S8 OS=Homo sapiens GN=RPS8 PE=1 SV=2;tr|Q5JR95|Q5JR95_HUMAN 40S ribosomal protein S8 OS=Homo sapiens GN=RPS8 PE=1 SV=1	7869700	6878900	7740500	7777800	3267000	4011700	6315000	7314300	7554400	7402200	7051600	6658100	3019700	3555400	3141100	3486200	2511400	2926400	3241300	2969300	3568400	3810900	3879400	3627100	0	0	0	0	0	0
P62249;M0R210;A0A087WZ27;M0R3H0;Q6IPX4;M0R1M5;M0QX76	P62249;M0R210;A0A087WZ27;M0R3H0;Q6IPX4	40S ribosomal protein S16	RPS16;ZNF90	sp|P62249|RS16_HUMAN 40S ribosomal protein S16 OS=Homo sapiens GN=RPS16 PE=1 SV=2;tr|M0R210|M0R210_HUMAN 40S ribosomal protein S16 OS=Homo sapiens GN=RPS16 PE=1 SV=1;tr|A0A087WZ27|A0A087WZ27_HUMAN Zinc finger protein 90 OS=Homo sapiens GN=ZNF90 PE=4 SV=2;t	4479500	4553800	4943000	4715500	2020800	2296500	3252300	3314100	3493300	3514000	3368700	4335100	1585100	2483300	1933100	1960100	2543300	2157700	2232200	1924300	2496500	2184600	2072700	2103200	0	0	0	0	0	0
P62258;P62258-2;B4DJF2;I3L3T1;K7EIT4;K7EM20;I3L0W5	P62258;P62258-2	14-3-3 protein epsilon	YWHAE	sp|P62258|1433E_HUMAN 14-3-3 protein epsilon OS=Homo sapiens GN=YWHAE PE=1 SV=1;sp|P62258-2|1433E_HUMAN Isoform SV of 14-3-3 protein epsilon OS=Homo sapiens GN=YWHAE	32837000	37134000	39334000	37002000	51203000	50651000	101020000	103130000	87183000	87828000	86766000	72798000	74395000	72280000	69986000	64061000	98674000	99632000	121070000	128710000	114000000	116250000	120870000	126810000	5423200	7765500	5313100	6535100	6176300	7974200
P62314;J3QLR7;J3QLI9	P62314	Small nuclear ribonucleoprotein Sm D1	SNRPD1	sp|P62314|SMD1_HUMAN Small nuclear ribonucleoprotein Sm D1 OS=Homo sapiens GN=SNRPD1 PE=1 SV=1	3583600	3744500	2865900	5152900	1453500	2040900	2118700	2214300	3165600	3330100	2936500	3457800	4995800	2648500	2386100	2912100	2241700	2136600	2996000	2633000	1397600	1275500	2853500	3354300	0	0	0	0	0	0
P62805	P62805	Histone H4	HIST1H4A	sp|P62805|H4_HUMAN Histone H4 OS=Homo sapiens GN=HIST1H4A PE=1 SV=2	154250000	163860000	162450000	149760000	92413000	95490000	81630000	87217000	73002000	77799000	86076000	80795000	93918000	80469000	34499000	35227000	43741000	40576000	295170000	292000000	135830000	138740000	124380000	126290000	10567000	9664400	12132000	11020000	13917000	13357000
P62879;C9JXA5;C9JIS1;E7EP32;C9JZN1;P62879-2;Q9HAV0;C9JD14;F5H8J8;F5H100;F5H0S8;E9PCP0;P16520-2;P16520;H7C5J5	P62879;C9JXA5;C9JIS1;E7EP32;C9JZN1	Guanine nucleotide-binding protein G(I)/G(S)/G(T) subunit beta-2	GNB2	sp|P62879|GBB2_HUMAN Guanine nucleotide-binding protein G(I)/G(S)/G(T) subunit beta-2 OS=Homo sapiens GN=GNB2 PE=1 SV=3;tr|C9JXA5|C9JXA5_HUMAN Guanine nucleotide-binding protein G(I)/G(S)/G(T) subunit beta-2 (Fragment) OS=Homo sapiens GN=GNB2 PE=1 SV=1;tr|	764860	687030	0	834170	0	0	0	868390	0	0	0	0	6839100	7846500	12440000	15993000	6299800	2917700	600720	560410	616940	0	514690	200130	0	0	0	0	0	0
P62906	P62906	60S ribosomal protein L10a	RPL10A	sp|P62906|RL10A_HUMAN 60S ribosomal protein L10a OS=Homo sapiens GN=RPL10A PE=1 SV=2	13504000	11367000	11071000	7638300	13293000	13197000	13177000	13356000	10648000	11033000	10395000	10945000	8387700	6851800	12186000	10295000	8115100	7183600	14389000	13428000	8879100	11508000	11158000	10304000	0	0	0	0	0	0
P62942;Q5W0X3;A0A087WZM5;Q1JUQ5;Q1JUQ3;A0A087WTS4;Q5VVH2;A0A087WV48	P62942;Q5W0X3;A0A087WZM5	Peptidyl-prolyl cis-trans isomerase FKBP1A;Peptidyl-prolyl cis-trans isomerase	FKBP1A	sp|P62942|FKB1A_HUMAN Peptidyl-prolyl cis-trans isomerase FKBP1A OS=Homo sapiens GN=FKBP1A PE=1 SV=2;tr|Q5W0X3|Q5W0X3_HUMAN Peptidyl-prolyl cis-trans isomerase OS=Homo sapiens GN=FKBP1A PE=1 SV=1;tr|A0A087WZM5|A0A087WZM5_HUMAN Peptidyl-prolyl cis-trans iso	5167000	5553600	5246800	4768200	8204300	8480900	9390700	8979800	10460000	8521000	8756200	6816800	2706400	2516900	3728100	3155700	5184500	4907500	8581500	8387800	4347700	6453500	6319500	7039400	1802800	3105100	1641400	2224000	2267200	3004300
P62979;J3QS39;J3QTR3;F5H6Q2;F5GYU3;F5H2Z3;F5H265;B4DV12;F5H388;F5H747;F5GXK7;J3QKN0;Q5PY61;Q96C32;P62987;P0CG47;P0CG48;M0R1V7;M0R1M6;M0R2S1;F5GZ39;J3QLP7;J3QRK5;J3QSA3;K7EMA8;J3KSM4	P62979;J3QS39;J3QTR3;F5H6Q2;F5GYU3;F5H2Z3;F5H265;B4DV12;F5H388;F5H747;F5GXK7;J3QKN0;Q5PY61;Q96C32;P62987;P0CG47;P0CG48;M0R1V7;M0R1M6;M0R2S1	Ubiquitin-40S ribosomal protein S27a;Ubiquitin;40S ribosomal protein S27a;Ubiquitin-60S ribosomal protein L40;Ubiquitin;60S ribosomal protein L40;Polyubiquitin-B;Ubiquitin;Polyubiquitin-C;Ubiquitin	RPS27A;UBB;UBC;UBA52	sp|P62979|RS27A_HUMAN Ubiquitin-40S ribosomal protein S27a OS=Homo sapiens GN=RPS27A PE=1 SV=2;tr|J3QS39|J3QS39_HUMAN Polyubiquitin-B (Fragment) OS=Homo sapiens GN=UBB PE=1 SV=1;tr|J3QTR3|J3QTR3_HUMAN Ubiquitin-40S ribosomal protein S27a (Fragment) OS=Homo	31737000	33730000	30919000	31064000	50658000	47835000	35289000	34815000	29085000	31166000	29342000	27103000	17199000	15115000	12187000	10436000	21009000	20111000	39803000	42340000	37312000	37721000	47804000	48177000	30762000	52881000	28894000	28173000	50335000	43475000
P63000;P63000-2;P60763;P15153;J3KSC4;J3QLK0;B1AH77;B1AH78;B1AH80;F8WET9;B1AH79;G3V4H1;G3V476;A0A0C4DH03;P84095;Q9H4E5-2;P17081;Q9H4E5	P63000;P63000-2;P60763	Ras-related C3 botulinum toxin substrate 1;Ras-related C3 botulinum toxin substrate 3	RAC1;RAC3	sp|P63000|RAC1_HUMAN Ras-related C3 botulinum toxin substrate 1 OS=Homo sapiens GN=RAC1 PE=1 SV=1;sp|P63000-2|RAC1_HUMAN Isoform B of Ras-related C3 botulinum toxin substrate 1 OS=Homo sapiens GN=RAC1;sp|P60763|RAC3_HUMAN Ras-related C3 botulinum toxin sub	6050200	8534200	11301000	9508700	9325600	6850700	6034800	6926200	7096400	5314300	6678800	5623800	2401100	2871300	2753900	2966300	3197100	2997100	1931900	2268100	2903000	2801900	2924400	2722000	0	0	0	0	0	0
P63092;P63092-4;Q5JWF2;P63092-3;P63092-2;Q5JWF2-2;S4R3E3;A0A0A0MR13;Q5JWE9;Q5JWD1;H0Y7E8;S4R3V9;H0Y7F4;A0A087WTB6;A2A2R6;A0A087WZE5;P11488;P19087;A8MTJ3;P38405;P38405-2	P63092;P63092-4;Q5JWF2;P63092-3;P63092-2;Q5JWF2-2	Guanine nucleotide-binding protein G(s) subunit alpha isoforms short;Guanine nucleotide-binding protein G(s) subunit alpha isoforms XLas	GNAS	sp|P63092|GNAS2_HUMAN Guanine nucleotide-binding protein G(s) subunit alpha isoforms short OS=Homo sapiens GN=GNAS PE=1 SV=1;sp|P63092-4|GNAS2_HUMAN Isoform 4 of Guanine nucleotide-binding protein G(s) subunit alpha isoforms short OS=Homo sapiens GN=GNAS;s	0	0	0	0	0	0	161740	169210	153230	294770	163800	241520	6482800	6065900	8592700	6888800	7888100	6713400	355770	255470	271630	243060	230030	320440	0	0	0	0	0	0
P63104;E7EX29;B0AZS6;E7ESK7;P63104-2;B7Z2E6;H0YB80;E9PD24;E7EVZ2;E5RIR4;E5RGE1	P63104;E7EX29;B0AZS6;E7ESK7;P63104-2	14-3-3 protein zeta/delta	YWHAZ	sp|P63104|1433Z_HUMAN 14-3-3 protein zeta/delta OS=Homo sapiens GN=YWHAZ PE=1 SV=1;tr|E7EX29|E7EX29_HUMAN 14-3-3 protein zeta/delta (Fragment) OS=Homo sapiens GN=YWHAZ PE=1 SV=1;tr|B0AZS6|B0AZS6_HUMAN 14-3-3 protein zeta/delta OS=Homo sapiens GN=YWHAZ PE=1	177480000	190730000	172080000	174480000	191120000	181920000	111390000	102710000	96086000	91316000	96674000	86771000	97484000	99066000	102950000	79822000	117780000	110620000	129620000	140580000	132860000	136230000	142220000	148160000	26758000	26377000	33893000	32206000	35035000	43059000
P63244;J3KPE3;D6RAC2;D6REE5;D6RHH4;H0Y8W2;H0YAF8;D6R9Z1;H0YAM7;D6R9L0;D6RFX4;D6RBD0;H0Y8R5;D6RAU2;E9PD14;D6RFZ9;D6RF23;D6RGK8;D6R909;D6RHJ5;H0Y9P0;D6RDI0	P63244;J3KPE3;D6RAC2;D6REE5;D6RHH4;H0Y8W2;H0YAF8;D6R9Z1;H0YAM7;D6R9L0;D6RFX4	Guanine nucleotide-binding protein subunit beta-2-like 1;Guanine nucleotide-binding protein subunit beta-2-like 1, N-terminally processed	GNB2L1	sp|P63244|GBLP_HUMAN Guanine nucleotide-binding protein subunit beta-2-like 1 OS=Homo sapiens GN=GNB2L1 PE=1 SV=3;tr|J3KPE3|J3KPE3_HUMAN Guanine nucleotide-binding protein subunit beta-2-like 1 OS=Homo sapiens GN=GNB2L1 PE=1 SV=1;tr|D6RAC2|D6RAC2_HUMAN Gua	20561000	18351000	17320000	18711000	17122000	17680000	24767000	27196000	29783000	32855000	28658000	32198000	19931000	16648000	24829000	20066000	27763000	21870000	25691000	26470000	21348000	23650000	24780000	24564000	3441900	2978700	4353300	5857500	4368400	5766500
P67775;P62714;P67775-2;H0YC23;E5RHC1;E7ESG8;E5RFI3;E5RHP4;H0YBN9	P67775;P62714;P67775-2	Serine/threonine-protein phosphatase 2A catalytic subunit alpha isoform;Serine/threonine-protein phosphatase 2A catalytic subunit beta isoform	PPP2CA;PPP2CB	sp|P67775|PP2AA_HUMAN Serine/threonine-protein phosphatase 2A catalytic subunit alpha isoform OS=Homo sapiens GN=PPP2CA PE=1 SV=1;sp|P62714|PP2AB_HUMAN Serine/threonine-protein phosphatase 2A catalytic subunit beta isoform OS=Homo sapiens GN=PPP2CB PE=1 SV	1793100	1645300	1695500	1505100	2475300	2018700	2649800	2917400	3227600	3145900	3220400	2700800	4562800	2508700	3826400	3122100	4662300	3909800	2671200	2212800	1960100	2182200	2517600	2924500	0	0	0	0	0	0
P67936	P67936	Tropomyosin alpha-4 chain	TPM4	sp|P67936|TPM4_HUMAN Tropomyosin alpha-4 chain OS=Homo sapiens GN=TPM4 PE=1 SV=3	13842000	14047000	10996000	12599000	12176000	10944000	21266000	20164000	25701000	26936000	21342000	18561000	92639000	92032000	89111000	100150000	95636000	117300000	58284000	56566000	44684000	42875000	44039000	39998000	0	0	0	0	0	0
P68133;P68032;P63267;P62736;A6NL76;P63267-2;F8WB63;B8ZZJ2;C9JFL5;F6UVQ4;F6QUT6;F8WCH0	P68133;P68032;P63267;P62736;A6NL76;P63267-2	Actin, alpha skeletal muscle;Actin, alpha cardiac muscle 1;Actin, gamma-enteric smooth muscle;Actin, aortic smooth muscle	ACTA1;ACTC1;ACTG2;ACTA2	sp|P68133|ACTS_HUMAN Actin, alpha skeletal muscle OS=Homo sapiens GN=ACTA1 PE=1 SV=1;sp|P68032|ACTC_HUMAN Actin, alpha cardiac muscle 1 OS=Homo sapiens GN=ACTC1 PE=1 SV=1;sp|P63267|ACTH_HUMAN Actin, gamma-enteric smooth muscle OS=Homo sapiens GN=ACTG2 PE=1	25437000	25573000	17957000	20635000	30965000	34066000	18865000	21918000	20945000	31697000	34942000	35877000	16895000	17237000	40745000	45685000	40416000	23395000	15990000	13851000	7923400	9336700	11831000	9806500	0	0	0	0	0	0
P78347-2;P78347-4;P78347-3;P78347;P78347-5;C9J6M0	P78347-2;P78347-4;P78347-3;P78347;P78347-5	General transcription factor II-I	GTF2I	sp|P78347-2|GTF2I_HUMAN Isoform 2 of General transcription factor II-I OS=Homo sapiens GN=GTF2I;sp|P78347-4|GTF2I_HUMAN Isoform 4 of General transcription factor II-I OS=Homo sapiens GN=GTF2I;sp|P78347-3|GTF2I_HUMAN Isoform 3 of General transcription facto	0	0	0	0	0	0	193520	0	269570	226140	171600	0	994380	1353200	2119800	3091400	1091200	1025800	472380	452930	450280	528510	422340	487170	0	0	0	0	0	0
P78417;Q5TA02;P78417-3;P78417-2;Q5TA01	P78417;Q5TA02;P78417-3;P78417-2;Q5TA01	Glutathione S-transferase omega-1	GSTO1	sp|P78417|GSTO1_HUMAN Glutathione S-transferase omega-1 OS=Homo sapiens GN=GSTO1 PE=1 SV=2;tr|Q5TA02|Q5TA02_HUMAN Glutathione S-transferase omega-1 (Fragment) OS=Homo sapiens GN=GSTO1 PE=1 SV=1;sp|P78417-3|GSTO1_HUMAN Isoform 3 of Glutathione S-transferase	2990900	3095100	2474800	2449300	3066300	2910900	4155000	4357700	3693300	3723300	4015600	5073600	2308900	1895000	5445700	3880500	2145000	2628600	1957900	2176700	2368100	2456700	1754000	1842000	0	0	0	0	0	0
P84077;P61204;F5H423;P61204-2;F5H0C7;C9JPM4;P18085;H0YGG7;F5H1V1;F5H6T5;F8WDB3;C9JAK5	P84077;P61204;F5H423;P61204-2	ADP-ribosylation factor 1;ADP-ribosylation factor 3	ARF1;ARF3	sp|P84077|ARF1_HUMAN ADP-ribosylation factor 1 OS=Homo sapiens GN=ARF1 PE=1 SV=2;sp|P61204|ARF3_HUMAN ADP-ribosylation factor 3 OS=Homo sapiens GN=ARF3 PE=1 SV=2;tr|F5H423|F5H423_HUMAN Uncharacterized protein OS=Homo sapiens PE=3 SV=1;sp|P61204-2|ARF3_HUMA	3298800	3522300	3857500	2664600	3731200	3166800	3558200	3576300	3707500	3668200	4045900	4654600	5809400	12957000	4113600	8560700	3414400	2854900	2325700	1520500	1339400	1481800	1986800	1917800	0	0	0	0	0	0
P98160;Q5SZJ2	P98160	Basement membrane-specific heparan sulfate proteoglycan core protein;Endorepellin;LG3 peptide	HSPG2	sp|P98160|PGBM_HUMAN Basement membrane-specific heparan sulfate proteoglycan core protein OS=Homo sapiens GN=HSPG2 PE=1 SV=4	8992700	8180200	10268000	10808000	9315600	9579000	12043000	10927000	11976000	11495000	10927000	11891000	1236700	1284600	1115800	1159800	959410	1166800	5026800	4489300	5675300	5689600	5720400	5332000	1540800	0	2254300	301250	1832400	0
Q00765;E2QRG8;B7Z332;B7Z510;H0Y8J8;Q00765-2	Q00765;E2QRG8	Receptor expression-enhancing protein 5;Receptor expression-enhancing protein	REEP5	sp|Q00765|REEP5_HUMAN Receptor expression-enhancing protein 5 OS=Homo sapiens GN=REEP5 PE=1 SV=3;tr|E2QRG8|E2QRG8_HUMAN Receptor expression-enhancing protein (Fragment) OS=Homo sapiens GN=REEP5 PE=1 SV=1	0	0	0	0	0	0	372420	456230	328940	308160	326320	399030	2172900	1311700	2075600	825190	3876700	2142400	282700	283200	0	459060	249190	0	0	0	0	0	0	0
Q00796;H0YLA4;H0YKB3;Q00796-2	Q00796;H0YLA4	Sorbitol dehydrogenase	SORD	sp|Q00796|DHSO_HUMAN Sorbitol dehydrogenase OS=Homo sapiens GN=SORD PE=1 SV=4;tr|H0YLA4|H0YLA4_HUMAN Sorbitol dehydrogenase OS=Homo sapiens GN=SORD PE=1 SV=1	3738000	3618600	4098800	3856100	5635500	6336100	5701300	5265400	4728800	5156500	5645900	5184600	1767600	2184300	2453900	1692100	2037200	2104700	2540300	2828600	2771800	2808800	2599300	2731800	0	0	0	0	0	0
Q01469;I6L8B7;A8MUU1	Q01469;I6L8B7	Fatty acid-binding protein, epidermal	FABP5	sp|Q01469|FABP5_HUMAN Fatty acid-binding protein, epidermal OS=Homo sapiens GN=FABP5 PE=1 SV=3;tr|I6L8B7|I6L8B7_HUMAN Fatty acid-binding protein, epidermal OS=Homo sapiens GN=FABP5 PE=1 SV=1	9388700	11284000	8626000	9343500	12541000	12087000	51153000	51542000	51054000	55873000	56674000	64909000	12251000	12416000	6448300	7092800	5594400	6554600	33215000	30171000	35921000	37506000	31125000	30049000	0	0	0	0	0	0
Q01581;D6RIW1;P54868-3;P54868-2;P54868	Q01581	Hydroxymethylglutaryl-CoA synthase, cytoplasmic	HMGCS1	sp|Q01581|HMCS1_HUMAN Hydroxymethylglutaryl-CoA synthase, cytoplasmic OS=Homo sapiens GN=HMGCS1 PE=1 SV=2	12166000	9221700	10109000	12531000	6158700	5335900	3623900	3532000	4003300	4937300	4411400	4858900	3156300	3593000	2318500	2997600	2693600	2605900	2914200	3013600	3110300	2859800	3517000	3143500	0	0	0	0	0	0
Q02790;F5H1U3;F5H120;H0YFG2	Q02790	Peptidyl-prolyl cis-trans isomerase FKBP4;Peptidyl-prolyl cis-trans isomerase FKBP4, N-terminally processed	FKBP4	sp|Q02790|FKBP4_HUMAN Peptidyl-prolyl cis-trans isomerase FKBP4 OS=Homo sapiens GN=FKBP4 PE=1 SV=3	13576000	14357000	13417000	12945000	13518000	15953000	25268000	26339000	26367000	28724000	27857000	26618000	40763000	36637000	39270000	44036000	54081000	50229000	21655000	23381000	19818000	19966000	17965000	15076000	51169000	86182000	82121000	103750000	81849000	100710000
Q02809;Q02809-2;Q5JXB7;Q5JXB8	Q02809;Q02809-2	Procollagen-lysine,2-oxoglutarate 5-dioxygenase 1	PLOD1	sp|Q02809|PLOD1_HUMAN Procollagen-lysine,2-oxoglutarate 5-dioxygenase 1 OS=Homo sapiens GN=PLOD1 PE=1 SV=2;sp|Q02809-2|PLOD1_HUMAN Isoform 2 of Procollagen-lysine,2-oxoglutarate 5-dioxygenase 1 OS=Homo sapiens GN=PLOD1	5708700	4809700	5344200	4904300	5826500	6532200	6529100	7541600	5223400	5634800	7425400	8001400	2868400	2632900	2933300	4128900	2645400	2452000	3876700	3992500	5583800	6150500	5412600	6043500	0	0	716290	0	0	0
Q02818;H7BZI1;C9JKZ2;C9JBD3;C9J3C1	Q02818;H7BZI1	Nucleobindin-1	NUCB1	sp|Q02818|NUCB1_HUMAN Nucleobindin-1 OS=Homo sapiens GN=NUCB1 PE=1 SV=4;tr|H7BZI1|H7BZI1_HUMAN Nucleobindin-1 (Fragment) OS=Homo sapiens GN=NUCB1 PE=1 SV=1	9616200	9697000	9955200	10992000	10577000	9940300	18703000	16607000	16549000	15381000	16675000	15114000	20573000	21073000	20658000	19650000	20677000	20935000	18342000	19986000	17144000	16801000	17515000	17496000	0	0	0	0	0	0
Q02952-3;Q02952-2;Q02952	Q02952-3;Q02952-2;Q02952	A-kinase anchor protein 12	AKAP12	sp|Q02952-3|AKA12_HUMAN Isoform 3 of A-kinase anchor protein 12 OS=Homo sapiens GN=AKAP12;sp|Q02952-2|AKA12_HUMAN Isoform 2 of A-kinase anchor protein 12 OS=Homo sapiens GN=AKAP12;sp|Q02952|AKA12_HUMAN A-kinase anchor protein 12 OS=Homo sapiens GN=AKAP12 P	1876900	2060900	1685500	2254900	2304100	2491300	4268100	3840600	4358300	4227100	2848600	2829500	0	0	0	0	0	0	4274300	4883700	3639700	3510400	3992500	3423500	0	0	0	0	0	0
Q05639	Q05639	Elongation factor 1-alpha 2	EEF1A2	sp|Q05639|EF1A2_HUMAN Elongation factor 1-alpha 2 OS=Homo sapiens GN=EEF1A2 PE=1 SV=1	0	0	0	0	0	0	0	0	0	0	0	0	10163000	14007000	10577000	15938000	62022000	63514000	0	0	0	302820	0	0	0	0	0	0	0	0
Q06210-2;Q06210	Q06210-2;Q06210	Glutamine--fructose-6-phosphate aminotransferase [isomerizing] 1	GFPT1	sp|Q06210-2|GFPT1_HUMAN Isoform 2 of Glutamine--fructose-6-phosphate aminotransferase [isomerizing] 1 OS=Homo sapiens GN=GFPT1;sp|Q06210|GFPT1_HUMAN Glutamine--fructose-6-phosphate aminotransferase [isomerizing] 1 OS=Homo sapiens GN=GFPT1 PE=1 SV=3	0	0	0	0	0	0	417810	734420	506480	384230	583350	440740	2160500	1979700	4624700	2907700	2868300	3085900	517220	697670	683850	529530	504560	603280	0	0	0	0	0	0
Q06481;Q06481-3;Q06481-6;Q06481-2;Q06481-4;Q06481-5;E9PQS3;E9PSC7;E9PK76	Q06481;Q06481-3;Q06481-6;Q06481-2;Q06481-4;Q06481-5	Amyloid-like protein 2	APLP2	sp|Q06481|APLP2_HUMAN Amyloid-like protein 2 OS=Homo sapiens GN=APLP2 PE=1 SV=2;sp|Q06481-3|APLP2_HUMAN Isoform 3 of Amyloid-like protein 2 OS=Homo sapiens GN=APLP2;sp|Q06481-6|APLP2_HUMAN Isoform 6 of Amyloid-like protein 2 OS=Homo sapiens GN=APLP2;sp|Q06	16801000	18759000	23116000	27920000	25355000	24943000	22208000	19794000	19512000	18012000	27922000	25579000	2035900	1053600	1312700	1718900	1448200	1284700	12305000	11609000	11617000	9749300	10889000	10970000	1900000	1582600	1871400	2263100	2287600	0
Q08170;A0A0D9SEM4	Q08170;A0A0D9SEM4	Serine/arginine-rich splicing factor 4	SRSF4	sp|Q08170|SRSF4_HUMAN Serine/arginine-rich splicing factor 4 OS=Homo sapiens GN=SRSF4 PE=1 SV=2;tr|A0A0D9SEM4|A0A0D9SEM4_HUMAN Serine/arginine-rich-splicing factor 4 (Fragment) OS=Homo sapiens GN=SRSF4 PE=4 SV=1	0	0	0	0	0	0	0	0	0	0	0	0	0	0	0	0	0	0	0	0	0	0	0	0	7578300	3297700	5686400	2053600	3184000	1698300
Q08211;Q08211-2	Q08211	ATP-dependent RNA helicase A	DHX9	sp|Q08211|DHX9_HUMAN ATP-dependent RNA helicase A OS=Homo sapiens GN=DHX9 PE=1 SV=4	9835700	9957900	10352000	9739100	8143200	7529000	4701000	4628200	5510500	4926700	5287700	5528700	7329800	8270600	10827000	11822000	7323900	6632100	6193400	5729600	5711600	5357700	4931900	4855600	1135700	733540	1107100	0	727800	0
Q08380;K7EP36;K7ESM3;K7EKQ5;K7ERZ6;K7EJD3;K7ES75;K7EN99;K7EJY8;K7EQT9	Q08380	Galectin-3-binding protein	LGALS3BP	sp|Q08380|LG3BP_HUMAN Galectin-3-binding protein OS=Homo sapiens GN=LGALS3BP PE=1 SV=1	318490000	308050000	358820000	377880000	386150000	370150000	425320000	415100000	257520000	289030000	374780000	371720000	6951100	3838700	4837700	5236100	3311200	3390800	98295000	97603000	129000000	130000000	116240000	127850000	4648500	3159300	3147400	4278300	3332100	4120700
Q08945;E9PPZ7;E9PMD4	Q08945	FACT complex subunit SSRP1	SSRP1	sp|Q08945|SSRP1_HUMAN FACT complex subunit SSRP1 OS=Homo sapiens GN=SSRP1 PE=1 SV=1	3007600	2698800	1966600	1732600	2884400	1683500	2113600	2609500	3271400	2755300	3491000	3033600	2958800	3450000	2673900	3034200	1753600	1627300	4582900	4499100	5280600	5406200	5036800	5927000	0	0	0	0	0	0
Q09028-3;Q09028;Q09028-2;Q09028-4;H0YF10;H0YCT5;H0YDK2;H0YEU5;E9PNS2;E9PIC4;E9PNS6	Q09028-3;Q09028;Q09028-2;Q09028-4;H0YF10;H0YCT5;H0YDK2	Histone-binding protein RBBP4	RBBP4	sp|Q09028-3|RBBP4_HUMAN Isoform 3 of Histone-binding protein RBBP4 OS=Homo sapiens GN=RBBP4;sp|Q09028|RBBP4_HUMAN Histone-binding protein RBBP4 OS=Homo sapiens GN=RBBP4 PE=1 SV=3;sp|Q09028-2|RBBP4_HUMAN Isoform 2 of Histone-binding protein RBBP4 OS=Homo sa	1969100	1896000	1396500	1536300	2512100	2533400	2790200	3205700	3093600	3590300	3302100	3418600	3190500	3206900	2259800	2914200	4120700	4417200	4361300	4551500	4557400	4950200	5810900	5289700	0	0	0	0	0	0
Q09666	Q09666	Neuroblast differentiation-associated protein AHNAK	AHNAK	sp|Q09666|AHNK_HUMAN Neuroblast differentiation-associated protein AHNAK OS=Homo sapiens GN=AHNAK PE=1 SV=2	3994200	3102700	3108200	2877900	1663100	3078200	3414100	3692700	4474200	5205100	4358100	3706200	3853700	5311400	5331500	3031100	2771700	2392300	2263200	1863000	1331300	1228700	2256300	2525000	0	0	0	0	0	0
Q12765;Q12765-2;Q12765-3;C9K052;B8ZZP4;C9J7U9	Q12765;Q12765-2;Q12765-3	Secernin-1	SCRN1	sp|Q12765|SCRN1_HUMAN Secernin-1 OS=Homo sapiens GN=SCRN1 PE=1 SV=2;sp|Q12765-2|SCRN1_HUMAN Isoform 2 of Secernin-1 OS=Homo sapiens GN=SCRN1;sp|Q12765-3|SCRN1_HUMAN Isoform 3 of Secernin-1 OS=Homo sapiens GN=SCRN1	1382500	1592200	1345500	1556300	1958900	1585500	1669200	1815400	1869100	1967300	1506500	1433000	2863200	3160900	2287300	3065200	3567500	3650500	1638100	1734200	1403200	1337800	1561100	1342300	4057100	1905200	2256800	2013300	3472600	2039300
Q12805-2;Q12805-4;Q12805;Q12805-3;Q580Q6;C9JQX7;C9J4J8;C9JPZ9;C9JUM4	Q12805-2;Q12805-4;Q12805;Q12805-3	EGF-containing fibulin-like extracellular matrix protein 1	EFEMP1	sp|Q12805-2|FBLN3_HUMAN Isoform 2 of EGF-containing fibulin-like extracellular matrix protein 1 OS=Homo sapiens GN=EFEMP1;sp|Q12805-4|FBLN3_HUMAN Isoform 4 of EGF-containing fibulin-like extracellular matrix protein 1 OS=Homo sapiens GN=EFEMP1;sp|Q12805|FB	52343000	58076000	57830000	56835000	64721000	66027000	66394000	72990000	60758000	63237000	73143000	79093000	1878500	1709200	1189600	1055000	1228000	1605500	18239000	19040000	21410000	20859000	23062000	23658000	18272000	28691000	20825000	25104000	23624000	31199000
Q12841;Q12841-2;C9J5G4;H7C4W4	Q12841;Q12841-2	Follistatin-related protein 1	FSTL1	sp|Q12841|FSTL1_HUMAN Follistatin-related protein 1 OS=Homo sapiens GN=FSTL1 PE=1 SV=1;sp|Q12841-2|FSTL1_HUMAN Isoform 2 of Follistatin-related protein 1 OS=Homo sapiens GN=FSTL1	79583000	70005000	95487000	95229000	98437000	103520000	52489000	46077000	36662000	35494000	45540000	35870000	0	0	0	0	0	0	14270000	18368000	18303000	14677000	13593000	16489000	5566200	3667200	852340	2085200	3906500	3235300
Q14019;H3BT58	Q14019;H3BT58	Coactosin-like protein	COTL1	sp|Q14019|COTL1_HUMAN Coactosin-like protein OS=Homo sapiens GN=COTL1 PE=1 SV=3;tr|H3BT58|H3BT58_HUMAN Coactosin-like protein OS=Homo sapiens GN=COTL1 PE=1 SV=1	12327000	11926000	12799000	15116000	21121000	21641000	10915000	10663000	10236000	8562200	8512000	7713500	3094800	2945900	1629800	2163600	3457800	3650100	14799000	17935000	19722000	17511000	11444000	13003000	12327000	10957000	12176000	13825000	12549000	11432000
Q14118;C9JYS1;C9J196;C9JQL4	Q14118	Dystroglycan;Alpha-dystroglycan;Beta-dystroglycan	DAG1	sp|Q14118|DAG1_HUMAN Dystroglycan OS=Homo sapiens GN=DAG1 PE=1 SV=2	28122000	24952000	29214000	31669000	42496000	45155000	40619000	39113000	38452000	34262000	42730000	52209000	10214000	8054200	9413700	10566000	8075700	7983000	14584000	14600000	16899000	16874000	16667000	18506000	7711700	10206000	7188300	8373200	9509500	8111300
Q14204;H0YJ21	Q14204	Cytoplasmic dynein 1 heavy chain 1	DYNC1H1	sp|Q14204|DYHC1_HUMAN Cytoplasmic dynein 1 heavy chain 1 OS=Homo sapiens GN=DYNC1H1 PE=1 SV=5	5122200	4201600	4469300	3882100	3607000	4051000	4103800	4329900	6122500	5952600	5983300	5901100	14461000	16632000	12576000	10892000	10624000	10221000	3637900	3699900	4453000	4276100	3492600	3551100	4197800	2466500	3969700	3259100	4301500	3177900
Q14247;Q14247-3;Q14247-2;H0YCD9;H0YEV2	Q14247;Q14247-3;Q14247-2	Src substrate cortactin	CTTN	sp|Q14247|SRC8_HUMAN Src substrate cortactin OS=Homo sapiens GN=CTTN PE=1 SV=2;sp|Q14247-3|SRC8_HUMAN Isoform 3 of Src substrate cortactin OS=Homo sapiens GN=CTTN;sp|Q14247-2|SRC8_HUMAN Isoform 2 of Src substrate cortactin OS=Homo sapiens GN=CTTN	1096700	575840	544960	647230	250810	0	813650	866370	869510	883000	911570	1006600	5105500	4565400	3913900	5320200	4514500	6757000	902970	1518900	746120	736260	743100	1016900	0	0	0	0	0	0
Q14847;Q14847-2;C9J9W2;Q14847-3;F6S2S5;K7ESD6;J3KSN1;O76041-2	Q14847;Q14847-2;C9J9W2;Q14847-3	LIM and SH3 domain protein 1	LASP1	sp|Q14847|LASP1_HUMAN LIM and SH3 domain protein 1 OS=Homo sapiens GN=LASP1 PE=1 SV=2;sp|Q14847-2|LASP1_HUMAN Isoform 2 of LIM and SH3 domain protein 1 OS=Homo sapiens GN=LASP1;tr|C9J9W2|C9J9W2_HUMAN LIM and SH3 domain protein 1 (Fragment) OS=Homo sapiens	6118000	7235600	5727100	5647300	5106700	5385200	3950400	4161100	6221400	5804400	5493300	5468900	2920400	3031500	3244500	4744000	5309800	5255900	6119300	8323700	5204800	6374300	7743800	7507900	37364000	11239000	24038000	14395000	60940000	25688000
Q15019;Q15019-3;Q15019-2;B5MCX3;C9J2Q4;H7C2Y0;C9J938;H7C310;C9JB25;C9IY94;C9IZU3;C9JQJ4;C9JT15;C9JSE7;C9JFT1;F8WB65;B5MD47;C9JZI2	Q15019;Q15019-3;Q15019-2;B5MCX3;C9J2Q4	Septin-2	2018-09-02	sp|Q15019|SEPT2_HUMAN Septin-2 OS=Homo sapiens GN=SEPT2 PE=1 SV=1;sp|Q15019-3|SEPT2_HUMAN Isoform 3 of Septin-2 OS=Homo sapiens GN=SEPT2;sp|Q15019-2|SEPT2_HUMAN Isoform 2 of Septin-2 OS=Homo sapiens GN=SEPT2;tr|B5MCX3|B5MCX3_HUMAN Septin-2 OS=Homo sapiens	3623100	3834700	2161000	2406900	2605500	3042300	2064300	2010000	3377600	3609300	2909700	3026400	3765000	1956200	10072000	4464200	2604600	3436600	5302800	5044500	4250800	4490100	5510800	5822200	0	0	690910	0	0	0
Q15046;Q15046-2;H3BVA8;J3KRL2;H3BRC9;H3BPV7	Q15046;Q15046-2	Lysine--tRNA ligase	KARS	sp|Q15046|SYK_HUMAN Lysine--tRNA ligase OS=Homo sapiens GN=KARS PE=1 SV=3;sp|Q15046-2|SYK_HUMAN Isoform Mitochondrial of Lysine--tRNA ligase OS=Homo sapiens GN=KARS	6839300	6454400	6491200	4802600	7492500	7502400	6144000	6130200	7739900	8011900	7100300	9512500	7117500	6265400	10032000	6156000	8478500	8899200	8538000	8615100	8042000	7074300	9446100	9751800	2110900	1874200	1556200	2768700	2290600	2595100
Q15075	Q15075	Early endosome antigen 1	EEA1	sp|Q15075|EEA1_HUMAN Early endosome antigen 1 OS=Homo sapiens GN=EEA1 PE=1 SV=2	0	0	0	0	0	0	0	0	0	0	0	0	0	0	0	0	0	0	0	0	0	0	0	0	2600400	2157500	2320700	2093200	2274700	2340400
Q15084-3;Q15084;Q15084-4;Q15084-5;Q15084-2	Q15084-3;Q15084;Q15084-4;Q15084-5;Q15084-2	Protein disulfide-isomerase A6	PDIA6	sp|Q15084-3|PDIA6_HUMAN Isoform 3 of Protein disulfide-isomerase A6 OS=Homo sapiens GN=PDIA6;sp|Q15084|PDIA6_HUMAN Protein disulfide-isomerase A6 OS=Homo sapiens GN=PDIA6 PE=1 SV=1;sp|Q15084-4|PDIA6_HUMAN Isoform 4 of Protein disulfide-isomerase A6 OS=Homo	18396000	21124000	15305000	16169000	15464000	14252000	7069200	7949300	9722100	9846300	8874900	9131900	4034000	4829600	4998700	4417500	6036400	6058700	20953000	19875000	21677000	17230000	19702000	20772000	746510	305450	0	0	0	0
Q15181;Q5SQT6	Q15181;Q5SQT6	Inorganic pyrophosphatase	PPA1	sp|Q15181|IPYR_HUMAN Inorganic pyrophosphatase OS=Homo sapiens GN=PPA1 PE=1 SV=2;tr|Q5SQT6|Q5SQT6_HUMAN Inorganic pyrophosphatase OS=Homo sapiens GN=PPA1 PE=1 SV=1	17263000	15611000	13655000	12052000	13812000	14912000	6491400	7124400	9559900	9786100	11000000	11937000	13051000	11323000	10995000	16497000	12200000	11502000	8692100	7719800	7251600	7622100	9491300	8685000	0	0	0	0	0	0
Q15274;C9JCJ5	Q15274;C9JCJ5	Nicotinate-nucleotide pyrophosphorylase [carboxylating]	QPRT	sp|Q15274|NADC_HUMAN Nicotinate-nucleotide pyrophosphorylase [carboxylating] OS=Homo sapiens GN=QPRT PE=1 SV=3;tr|C9JCJ5|C9JCJ5_HUMAN Uncharacterized protein (Fragment) OS=Homo sapiens PE=4 SV=7	0	0	0	0	0	0	0	0	0	0	0	0	735230	348210	227700	415670	397240	472660	0	0	0	196170	0	0	2943800	2466900	5384800	2249400	1972700	2931300
Q15365	Q15365	Poly(rC)-binding protein 1	PCBP1	sp|Q15365|PCBP1_HUMAN Poly(rC)-binding protein 1 OS=Homo sapiens GN=PCBP1 PE=1 SV=2	8771200	8967500	6899400	7511500	4384700	5723900	6802800	7370700	9649500	10683000	9285500	10190000	12721000	18973000	21995000	17826000	16148000	17061000	6661100	6553700	7613700	6381700	6371900	6941000	12071000	9523800	11046000	14032000	13782000	13253000
Q15691	Q15691	Microtubule-associated protein RP/EB family member 1	MAPRE1	sp|Q15691|MARE1_HUMAN Microtubule-associated protein RP/EB family member 1 OS=Homo sapiens GN=MAPRE1 PE=1 SV=3	6488600	5940500	5941500	6352900	5660700	6177600	6004000	6021400	9491600	8567200	6489100	7396100	2939200	2439400	2604300	3425100	3828200	3544100	11402000	11252000	10017000	11328000	9993900	10357000	3140800	4914000	3937600	4353900	3243400	3981400
Q16719;Q16719-2;B8ZZA3;A0A087X297;F8WEP1;A0A087WYM2	Q16719;Q16719-2;B8ZZA3	Kynureninase	KYNU	sp|Q16719|KYNU_HUMAN Kynureninase OS=Homo sapiens GN=KYNU PE=1 SV=1;sp|Q16719-2|KYNU_HUMAN Isoform 2 of Kynureninase OS=Homo sapiens GN=KYNU;tr|B8ZZA3|B8ZZA3_HUMAN Kynureninase OS=Homo sapiens GN=KYNU PE=1 SV=1	0	0	0	0	0	0	255060	299900	213130	236110	232190	100640	16930000	15444000	22562000	21089000	17331000	18404000	35887	0	0	18295	26108	55021	0	0	0	196510	0	0
Q16777;Q6FI13;Q99878;Q96KK5;Q9BTM1;P20671;P0C0S8;H0YFX9;Q9BTM1-2	Q16777;Q6FI13;Q99878;Q96KK5;Q9BTM1;P20671;P0C0S8;H0YFX9;Q9BTM1-2	Histone H2A type 2-C;Histone H2A type 2-A;Histone H2A type 1-J;Histone H2A type 1-H;Histone H2A.J;Histone H2A type 1-D;Histone H2A type 1;Histone H2A	HIST2H2AC;HIST2H2AA3;HIST1H2AJ;HIST1H2AH;H2AFJ;HIST1H2AD;HIST1H2AG	sp|Q16777|H2A2C_HUMAN Histone H2A type 2-C OS=Homo sapiens GN=HIST2H2AC PE=1 SV=4;sp|Q6FI13|H2A2A_HUMAN Histone H2A type 2-A OS=Homo sapiens GN=HIST2H2AA3 PE=1 SV=3;sp|Q99878|H2A1J_HUMAN Histone H2A type 1-J OS=Homo sapiens GN=HIST1H2AJ PE=1 SV=3;sp|Q96KK5	242860000	205320000	226030000	244380000	119200000	118880000	72921000	74926000	72944000	68866000	73100000	82467000	115440000	124230000	63694000	89565000	49208000	51801000	323950000	291600000	133430000	141040000	130540000	132560000	5494100	7699400	8145200	13012000	8750400	9015800
Q5SZK8;Q5SZK8-2	Q5SZK8;Q5SZK8-2	FRAS1-related extracellular matrix protein 2	FREM2	sp|Q5SZK8|FREM2_HUMAN FRAS1-related extracellular matrix protein 2 OS=Homo sapiens GN=FREM2 PE=1 SV=2;sp|Q5SZK8-2|FREM2_HUMAN Isoform 2 of FRAS1-related extracellular matrix protein 2 OS=Homo sapiens GN=FREM2	0	0	0	0	0	0	0	0	0	0	0	0	14940000	14046000	16442000	13748000	12690000	11333000	0	0	0	0	0	0	0	0	0	0	0	0
Q7KZF4;H7C597	Q7KZF4	Staphylococcal nuclease domain-containing protein 1	SND1	sp|Q7KZF4|SND1_HUMAN Staphylococcal nuclease domain-containing protein 1 OS=Homo sapiens GN=SND1 PE=1 SV=1	2107800	1832300	3887800	630510	2630600	1331600	2097300	2116100	3225800	3497800	2906900	2887100	8980300	11108000	15113000	14670000	12042000	11060000	3456500	3685500	2904500	3579000	3332400	3896300	3811600	1456200	4714300	3459900	7896600	4130500
Q7L576;Q7L576-2;H7C229;E7EVJ5;Q96F07-2;Q96F07;E7EW33;Q7L576-3;H0YL50;A0A087WZL7;A0A087WU52;A0A087WWL1;A0A087WVE1;A0A087WTQ3;A0A087X0D6;A0A087WWZ1	Q7L576;Q7L576-2;H7C229;E7EVJ5;Q96F07-2;Q96F07;E7EW33;Q7L576-3	Cytoplasmic FMR1-interacting protein 1;Cytoplasmic FMR1-interacting protein 2	CYFIP1;CYFIP2	sp|Q7L576|CYFP1_HUMAN Cytoplasmic FMR1-interacting protein 1 OS=Homo sapiens GN=CYFIP1 PE=1 SV=1;sp|Q7L576-2|CYFP1_HUMAN Isoform 2 of Cytoplasmic FMR1-interacting protein 1 OS=Homo sapiens GN=CYFIP1;tr|H7C229|H7C229_HUMAN Cytoplasmic FMR1-interacting prote	0	0	0	0	0	0	358680	396100	392480	492810	327080	346000	2538800	2591700	1737300	1740300	1784700	1445500	425140	400450	641860	617730	538900	456770	0	0	0	0	0	0
Q86V81;E9PB61	Q86V81;E9PB61	THO complex subunit 4	ALYREF	sp|Q86V81|THOC4_HUMAN THO complex subunit 4 OS=Homo sapiens GN=ALYREF PE=1 SV=3;tr|E9PB61|E9PB61_HUMAN THO complex subunit 4 OS=Homo sapiens GN=ALYREF PE=1 SV=1	3498800	3082700	3576700	3324900	3128900	2778200	3053900	3198400	4376300	3644100	2699800	2986000	6520600	12142000	10271000	3928400	3547700	3851000	6794300	6317700	4147100	4100100	5490700	4426100	0	0	0	0	0	0
Q86X55-1;Q86X55;Q86X55-2;K7EQA8;K7EK20;K7EPK1;K7EQB9	Q86X55-1;Q86X55;Q86X55-2;K7EQA8	Histone-arginine methyltransferase CARM1	CARM1	sp|Q86X55-1|CARM1_HUMAN Isoform 1 of Histone-arginine methyltransferase CARM1 OS=Homo sapiens GN=CARM1;sp|Q86X55|CARM1_HUMAN Histone-arginine methyltransferase CARM1 OS=Homo sapiens GN=CARM1 PE=1 SV=3;sp|Q86X55-2|CARM1_HUMAN Isoform 2 of Histone-arginine m	0	0	0	0	0	0	308000	303100	456870	409590	464010	495870	1457900	1569900	1045400	1248700	633730	1038900	388510	335930	334840	377160	304540	310160	0	0	0	0	0	0
Q8NBJ4-2;Q8NBJ4;F8WAT9;C9JYM4;C9J941	Q8NBJ4-2;Q8NBJ4	Golgi membrane protein 1	GOLM1	sp|Q8NBJ4-2|GOLM1_HUMAN Isoform 2 of Golgi membrane protein 1 OS=Homo sapiens GN=GOLM1;sp|Q8NBJ4|GOLM1_HUMAN Golgi membrane protein 1 OS=Homo sapiens GN=GOLM1 PE=1 SV=1	3230000	2475500	4022400	3857400	5954900	8951800	28006000	30881000	26734000	30127000	28298000	25878000	116260	261260	153190	111570	94368	0	3112300	3094300	1400700	1983100	2189300	2631400	11757000	10860000	10776000	7676000	11117000	7432600
Q8NDH3-5;Q8NDH3-4;Q8NDH3;Q8NDH3-2;Q8NDH3-3;H0YEP3	Q8NDH3-5;Q8NDH3-4;Q8NDH3;Q8NDH3-2;Q8NDH3-3	Probable aminopeptidase NPEPL1	NPEPL1	sp|Q8NDH3-5|PEPL1_HUMAN Isoform 5 of Probable aminopeptidase NPEPL1 OS=Homo sapiens GN=NPEPL1;sp|Q8NDH3-4|PEPL1_HUMAN Isoform 4 of Probable aminopeptidase NPEPL1 OS=Homo sapiens GN=NPEPL1;sp|Q8NDH3|PEPL1_HUMAN Probable aminopeptidase NPEPL1 OS=Homo sapiens	0	0	0	0	0	0	0	0	0	0	0	0	6258500	7070600	3876000	4868300	6683800	6483100	0	0	0	0	0	0	0	754300	0	0	0	0
Q8TEX9;Q8TEX9-2;H0YN14;H0YMR4;H0YLV0;H0YL92;H0YN07;H0YK93;H0YKG5	Q8TEX9;Q8TEX9-2;H0YN14	Importin-4	IPO4	sp|Q8TEX9|IPO4_HUMAN Importin-4 OS=Homo sapiens GN=IPO4 PE=1 SV=2;sp|Q8TEX9-2|IPO4_HUMAN Isoform 2 of Importin-4 OS=Homo sapiens GN=IPO4;tr|H0YN14|H0YN14_HUMAN Importin-4 OS=Homo sapiens GN=IPO4 PE=1 SV=1	0	0	0	0	0	0	772570	816430	1352000	1696700	1634300	1141300	3243100	3119300	10125000	7041200	3511700	2827700	527480	550660	587760	587500	598660	592750	0	0	0	0	0	0
Q92520;C9JP35;C9JMN4	Q92520;C9JP35;C9JMN4	Protein FAM3C	FAM3C	sp|Q92520|FAM3C_HUMAN Protein FAM3C OS=Homo sapiens GN=FAM3C PE=1 SV=1;tr|C9JP35|C9JP35_HUMAN Protein FAM3C (Fragment) OS=Homo sapiens GN=FAM3C PE=1 SV=1;tr|C9JMN4|C9JMN4_HUMAN Protein FAM3C (Fragment) OS=Homo sapiens GN=FAM3C PE=1 SV=1	2384500	1992800	1668000	1818700	1812400	1677900	6182900	4478900	2847600	3329600	4647800	2953000	206010	241330	200750	188890	0	0	1094500	1456900	1778900	1600500	1114200	1290600	493360	0	0	0	475040	1398800
Q92598-2;Q92598-3;Q92598;Q92598-4;A0A0A0MSM0;R4GN69;Q5TBM3	Q92598-2;Q92598-3;Q92598;Q92598-4;A0A0A0MSM0	Heat shock protein 105 kDa	HSPH1	sp|Q92598-2|HS105_HUMAN Isoform Beta of Heat shock protein 105 kDa OS=Homo sapiens GN=HSPH1;sp|Q92598-3|HS105_HUMAN Isoform 3 of Heat shock protein 105 kDa OS=Homo sapiens GN=HSPH1;sp|Q92598|HS105_HUMAN Heat shock protein 105 kDa OS=Homo sapiens GN=HSPH1 P	22604000	18725000	19795000	18090000	30202000	24954000	16155000	14177000	17946000	17720000	15231000	16382000	14411000	11995000	17123000	14059000	24447000	23100000	14934000	14901000	15060000	13753000	13438000	12812000	4068400	931030	2445000	2052300	2533000	792060
Q92688-2;Q92688	Q92688-2;Q92688	Acidic leucine-rich nuclear phosphoprotein 32 family member B	ANP32B	sp|Q92688-2|AN32B_HUMAN Isoform 2 of Acidic leucine-rich nuclear phosphoprotein 32 family member B OS=Homo sapiens GN=ANP32B;sp|Q92688|AN32B_HUMAN Acidic leucine-rich nuclear phosphoprotein 32 family member B OS=Homo sapiens GN=ANP32B PE=1 SV=1	4675000	3796900	5967800	3865600	7436000	9240200	14242000	14786000	13918000	12954000	11944000	11572000	12934000	10627000	18240000	20296000	13577000	16430000	13432000	13463000	17406000	16808000	12997000	13167000	0	0	0	0	0	0
Q96CN7;D6RGE2	Q96CN7	Isochorismatase domain-containing protein 1	ISOC1	sp|Q96CN7|ISOC1_HUMAN Isochorismatase domain-containing protein 1 OS=Homo sapiens GN=ISOC1 PE=1 SV=3	0	0	0	0	0	0	756540	509630	582290	573670	342550	586570	7656000	8491600	16253000	6567700	6818500	6226800	766100	808820	1198700	1295900	713880	1230300	0	0	0	0	0	0
Q96IU4;B4DQI4	Q96IU4;B4DQI4	Alpha/beta hydrolase domain-containing protein 14B	ABHD14B	sp|Q96IU4|ABHEB_HUMAN Alpha/beta hydrolase domain-containing protein 14B OS=Homo sapiens GN=ABHD14B PE=1 SV=1;tr|B4DQI4|B4DQI4_HUMAN Alpha/beta hydrolase domain-containing protein 14B OS=Homo sapiens GN=ABHD14B PE=1 SV=1	0	0	0	0	0	0	0	0	0	0	0	0	0	0	0	0	0	0	0	0	0	0	0	0	8448300	7374900	9757700	8727500	8755200	9660000
Q96KP4;Q96KP4-2;J3QKT2;J3KSV5;A0A087WYZ1;J3QQN6;J3QR27;J3QLU1;J3QKQ0;J3QRD0;J3QL02;J3QRA8;J3KSS4;A0A087WVS2;J3KRD5;J3QRP4;J3QRH4	Q96KP4;Q96KP4-2;J3QKT2	Cytosolic non-specific dipeptidase	CNDP2	sp|Q96KP4|CNDP2_HUMAN Cytosolic non-specific dipeptidase OS=Homo sapiens GN=CNDP2 PE=1 SV=2;sp|Q96KP4-2|CNDP2_HUMAN Isoform 2 of Cytosolic non-specific dipeptidase OS=Homo sapiens GN=CNDP2;tr|J3QKT2|J3QKT2_HUMAN Cytosolic non-specific dipeptidase (Fragment	1280500	1299600	573510	787080	2345800	1924200	2759400	2300400	2856800	2494900	2149300	2043700	6670700	6876900	9382000	7445000	6389500	5444900	4244400	3497800	3916900	3968100	4135400	4243000	2973600	4429400	5050100	6833200	5927600	8797300
Q99873-4;E9PKG1;H7C2I1;Q99873-3;Q99873-2;Q99873;A0A087X1W2;E9PIX6;E9PQ98;E9PNR9;H0YDE4;E9PMW9;E9PI83;E9PMZ2;Q9NR22-2;Q9NR22	Q99873-4;E9PKG1;H7C2I1;Q99873-3;Q99873-2;Q99873;A0A087X1W2;E9PIX6;E9PQ98;E9PNR9;H0YDE4	Protein arginine N-methyltransferase 1	PRMT1	sp|Q99873-4|ANM1_HUMAN Isoform 4 of Protein arginine N-methyltransferase 1 OS=Homo sapiens GN=PRMT1;tr|E9PKG1|E9PKG1_HUMAN Protein arginine N-methyltransferase 1 OS=Homo sapiens GN=PRMT1 PE=1 SV=1;tr|H7C2I1|H7C2I1_HUMAN Protein arginine N-methyltransferase	7922600	8098000	5316100	5237600	8554400	8559200	10293000	10461000	11411000	11534000	12529000	10886000	12527000	10145000	13907000	12262000	15882000	14550000	12675000	11608000	10420000	10967000	12341000	12165000	0	0	0	0	0	0
Q9BQT9;Q9BQT9-2;F5H5D7;F5H7C7;F5H5C6;F5H746;F5H172	Q9BQT9;Q9BQT9-2	Calsyntenin-3	CLSTN3	sp|Q9BQT9|CSTN3_HUMAN Calsyntenin-3 OS=Homo sapiens GN=CLSTN3 PE=1 SV=1;sp|Q9BQT9-2|CSTN3_HUMAN Isoform 2 of Calsyntenin-3 OS=Homo sapiens GN=CLSTN3	0	0	0	0	0	0	0	0	0	0	0	0	0	0	0	0	0	0	0	0	0	0	0	0	7740800	7650600	6522200	8299900	7042500	6784500
Q9BR76;A0A087WW53;F5H390;F5H0D2	Q9BR76;A0A087WW53;F5H390	Coronin-1B;Coronin	CORO1B	sp|Q9BR76|COR1B_HUMAN Coronin-1B OS=Homo sapiens GN=CORO1B PE=1 SV=1;tr|A0A087WW53|A0A087WW53_HUMAN Coronin OS=Homo sapiens GN=CORO1B PE=1 SV=1;tr|F5H390|F5H390_HUMAN Coronin OS=Homo sapiens GN=CORO1B PE=1 SV=1	1473700	2657100	3860600	1397300	1700200	1449800	300150	395400	794830	838730	761120	986410	11973000	12115000	17273000	8389300	16901000	19762000	1964300	2023200	2009200	1393900	2050400	2211800	5284800	455770	3487300	2923700	3546700	0
Q9BRA2;I3L0K2;I3L3M7;I3L2R6	Q9BRA2;I3L0K2;I3L3M7;I3L2R6	Thioredoxin domain-containing protein 17	TXNDC17	sp|Q9BRA2|TXD17_HUMAN Thioredoxin domain-containing protein 17 OS=Homo sapiens GN=TXNDC17 PE=1 SV=1;tr|I3L0K2|I3L0K2_HUMAN Thioredoxin domain-containing protein 17 OS=Homo sapiens GN=TXNDC17 PE=1 SV=1;tr|I3L3M7|I3L3M7_HUMAN Thioredoxin domain-containing pr	8092200	7625900	7334300	6822000	11522000	10211000	6686400	7264900	6768800	6290700	6250100	8104100	6221300	7374800	6057700	6378300	6304800	6350000	8596400	7814000	11054000	10750000	9003600	10160000	0	0	0	0	0	0
Q9BRJ9	Q9BRJ9	Mesoderm posterior protein 1	MESP1	sp|Q9BRJ9|MESP1_HUMAN Mesoderm posterior protein 1 OS=Homo sapiens GN=MESP1 PE=2 SV=1	0	0	0	0	0	0	0	0	0	0	0	0	250960000	174800000	166780000	243130000	0	190280000	0	0	0	0	0	0	0	0	0	0	0	0
Q9BS40	Q9BS40	Latexin	LXN	sp|Q9BS40|LXN_HUMAN Latexin OS=Homo sapiens GN=LXN PE=1 SV=2	0	0	0	0	0	0	105800	0	61291	48103	0	0	25095000	14992000	12494000	21979000	35739000	32078000	249220	144970	197120	109470	136320	109090	0	0	0	0	0	0
Q9GZX9;J3QS03;Q9GZX9-2	Q9GZX9;J3QS03	Twisted gastrulation protein homolog 1	TWSG1	sp|Q9GZX9|TWSG1_HUMAN Twisted gastrulation protein homolog 1 OS=Homo sapiens GN=TWSG1 PE=1 SV=1;tr|J3QS03|J3QS03_HUMAN Twisted gastrulation protein homolog 1 OS=Homo sapiens GN=TWSG1 PE=1 SV=1	1353600	1965700	2573200	2127500	2235800	2307000	5678700	6158500	3444500	4767800	5506900	4555700	0	0	0	0	181070	0	889790	1029300	1205800	1109400	1562100	2015900	0	0	0	0	0	0
Q9H0U4;E9PLD0;Q92928;A0A087WTI1	Q9H0U4;E9PLD0	Ras-related protein Rab-1B	RAB1B	sp|Q9H0U4|RAB1B_HUMAN Ras-related protein Rab-1B OS=Homo sapiens GN=RAB1B PE=1 SV=1;tr|E9PLD0|E9PLD0_HUMAN Ras-related protein Rab-1B OS=Homo sapiens GN=RAB1B PE=1 SV=1	4367400	5502300	3118100	4936500	1540400	1854500	1952500	1699500	1809700	2082400	1800900	1446000	2960400	4323300	4416300	7276400	5797700	4645000	1842400	1316600	1534000	1505000	1205500	1190600	3617700	3214900	5516600	3670900	5152900	8804100
Q9H1E3;Q9H1E3-2	Q9H1E3;Q9H1E3-2	Nuclear ubiquitous casein and cyclin-dependent kinase substrate 1	NUCKS1	sp|Q9H1E3|NUCKS_HUMAN Nuclear ubiquitous casein and cyclin-dependent kinase substrate 1 OS=Homo sapiens GN=NUCKS1 PE=1 SV=1;sp|Q9H1E3-2|NUCKS_HUMAN Isoform 2 of Nuclear ubiquitous casein and cyclin-dependent kinase substrate 1 OS=Homo sapiens GN=NUCKS1	1795100	1130200	1401900	1976400	3248000	1374000	3168200	3020400	2962600	2293200	2037100	2074100	2686200	1684500	1615900	1771400	3172200	3126800	6237900	7698800	5778800	6435400	5582800	5924100	90681000	24403000	29946000	19926000	40518000	18892000
Q9H3U1-2;Q9H3U1;Q9H3U1-3	Q9H3U1-2;Q9H3U1	Protein unc-45 homolog A	UNC45A	sp|Q9H3U1-2|UN45A_HUMAN Isoform 2 of Protein unc-45 homolog A OS=Homo sapiens GN=UNC45A;sp|Q9H3U1|UN45A_HUMAN Protein unc-45 homolog A OS=Homo sapiens GN=UNC45A PE=1 SV=1	0	0	0	0	0	0	363210	317320	367940	412580	367290	321050	3466900	4643000	1584000	2184400	1131600	1554100	351240	330870	408400	305760	352860	342440	0	0	0	0	0	0
Q9H4A4;A6NKB8;A0A087WU27;A0A087WUS4;C9JMZ3;H7C2T3	Q9H4A4;A6NKB8	Aminopeptidase B	RNPEP	sp|Q9H4A4|AMPB_HUMAN Aminopeptidase B OS=Homo sapiens GN=RNPEP PE=1 SV=2;tr|A6NKB8|A6NKB8_HUMAN Aminopeptidase B OS=Homo sapiens GN=RNPEP PE=1 SV=1	3443800	4674700	2897700	3241400	4591300	2630200	4465300	4398800	4297800	3843600	4033200	3867600	7970700	8119100	5262900	6097300	11769000	11099000	5377700	4755800	5546400	6725100	4701700	5175700	9130900	13804000	17584000	13354000	8435000	8344400
Q9H993;F5GZY1	Q9H993;F5GZY1	Protein-glutamate O-methyltransferase	ARMT1	sp|Q9H993|ARMT1_HUMAN Protein-glutamate O-methyltransferase OS=Homo sapiens GN=ARMT1 PE=1 SV=1;tr|F5GZY1|F5GZY1_HUMAN Protein-glutamate O-methyltransferase OS=Homo sapiens GN=ARMT1 PE=1 SV=1	0	0	0	0	0	0	427710	424690	296380	421530	414860	379300	5854800	17324000	16320000	11688000	9323800	6386200	365610	356870	706830	410030	342050	369870	0	0	0	0	0	0
Q9NQ36;Q9NQ36-3;A0A0A0MTC8;Q9NQ36-2;H0YEB3;H0YDN3	Q9NQ36;Q9NQ36-3;A0A0A0MTC8;Q9NQ36-2	Signal peptide, CUB and EGF-like domain-containing protein 2	SCUBE2	sp|Q9NQ36|SCUB2_HUMAN Signal peptide, CUB and EGF-like domain-containing protein 2 OS=Homo sapiens GN=SCUBE2 PE=2 SV=2;sp|Q9NQ36-3|SCUB2_HUMAN Isoform 3 of Signal peptide, CUB and EGF-like domain-containing protein 2 OS=Homo sapiens GN=SCUBE2;tr|A0A0A0MTC8	0	0	0	0	0	0	0	0	0	0	0	0	0	0	0	0	0	0	0	0	0	0	0	0	9955300	4344200	6766300	4051500	6964500	5226200
Q9NQ38-3	Q9NQ38-3	Serine protease inhibitor Kazal-type 5;Hemofiltrate peptide HF6478;Hemofiltrate peptide HF7665	SPINK5	sp|Q9NQ38-3|ISK5_HUMAN Isoform long of Serine protease inhibitor Kazal-type 5 OS=Homo sapiens GN=SPINK5	0	1707900	0	0	0	0	0	0	0	0	0	0	0	0	0	0	0	0	0	0	0	0	0	0	1437500000	75495000	92022000	70808000	98298000	83741000
Q9NRN5;Q9NRN5-2;B4DNG0;Q9NRN5-3	Q9NRN5;Q9NRN5-2;B4DNG0	Olfactomedin-like protein 3	OLFML3	sp|Q9NRN5|OLFL3_HUMAN Olfactomedin-like protein 3 OS=Homo sapiens GN=OLFML3 PE=2 SV=1;sp|Q9NRN5-2|OLFL3_HUMAN Isoform 2 of Olfactomedin-like protein 3 OS=Homo sapiens GN=OLFML3;tr|B4DNG0|B4DNG0_HUMAN Olfactomedin-like protein 3 OS=Homo sapiens GN=OLFML3 PE	8123700	0	0	0	0	0	0	0	0	0	0	0	0	0	0	0	0	0	0	0	0	0	0	0	640950000	281150000	269790000	261470000	230710000	307340000
Q9NUQ9;Q9NUQ9-2;E5RI16;A0A087X178;E5RJE1;E5RIR8;E5RJL8;E5RGI7;Q9H0Q0;E5RK61;E5RFS4;E5RHU5	Q9NUQ9;Q9NUQ9-2	Protein FAM49B	FAM49B	sp|Q9NUQ9|FA49B_HUMAN Protein FAM49B OS=Homo sapiens GN=FAM49B PE=1 SV=1;sp|Q9NUQ9-2|FA49B_HUMAN Isoform 2 of Protein FAM49B OS=Homo sapiens GN=FAM49B	4858100	4275600	3882300	3728800	3861500	4003800	4076600	3931800	3120100	3004400	3700300	4097400	1978900	2792200	2457000	3950500	2187200	1752200	3457300	3227200	3936600	3593900	3819400	4325300	0	0	0	0	0	0
Q9NY33-4;Q9NY33;G3V1D3;G3V180;E9PQ14;Q9NY33-2;E9PKK8;E9PPK9;E9PQF2;E9PNX5	Q9NY33-4;Q9NY33;G3V1D3;G3V180	Dipeptidyl peptidase 3	DPP3	sp|Q9NY33-4|DPP3_HUMAN Isoform 4 of Dipeptidyl peptidase 3 OS=Homo sapiens GN=DPP3;sp|Q9NY33|DPP3_HUMAN Dipeptidyl peptidase 3 OS=Homo sapiens GN=DPP3 PE=1 SV=2;tr|G3V1D3|G3V1D3_HUMAN Dipeptidyl peptidase 3 OS=Homo sapiens GN=DPP3 PE=1 SV=1;tr|G3V180|G3V18	7130100	7413000	6708200	7535800	10230000	9337000	9125200	9336000	8230200	7903800	7483100	7681400	29185000	26027000	27446000	26192000	26848000	23776000	13682000	13165000	14086000	14780000	12107000	12408000	11701000	7097100	10510000	6786200	7217800	10471000
Q9NZV1;H7C2T6;H7C1Z0	Q9NZV1;H7C2T6	Cysteine-rich motor neuron 1 protein;Processed cysteine-rich motor neuron 1 protein	CRIM1	sp|Q9NZV1|CRIM1_HUMAN Cysteine-rich motor neuron 1 protein OS=Homo sapiens GN=CRIM1 PE=1 SV=1;tr|H7C2T6|H7C2T6_HUMAN Cysteine-rich motor neuron 1 protein (Fragment) OS=Homo sapiens GN=CRIM1 PE=1 SV=1	775210	1083000	1235300	1133800	1132900	1060100	646240	569550	562530	533210	595550	719890	0	319560	0	0	0	0	495020	553700	575900	664240	946660	690530	0	0	0	0	0	0
Q9P0L0;Q9P0L0-2;J3QKM9	Q9P0L0;Q9P0L0-2	Vesicle-associated membrane protein-associated protein A	VAPA	sp|Q9P0L0|VAPA_HUMAN Vesicle-associated membrane protein-associated protein A OS=Homo sapiens GN=VAPA PE=1 SV=3;sp|Q9P0L0-2|VAPA_HUMAN Isoform 2 of Vesicle-associated membrane protein-associated protein A OS=Homo sapiens GN=VAPA	0	0	0	0	0	0	0	0	0	0	0	0	0	0	0	0	0	0	0	0	0	0	0	0	4673000	2843600	3796000	3155300	5658700	3206400
Q9UBR2	Q9UBR2	Cathepsin Z	CTSZ	sp|Q9UBR2|CATZ_HUMAN Cathepsin Z OS=Homo sapiens GN=CTSZ PE=1 SV=1	8996000	9270400	8540600	6845100	5753600	6463500	19764000	20418000	14391000	12826000	15897000	16510000	2655800	1457500	1710700	1439400	1733500	1458800	33911000	32842000	42798000	41063000	34868000	38380000	4147800	2091100	1593900	1575100	1700700	1745600
Q9UHD1;Q9UHD1-2;E9PPQ5;E9PIZ4;E9PSD5;E9PHZ2;E9PL00;E9PIF7	Q9UHD1;Q9UHD1-2;E9PPQ5;E9PIZ4;E9PSD5	Cysteine and histidine-rich domain-containing protein 1	CHORDC1	sp|Q9UHD1|CHRD1_HUMAN Cysteine and histidine-rich domain-containing protein 1 OS=Homo sapiens GN=CHORDC1 PE=1 SV=2;sp|Q9UHD1-2|CHRD1_HUMAN Isoform 2 of Cysteine and histidine-rich domain-containing protein 1 OS=Homo sapiens GN=CHORDC1;tr|E9PPQ5|E9PPQ5_HUMA	3191200	2943100	2213600	2240700	2231200	3137000	4703500	4414000	5563200	6372000	5495800	5246000	1045500	524240	2017400	1717800	1127500	789310	6262500	5813000	4846100	5344300	6750200	6311600	0	0	0	0	1940400	0
Q9UK76;J3KT51;Q9UK76-3;Q9UK76-2;J3KSH8	Q9UK76;J3KT51;Q9UK76-3;Q9UK76-2;J3KSH8	Hematological and neurological expressed 1 protein;Hematological and neurological expressed 1 protein, N-terminally processed	HN1	sp|Q9UK76|HN1_HUMAN Hematological and neurological expressed 1 protein OS=Homo sapiens GN=HN1 PE=1 SV=3;tr|J3KT51|J3KT51_HUMAN Hematological and neurological-expressed 1 protein OS=Homo sapiens GN=HN1 PE=1 SV=1;sp|Q9UK76-3|HN1_HUMAN Isoform 3 of Hematologi	8658300	8897400	9359900	9585000	8287900	8049300	3292500	3185400	5581900	6797100	4551800	4780800	5531800	5055500	7357900	8848900	7080500	6729400	4869000	4852300	2031900	1977800	3651800	3442000	0	0	0	0	0	0
Q9UKY7-2;Q9UKY7;H0Y8K3;D6RFH2;D6R9V8;Q9UKY7-3;D6RAV0;D6RDN0	Q9UKY7-2;Q9UKY7;H0Y8K3	Protein CDV3 homolog	CDV3	sp|Q9UKY7-2|CDV3_HUMAN Isoform 2 of Protein CDV3 homolog OS=Homo sapiens GN=CDV3;sp|Q9UKY7|CDV3_HUMAN Protein CDV3 homolog OS=Homo sapiens GN=CDV3 PE=1 SV=1;tr|H0Y8K3|H0Y8K3_HUMAN Protein CDV3 homolog (Fragment) OS=Homo sapiens GN=CDV3 PE=1 SV=1	3982000	3523000	2956200	3668800	3457100	2878700	2651800	2669800	5017000	4848900	3397500	3739600	2914600	3366500	5502900	5234300	3316500	3392500	4209200	3931400	2758700	2534500	3557900	3314200	0	0	0	0	0	0
Q9ULA0;E7ETB3;E7EMB6;F8WAN0;C9JBE1;B9ZVU2;E7EPX3;C9J1E2;E5RJ35;C9JRG3	Q9ULA0;E7ETB3;E7EMB6	Aspartyl aminopeptidase	DNPEP	sp|Q9ULA0|DNPEP_HUMAN Aspartyl aminopeptidase OS=Homo sapiens GN=DNPEP PE=1 SV=1;tr|E7ETB3|E7ETB3_HUMAN Aspartyl aminopeptidase OS=Homo sapiens GN=DNPEP PE=1 SV=2;tr|E7EMB6|E7EMB6_HUMAN Aspartyl aminopeptidase OS=Homo sapiens GN=DNPEP PE=1 SV=2	0	0	0	0	0	0	703030	840450	746870	759020	652370	790840	8034400	7391500	7079300	5739300	9159100	8052300	868600	1011400	1127200	1155100	825930	1037500	0	0	0	0	0	0
Q9ULV4;Q9ULV4-2;Q9ULV4-3;B4E3S0;H0YHL7;F8W1H8;F8VUX3;F8VSA4;F8VRE9;F8VTT6;F8VVB7;F8VV53;J3QLV6;J3KSS5;Q6QEF8-4;Q6QEF8-3;Q6QEF8-2;Q6QEF8-5;Q6QEF8	Q9ULV4;Q9ULV4-2;Q9ULV4-3;B4E3S0;H0YHL7	Coronin-1C;Coronin	CORO1C	sp|Q9ULV4|COR1C_HUMAN Coronin-1C OS=Homo sapiens GN=CORO1C PE=1 SV=1;sp|Q9ULV4-2|COR1C_HUMAN Isoform 2 of Coronin-1C OS=Homo sapiens GN=CORO1C;sp|Q9ULV4-3|COR1C_HUMAN Isoform 3 of Coronin-1C OS=Homo sapiens GN=CORO1C;tr|B4E3S0|B4E3S0_HUMAN Coronin OS=Homo	5695900	5078000	6373900	4365500	5371900	6730400	4627400	4331500	5440700	5689600	4884100	4802500	3605400	3585400	3452100	3786100	4685100	3842500	8038100	7841400	5158300	5537700	6370500	6514400	3378100	4191000	2634600	2537100	2808500	4371500
Q9Y5Y6;Q86T26	Q9Y5Y6	Suppressor of tumorigenicity 14 protein	ST14	sp|Q9Y5Y6|ST14_HUMAN Suppressor of tumorigenicity 14 protein OS=Homo sapiens GN=ST14 PE=1 SV=2	0	0	0	0	0	0	2291200	2374900	2564400	2348600	2487600	1817000	2850500	2370900	2211300	2308100	973680	1894900	893170	896240	1071700	747380	773850	913460	59670000	30282000	41871000	32135000	40616000	25046000
Q9Y617;Q9Y617-2	Q9Y617;Q9Y617-2	Phosphoserine aminotransferase	PSAT1	sp|Q9Y617|SERC_HUMAN Phosphoserine aminotransferase OS=Homo sapiens GN=PSAT1 PE=1 SV=2;sp|Q9Y617-2|SERC_HUMAN Isoform 2 of Phosphoserine aminotransferase OS=Homo sapiens GN=PSAT1	6473300	5628700	7118000	7050000	7640500	7960200	4098100	4454100	3212200	3251600	3407600	4045300	0	0	0	0	0	0	6389200	5441300	6357300	7076900	5457500	5597600	0	0	0	0	0	0
Q9Y624;A0A087WY82;Q9Y624-2	Q9Y624;A0A087WY82;Q9Y624-2	Junctional adhesion molecule A	F11R	sp|Q9Y624|JAM1_HUMAN Junctional adhesion molecule A OS=Homo sapiens GN=F11R PE=1 SV=1;tr|A0A087WY82|A0A087WY82_HUMAN Junctional adhesion molecule A OS=Homo sapiens GN=F11R PE=1 SV=1;sp|Q9Y624-2|JAM1_HUMAN Isoform 2 of Junctional adhesion molecule A OS=Homo	2962400	1582600	1159300	1521300	1389300	1417000	767000	885490	722300	901730	986440	1244800	9339300	7612800	5961400	5091300	6705800	7633800	529820	567770	998740	1042500	747600	1103400	7690000	6573400	6519300	6106500	4328500	5050300
A0A024QZX5;A0A087X1N8;P35237	A0A024QZX5;A0A087X1N8;P35237	Serpin B6	SERPINB6	tr|A0A024QZX5|A0A024QZX5_HUMAN Serpin B6 OS=Homo sapiens GN=SERPINB6 PE=1 SV=1;tr|A0A087X1N8|A0A087X1N8_HUMAN Serpin B6 OS=Homo sapiens GN=SERPINB6 PE=1 SV=1;sp|P35237|SPB6_HUMAN Serpin B6 OS=Homo sapiens GN=SERPINB6 PE=1 SV=3	3970100	4143500	2430700	3285000	3550400	3993400	5467300	4222200	3846200	3592000	4090900	5044700	2952900	2392400	2481200	2764000	3617200	2666100	5187400	5188300	7858700	6639700	5953800	6184600	540270	0	0	0	0	0
A0A075B730;A0A087X1U6;P58107	A0A075B730;A0A087X1U6;P58107	Epiplakin	EPPK1	tr|A0A075B730|A0A075B730_HUMAN Epiplakin OS=Homo sapiens GN=EPPK1 PE=1 SV=2;tr|A0A087X1U6|A0A087X1U6_HUMAN Epiplakin OS=Homo sapiens GN=EPPK1 PE=1 SV=1;sp|P58107|EPIPL_HUMAN Epiplakin OS=Homo sapiens GN=EPPK1 PE=1 SV=2	1009900	251850	181110	194660	150390	0	47172	44054	48881	52932	66158	0	17854000	13909000	14974000	17890000	10348000	4603000	434320	458750	475670	416270	406870	308250	0	0	0	0	0	0
A0A087WUS3;Q9H4D0	A0A087WUS3;Q9H4D0	Calsyntenin-2	CLSTN2	tr|A0A087WUS3|A0A087WUS3_HUMAN Calsyntenin-2 OS=Homo sapiens GN=CLSTN2 PE=1 SV=1;sp|Q9H4D0|CSTN2_HUMAN Calsyntenin-2 OS=Homo sapiens GN=CLSTN2 PE=1 SV=2	0	0	0	0	0	0	0	0	0	0	0	0	1289900	0	0	0	0	0	0	0	0	0	0	0	71091000	63356000	43918000	28296000	58397000	35436000
A0A087WVQ6;Q00610-2;Q00610;J3KS13;P53675-2;P53675;A0A087WX41;K7EJJ5;J3KRF5;J3KSQ2;J3QL20;F5H5N6;A0A087WV74;A0A087WXH4	A0A087WVQ6;Q00610-2;Q00610	Clathrin heavy chain;Clathrin heavy chain 1	CLTC	tr|A0A087WVQ6|A0A087WVQ6_HUMAN Clathrin heavy chain OS=Homo sapiens GN=CLTC PE=1 SV=1;sp|Q00610-2|CLH1_HUMAN Isoform 2 of Clathrin heavy chain 1 OS=Homo sapiens GN=CLTC;sp|Q00610|CLH1_HUMAN Clathrin heavy chain 1 OS=Homo sapiens GN=CLTC PE=1 SV=5	31400000	26958000	29922000	29372000	32999000	34340000	44236000	45915000	48519000	50773000	53266000	54262000	83486000	91176000	88941000	93913000	110120000	106190000	38333000	37379000	39012000	41527000	40210000	40384000	36961000	42430000	49066000	50212000	42944000	53469000
A0A087WZM2;D6RHI9;O00584;D6REQ6;H0YAE9;J3QQ64;A0A087WWI1;O00584-2	A0A087WZM2;D6RHI9;O00584;D6REQ6	Ribonuclease T2	RNASET2	tr|A0A087WZM2|A0A087WZM2_HUMAN Ribonuclease T2 OS=Homo sapiens GN=RNASET2 PE=1 SV=1;tr|D6RHI9|D6RHI9_HUMAN Ribonuclease T2 (Fragment) OS=Homo sapiens GN=RNASET2 PE=1 SV=5;sp|O00584|RNT2_HUMAN Ribonuclease T2 OS=Homo sapiens GN=RNASET2 PE=1 SV=2;tr|D6REQ6|D	2603200	2477000	2470600	2648500	3039100	3298100	8047800	8069400	4938100	5156900	6581900	5825600	11524000	7309000	13116000	6569600	7586500	8426600	4234900	4000000	5367800	5481100	4487600	4322000	0	0	0	0	0	0
A0A0A0MSX3;Q08345-2;Q08345-6;Q08345;Q08345-5;A2ABL2;E7EQ30;E7EPH4;Q08345-4;E7EPN2;E7EUP7;H0Y717;A2ABM8;E7ERI6;E7ETI3;E7EVT1;E7ES06;E7ETX3;E7EUD5;E7EVW6;E7ERN0;E7ESR9;A2ABL0;D6RGW5;E7EN94	A0A0A0MSX3;Q08345-2;Q08345-6;Q08345;Q08345-5;A2ABL2;E7EQ30;E7EPH4;Q08345-4	Epithelial discoidin domain-containing receptor 1	DDR1	tr|A0A0A0MSX3|A0A0A0MSX3_HUMAN Epithelial discoidin domain-containing receptor 1 OS=Homo sapiens GN=DDR1 PE=1 SV=1;sp|Q08345-2|DDR1_HUMAN Isoform 2 of Epithelial discoidin domain-containing receptor 1 OS=Homo sapiens GN=DDR1;sp|Q08345-6|DDR1_HUMAN Isoform	0	0	0	0	0	0	499970	512990	359110	320690	550640	555640	2787600	9477700	1963900	2087300	1610200	1237400	0	418700	0	0	205220	242910	0	0	0	0	0	0
A0A0A0MTR1;P55290;P55290-4;A0A087X0X6;P55290-5;P55290-3;P55290-2	A0A0A0MTR1;P55290;P55290-4;A0A087X0X6;P55290-5;P55290-3;P55290-2	Cadherin-13	CDH13	tr|A0A0A0MTR1|A0A0A0MTR1_HUMAN Cadherin-13 OS=Homo sapiens GN=CDH13 PE=1 SV=2;sp|P55290|CAD13_HUMAN Cadherin-13 OS=Homo sapiens GN=CDH13 PE=1 SV=1;sp|P55290-4|CAD13_HUMAN Isoform 4 of Cadherin-13 OS=Homo sapiens GN=CDH13;tr|A0A087X0X6|A0A087X0X6_HUMAN Cadh	3243900	3532100	4153200	3657700	5332500	5339600	2912700	2992200	2212200	2545700	2744100	3277800	0	0	0	0	0	0	1178600	921290	705590	1179500	855980	1130700	0	0	0	0	0	0
A6NFX8;Q9UKK9;A6NJU6;A6NCQ0;C9JYY9;H0YEY4	A6NFX8;Q9UKK9;A6NJU6;A6NCQ0	ADP-sugar pyrophosphatase	NUDT5	tr|A6NFX8|A6NFX8_HUMAN ADP-sugar pyrophosphatase OS=Homo sapiens GN=NUDT5 PE=1 SV=1;sp|Q9UKK9|NUDT5_HUMAN ADP-sugar pyrophosphatase OS=Homo sapiens GN=NUDT5 PE=1 SV=1;tr|A6NJU6|A6NJU6_HUMAN ADP-sugar pyrophosphatase OS=Homo sapiens GN=NUDT5 PE=1 SV=2;tr|A6	3074300	2819700	2765600	2685400	3431700	2918000	2142900	2420900	2305800	2247400	3034500	3092000	4485100	6368100	6625000	9460200	5455800	4263000	2851300	2588700	2827300	3164900	3361300	3211300	2797200	11158000	8061400	8795800	4783300	9737300
B1AKC9;P29323-2;P29323-3;P29323;Q6NVW1;J3KR66;A0A0B4J1T8;Q9UF33-2;Q9UF33-3;P54762-5;P54762;Q9UF33	B1AKC9;P29323-2;P29323-3;P29323;Q6NVW1	Receptor protein-tyrosine kinase;Ephrin type-B receptor 2	EPHB2	tr|B1AKC9|B1AKC9_HUMAN Receptor protein-tyrosine kinase OS=Homo sapiens GN=EPHB2 PE=1 SV=1;sp|P29323-2|EPHB2_HUMAN Isoform 2 of Ephrin type-B receptor 2 OS=Homo sapiens GN=EPHB2;sp|P29323-3|EPHB2_HUMAN Isoform 3 of Ephrin type-B receptor 2 OS=Homo sapiens	0	0	0	0	0	0	489740	613940	448140	419820	491940	420410	126960	124540	95538	130510	0	0	248380	440970	426890	330250	434940	413960	0	0	0	0	0	0
B4DLR8;P15559-3;P15559-2;P15559;H3BRK3	B4DLR8;P15559-3;P15559-2;P15559;H3BRK3	NAD(P)H dehydrogenase [quinone] 1	NQO1	tr|B4DLR8|B4DLR8_HUMAN NAD(P)H dehydrogenase [quinone] 1 OS=Homo sapiens GN=NQO1 PE=1 SV=1;sp|P15559-3|NQO1_HUMAN Isoform 3 of NAD(P)H dehydrogenase [quinone] 1 OS=Homo sapiens GN=NQO1;sp|P15559-2|NQO1_HUMAN Isoform 2 of NAD(P)H dehydrogenase [quinone] 1 O	0	0	0	0	0	0	524280	408110	787160	570010	305700	420460	4530400	2468000	5147500	3445700	5355100	8368100	526720	606480	511190	498870	561410	447930	0	0	0	0	0	0
B4DUC8;Q13126;Q13126-4;Q13126-3;Q13126-2;J3QSB7;Q13126-7;Q13126-6;Q13126-5;F2Z2F3;F8WES2	B4DUC8;Q13126;Q13126-4;Q13126-3;Q13126-2;J3QSB7;Q13126-7;Q13126-6;Q13126-5	S-methyl-5-thioadenosine phosphorylase;Purine nucleoside phosphorylase	MTAP	tr|B4DUC8|B4DUC8_HUMAN S-methyl-5-thioadenosine phosphorylase OS=Homo sapiens GN=MTAP PE=1 SV=1;sp|Q13126|MTAP_HUMAN S-methyl-5-thioadenosine phosphorylase OS=Homo sapiens GN=MTAP PE=1 SV=2;sp|Q13126-4|MTAP_HUMAN Isoform 4 of S-methyl-5-thioadenosine ph	1504700	1276800	1520300	1668400	1697200	1725900	3472800	4154000	4901200	4955900	4875800	6464400	0	0	0	0	0	0	3426200	3353800	3821800	3306900	4418600	4422200	0	0	0	0	0	0
B8ZZQ6;P06454-2;P06454;B8ZZA1;B8ZZW7;H7C2N1;A0A087WUT1	B8ZZQ6;P06454-2;P06454;B8ZZA1;B8ZZW7;H7C2N1;A0A087WUT1	Prothymosin alpha;Prothymosin alpha, N-terminally processed;Thymosin alpha-1	PTMA	tr|B8ZZQ6|B8ZZQ6_HUMAN Prothymosin alpha OS=Homo sapiens GN=PTMA PE=1 SV=1;sp|P06454-2|PTMA_HUMAN Isoform 2 of Prothymosin alpha OS=Homo sapiens GN=PTMA;sp|P06454|PTMA_HUMAN Prothymosin alpha OS=Homo sapiens GN=PTMA PE=1 SV=2;tr|B8ZZA1|B8ZZA1_HUMAN Prothym	19049000	20678000	19312000	19398000	33275000	31570000	16196000	15721000	9552700	10752000	12601000	11908000	17149000	23665000	10527000	19568000	31079000	36478000	14854000	21433000	23074000	22214000	5252500	5474000	367600000	116110000	172860000	105820000	178740000	107890000
C9J050;C9JEJ2;P49585;H7C1T3;C9J2E1;C9JVS0;C9JPY0;F8WAZ5;H7BZN1;Q9Y5K3-2;Q9Y5K3-4;Q9Y5K3-3;Q9Y5K3	C9J050;C9JEJ2;P49585;H7C1T3;C9J2E1;C9JVS0;C9JPY0;F8WAZ5;H7BZN1	Choline-phosphate cytidylyltransferase A	PCYT1A	tr|C9J050|C9J050_HUMAN Choline-phosphate cytidylyltransferase A (Fragment) OS=Homo sapiens GN=PCYT1A PE=1 SV=1;tr|C9JEJ2|C9JEJ2_HUMAN Choline-phosphate cytidylyltransferase A OS=Homo sapiens GN=PCYT1A PE=1 SV=1;sp|P49585|PCY1A_HUMAN Choline-phosphate cytid	0	0	0	0	0	0	0	0	0	0	0	0	0	0	0	0	0	0	0	0	0	0	0	0	4046800	3968300	3734400	3882500	5369700	3701400
C9J177;Q15435-2;Q15435;C9JD73;H7C003;Q15435-5;Q15435-4;Q15435-3;B5MBZ8;C9JRC4;H7C118;H7C3Q5	C9J177;Q15435-2;Q15435;C9JD73;H7C003;Q15435-5;Q15435-4;Q15435-3;B5MBZ8	Protein phosphatase 1 regulatory subunit 7	PPP1R7	tr|C9J177|C9J177_HUMAN Protein phosphatase 1 regulatory subunit 7 (Fragment) OS=Homo sapiens GN=PPP1R7 PE=1 SV=1;sp|Q15435-2|PP1R7_HUMAN Isoform 2 of Protein phosphatase 1 regulatory subunit 7 OS=Homo sapiens GN=PPP1R7;sp|Q15435|PP1R7_HUMAN Protein phospha	0	0	0	0	0	0	223060	295900	225410	213710	249340	376800	4869400	2058300	5238900	2118300	2325700	745890	391960	273590	0	497390	435950	270460	0	0	0	0	0	0
C9J9K3;A0A0C4DG17;P08865;A6NE09;C9JQR9	C9J9K3;A0A0C4DG17;P08865;A6NE09	40S ribosomal protein SA	RPSA;RPSAP58	tr|C9J9K3|C9J9K3_HUMAN 40S ribosomal protein SA (Fragment) OS=Homo sapiens GN=RPSA PE=1 SV=5;tr|A0A0C4DG17|A0A0C4DG17_HUMAN 40S ribosomal protein SA OS=Homo sapiens GN=RPSA PE=1 SV=1;sp|P08865|RSSA_HUMAN 40S ribosomal protein SA OS=Homo sapiens GN=RPSA PE=	23005000	20279000	13102000	14980000	16749000	18912000	14236000	15959000	19063000	18690000	18870000	19447000	16029000	10537000	23394000	10349000	8862300	12161000	13741000	11385000	8535400	8619900	9320200	8797400	796280	1280500	1089000	1395200	1746100	0
C9JIF9;P13798;H7C393;H7C1U0;C9JLK2;F8WEH5;H0YFE5	C9JIF9;P13798;H7C393;H7C1U0	Acylamino-acid-releasing enzyme	APEH	tr|C9JIF9|C9JIF9_HUMAN Acylamino-acid-releasing enzyme OS=Homo sapiens GN=APEH PE=1 SV=1;sp|P13798|ACPH_HUMAN Acylamino-acid-releasing enzyme OS=Homo sapiens GN=APEH PE=1 SV=4;tr|H7C393|H7C393_HUMAN Acylamino-acid-releasing enzyme (Fragment) OS=Homo sapien	3535400	3567000	2799300	3411500	6008900	5738400	3790900	3955600	2885800	3162600	3028100	3694000	9099200	11622000	8887900	11190000	5550600	5978400	5428200	4905400	7367100	7346300	5940100	6247000	12865000	11643000	9705900	10563000	9015700	4151200
C9JYY6;Q92823-3;Q92823-4;Q92823-6;Q92823-2;Q92823;Q92823-5;F8W775;A0A087X2B3;C9JH43;C9J8B6;C9JF43	C9JYY6;Q92823-3;Q92823-4;Q92823-6;Q92823-2;Q92823;Q92823-5;F8W775;A0A087X2B3	Neuronal cell adhesion molecule	NRCAM	tr|C9JYY6|C9JYY6_HUMAN Neuronal cell adhesion molecule OS=Homo sapiens GN=NRCAM PE=1 SV=3;sp|Q92823-3|NRCAM_HUMAN Isoform 3 of Neuronal cell adhesion molecule OS=Homo sapiens GN=NRCAM;sp|Q92823-4|NRCAM_HUMAN Isoform 4 of Neuronal cell adhesion molecule OS=	0	0	0	0	0	0	0	0	0	0	0	0	17428000	19853000	19467000	21614000	12936000	12620000	0	0	0	0	0	0	0	0	0	0	0	0
C9K025;P18077	C9K025;P18077	60S ribosomal protein L35a	RPL35A	tr|C9K025|C9K025_HUMAN 60S ribosomal protein L35a (Fragment) OS=Homo sapiens GN=RPL35A PE=1 SV=1;sp|P18077|RL35A_HUMAN 60S ribosomal protein L35a OS=Homo sapiens GN=RPL35A PE=1 SV=2	0	0	0	0	0	0	0	0	0	0	0	0	0	0	0	0	0	0	0	0	0	0	0	0	8454700	2228300	3474500	2311200	3656000	2019100
D6RGG3;Q99715;Q99715-4;A0A087X0A8;Q99715-2;H0Y5N9;H0Y4P7;H0Y991	D6RGG3;Q99715;Q99715-4	Collagen alpha-1(XII) chain	COL12A1	tr|D6RGG3|D6RGG3_HUMAN Collagen alpha-1(XII) chain OS=Homo sapiens GN=COL12A1 PE=1 SV=1;sp|Q99715|COCA1_HUMAN Collagen alpha-1(XII) chain OS=Homo sapiens GN=COL12A1 PE=1 SV=2;sp|Q99715-4|COCA1_HUMAN Isoform 4 of Collagen alpha-1(XII) chain OS=Homo sapiens	31767000	32039000	34731000	36631000	43170000	42604000	40850000	43009000	49522000	47249000	56748000	61281000	10935000	10534000	12164000	11347000	7550500	7593800	47159000	48904000	49737000	49946000	51366000	48728000	17764000	8242200	12808000	8393800	10958000	7479300
E7ES33;E7EPK1;Q16181-2;Q16181;G3V1Q4;H0Y3Y4;Q5JXL7;Q6ZU15	E7ES33;E7EPK1;Q16181-2;Q16181;G3V1Q4;H0Y3Y4	Septin-7	2018-09-07	tr|E7ES33|E7ES33_HUMAN Septin-7 OS=Homo sapiens GN=SEPT7 PE=1 SV=3;tr|E7EPK1|E7EPK1_HUMAN Septin-7 OS=Homo sapiens GN=SEPT7 PE=1 SV=2;sp|Q16181-2|SEPT7_HUMAN Isoform 2 of Septin-7 OS=Homo sapiens GN=SEPT7;sp|Q16181|SEPT7_HUMAN Septin-7 OS=Homo sapiens GN=S	1729800	1538700	1781800	1815700	1356100	837000	732760	1215700	1320800	1748600	1061500	1011900	1727100	1077700	1664200	1556900	1893400	1958800	2021700	2187600	1880300	2208400	2785800	2036900	7423600	3834000	13217000	3987400	12656000	7774500
E7EX17;P23588;P23588-2;F8VX11;F8W0K0;F8VSC7;F8VP89;F8VRU1;F8VYE9	E7EX17;P23588;P23588-2;F8VX11	Eukaryotic translation initiation factor 4B	EIF4B	tr|E7EX17|E7EX17_HUMAN Eukaryotic translation initiation factor 4B OS=Homo sapiens GN=EIF4B PE=1 SV=1;sp|P23588|IF4B_HUMAN Eukaryotic translation initiation factor 4B OS=Homo sapiens GN=EIF4B PE=1 SV=2;sp|P23588-2|IF4B_HUMAN Isoform 2 of Eukaryotic transla	3074600	3818600	2624700	3354000	3171700	2791100	1002000	1394000	2720000	2414300	1708900	1481700	2636400	1945800	1658500	3006900	3282500	3789000	1748700	2393100	1206800	1846700	2483400	2159200	23561000	4939400	12437000	8351200	18292000	7231700
E9PG71;P54764-2;P54764;C9JEM6;F5GZZ5;H7C1N8;C9JIX8;C9JFX5	E9PG71;P54764-2;P54764	Receptor protein-tyrosine kinase;Ephrin type-A receptor 4	EPHA4	tr|E9PG71|E9PG71_HUMAN Receptor protein-tyrosine kinase OS=Homo sapiens GN=EPHA4 PE=1 SV=1;sp|P54764-2|EPHA4_HUMAN Isoform 2 of Ephrin type-A receptor 4 OS=Homo sapiens GN=EPHA4;sp|P54764|EPHA4_HUMAN Ephrin type-A receptor 4 OS=Homo sapiens GN=EPHA4 PE=1 S	0	0	0	0	0	0	0	0	0	0	0	0	2784100	2757800	1578800	4463200	765250	1228000	0	0	0	0	0	0	0	0	0	0	0	0
E9PK01;P29692;A0A087X1X7;E9PRY8;P29692-2;E9PQ49;E9PI39;P29692-4;E9PPR1;E9PL12;E9PMW7;E9PIZ1;H0YCK7;E9PK06;E9PK72	E9PK01;P29692;A0A087X1X7;E9PRY8;P29692-2;E9PQ49;E9PI39;P29692-4;E9PPR1;E9PL12;E9PMW7;E9PIZ1;H0YCK7	Elongation factor 1-delta	EEF1D	tr|E9PK01|E9PK01_HUMAN Elongation factor 1-delta (Fragment) OS=Homo sapiens GN=EEF1D PE=1 SV=1;sp|P29692|EF1D_HUMAN Elongation factor 1-delta OS=Homo sapiens GN=EEF1D PE=1 SV=5;tr|A0A087X1X7|A0A087X1X7_HUMAN Elongation factor 1-delta OS=Homo sapiens GN=EEF	32148000	30405000	28451000	27490000	26847000	26707000	13494000	14544000	19264000	15739000	13820000	12714000	7016300	5751600	6991400	7901500	8380900	7004400	14200000	13641000	12986000	14593000	15223000	13663000	3765600	5476600	4961400	2820200	1796300	1319900
E9PNW4;E9PR17;P13987;H0YET2	E9PNW4;E9PR17;P13987;H0YET2	CD59 glycoprotein	CD59	tr|E9PNW4|E9PNW4_HUMAN CD59 glycoprotein OS=Homo sapiens GN=CD59 PE=1 SV=1;tr|E9PR17|E9PR17_HUMAN CD59 glycoprotein OS=Homo sapiens GN=CD59 PE=1 SV=1;sp|P13987|CD59_HUMAN CD59 glycoprotein OS=Homo sapiens GN=CD59 PE=1 SV=1;tr|H0YET2|H0YET2_HUMAN CD59 glyco	6029500	8428700	8178300	9657100	6118100	5928000	15538000	16214000	13568000	11380000	13338000	9718200	1988100	1815800	1266700	1198800	2646900	3185500	3501400	3486800	3347100	3684000	2873400	2647600	0	0	0	578570	0	0
F8VY35;F5H4R6;H0YIV4;P55209-2;P55209;F8W020;F8W118;F8VV59;F8W0J6;H0YH88;H0YHC3;F8W543;B7Z9C2;F8VRJ2;F8VXI6;F8VUX1;F8VVB5;P55209-3	F8VY35;F5H4R6;H0YIV4;P55209-2;P55209;F8W020;F8W118;F8VV59;F8W0J6;H0YH88;H0YHC3;F8W543;B7Z9C2;F8VRJ2;F8VXI6;F8VUX1;F8VVB5;P55209-3	Nucleosome assembly protein 1-like 1	NAP1L1	tr|F8VY35|F8VY35_HUMAN Nucleosome assembly protein 1-like 1 (Fragment) OS=Homo sapiens GN=NAP1L1 PE=1 SV=1;tr|F5H4R6|F5H4R6_HUMAN Nucleosome assembly protein 1-like 1 OS=Homo sapiens GN=NAP1L1 PE=1 SV=1;tr|H0YIV4|H0YIV4_HUMAN Nucleosome assembly protein 1-	9939100	9019200	8287100	9261600	8474800	8906600	6916800	7396400	10718000	11259000	10538000	11508000	6596900	6658500	7322400	12228000	6998300	7552800	6054400	5487400	4073500	5181800	6632500	6241200	0	2121700	0	0	1820200	0
F8VZJ2;H0YHX9;Q13765;E9PAV3-2;E9PAV3;F8W0W4;F8W1N5;F8VNW4;F8VZ58;Q9BZK3	F8VZJ2;H0YHX9;Q13765;E9PAV3-2;E9PAV3;F8W0W4;F8W1N5;F8VNW4	Nascent polypeptide-associated complex subunit alpha;Nascent polypeptide-associated complex subunit alpha, muscle-specific form	NACA	tr|F8VZJ2|F8VZJ2_HUMAN Nascent polypeptide-associated complex subunit alpha OS=Homo sapiens GN=NACA PE=1 SV=1;tr|H0YHX9|H0YHX9_HUMAN Nascent polypeptide-associated complex subunit alpha (Fragment) OS=Homo sapiens GN=NACA PE=1 SV=1;sp|Q13765|NACA_HUMAN Nasc	7515000	7529700	5522400	4606800	7301000	7165200	6922600	7519200	9482600	9616700	9120200	8820600	7874300	10043000	9398600	11955000	8076700	8135900	12224000	9849300	8240400	8639500	10150000	10306000	0	0	0	0	0	0
F8WC54;A0AVL1;Q13443-2;Q13443;C9J6H5;C9JPM3	F8WC54;A0AVL1;Q13443-2;Q13443	Disintegrin and metalloproteinase domain-containing protein 9	ADAM9	tr|F8WC54|F8WC54_HUMAN Disintegrin and metalloproteinase domain-containing protein 9 OS=Homo sapiens GN=ADAM9 PE=1 SV=1;tr|A0AVL1|A0AVL1_HUMAN ADAM9 protein OS=Homo sapiens GN=ADAM9 PE=1 SV=1;sp|Q13443-2|ADAM9_HUMAN Isoform 2 of Disintegrin and metalloprot	2562900	3350400	3702000	5681400	5920900	4335600	14336000	15573000	13837000	11077000	6876100	3209000	0	0	0	0	0	285950	3590300	3710400	2859800	2474800	903370	2509700	401410	597420	404610	0	0	664240
I3L397;I3L504;P63241;P63241-2;Q6IS14;F8WCJ1;C9J7B5;C9J4W5;Q9GZV4	I3L397;I3L504;P63241;P63241-2;Q6IS14;F8WCJ1;C9J7B5;C9J4W5;Q9GZV4	Eukaryotic translation initiation factor 5A;Eukaryotic translation initiation factor 5A-1;Eukaryotic translation initiation factor 5A-1-like;Eukaryotic translation initiation factor 5A-2	EIF5A;EIF5AL1;EIF5A2	tr|I3L397|I3L397_HUMAN Eukaryotic translation initiation factor 5A (Fragment) OS=Homo sapiens GN=EIF5A PE=1 SV=5;tr|I3L504|I3L504_HUMAN Eukaryotic translation initiation factor 5A-1 OS=Homo sapiens GN=EIF5A PE=1 SV=1;sp|P63241|IF5A1_HUMAN Eukaryotic transl	46370000	49857000	41172000	38958000	53073000	53536000	46476000	43206000	46545000	46003000	49249000	62993000	40262000	39531000	38400000	29347000	46463000	53648000	44290000	39706000	27628000	28843000	38102000	39580000	16282000	14220000	13584000	13017000	16492000	6167700
I3L407;I3L3W5;I3L139;Q9HA64	I3L407;I3L3W5;I3L139;Q9HA64	Ketosamine-3-kinase	FN3KRP	tr|I3L407|I3L407_HUMAN Ketosamine-3-kinase OS=Homo sapiens GN=FN3KRP PE=1 SV=1;tr|I3L3W5|I3L3W5_HUMAN Ketosamine-3-kinase (Fragment) OS=Homo sapiens GN=FN3KRP PE=1 SV=1;tr|I3L139|I3L139_HUMAN Ketosamine-3-kinase OS=Homo sapiens GN=FN3KRP PE=1 SV=1;sp|Q9HA6	0	0	0	0	0	0	0	0	0	0	0	0	0	0	0	0	0	0	0	0	0	0	0	0	3457100	1966000	2286700	1762200	2046600	1483600
J3KMY5;G3V3E8;E7EMS2;G3V3D1;P61916;H0YIZ1;G3V2V8;P61916-2	J3KMY5;G3V3E8;E7EMS2;G3V3D1;P61916;H0YIZ1;G3V2V8;P61916-2	Epididymal secretory protein E1	NPC2	tr|J3KMY5|J3KMY5_HUMAN Epididymal secretory protein E1 OS=Homo sapiens GN=NPC2 PE=1 SV=1;tr|G3V3E8|G3V3E8_HUMAN Epididymal secretory protein E1 OS=Homo sapiens GN=NPC2 PE=1 SV=1;tr|E7EMS2|E7EMS2_HUMAN Epididymal secretory protein E1 OS=Homo sapiens GN=NPC2	17342000	21866000	25032000	23267000	17572000	19540000	57358000	54673000	41758000	44866000	54119000	53436000	2117000	2407500	2397400	2945600	3138700	2842200	67951000	74536000	89203000	79483000	67303000	68823000	1414400	1833900	0	0	0	0
J3KNC9;O75596	J3KNC9;O75596	C-type lectin domain family 3 member A	CLEC3A	tr|J3KNC9|J3KNC9_HUMAN C-type lectin domain family 3 member A OS=Homo sapiens GN=CLEC3A PE=1 SV=1;sp|O75596|CLC3A_HUMAN C-type lectin domain family 3 member A OS=Homo sapiens GN=CLEC3A PE=1 SV=1	0	0	0	0	0	0	0	0	0	0	0	0	0	0	0	0	0	0	0	0	0	0	0	0	3200600	2217200	2671200	2360700	2739800	2375300
J3KQ32;Q9NTK5;Q9NTK5-2;Q9NTK5-3;C9JTK6;C9JCJ9	J3KQ32;Q9NTK5;Q9NTK5-2;Q9NTK5-3	Obg-like ATPase 1	OLA1	tr|J3KQ32|J3KQ32_HUMAN Obg-like ATPase 1 OS=Homo sapiens GN=OLA1 PE=1 SV=1;sp|Q9NTK5|OLA1_HUMAN Obg-like ATPase 1 OS=Homo sapiens GN=OLA1 PE=1 SV=2;sp|Q9NTK5-2|OLA1_HUMAN Isoform 2 of Obg-like ATPase 1 OS=Homo sapiens GN=OLA1;sp|Q9NTK5-3|OLA1_HUMAN Isoform	3492900	4053500	3622700	4074700	4251300	4234500	3862300	3993700	4790200	4809100	4562600	4313700	4775900	4759400	4170400	4464600	4909100	4922300	5279000	5676300	5658600	5199700	5010000	4863400	0	0	0	0	0	0
J3KS05;P83916;B5MD17;K7ELA4;C9JWS9	J3KS05;P83916;B5MD17;K7ELA4	Chromobox protein homolog 1	CBX1	tr|J3KS05|J3KS05_HUMAN Chromobox protein homolog 1 (Fragment) OS=Homo sapiens GN=CBX1 PE=1 SV=5;sp|P83916|CBX1_HUMAN Chromobox protein homolog 1 OS=Homo sapiens GN=CBX1 PE=1 SV=1;tr|B5MD17|B5MD17_HUMAN Chromobox protein homolog 1 (Fragment) OS=Homo sapiens	0	0	0	0	0	0	513680	366050	346380	383590	312410	304160	1818100	2321300	1722500	2306600	2748800	2430400	1074100	725520	995600	847000	440990	346110	0	0	0	0	0	0
K7ELL7;P14314-2;P14314;K7EPW7;A0A0C4DGP4;K7EKX1;K7EJ70	K7ELL7;P14314-2;P14314	Glucosidase 2 subunit beta	PRKCSH	tr|K7ELL7|K7ELL7_HUMAN Glucosidase 2 subunit beta OS=Homo sapiens GN=PRKCSH PE=1 SV=1;sp|P14314-2|GLU2B_HUMAN Isoform 2 of Glucosidase 2 subunit beta OS=Homo sapiens GN=PRKCSH;sp|P14314|GLU2B_HUMAN Glucosidase 2 subunit beta OS=Homo sapiens GN=PRKCSH PE=1	12246000	13255000	14471000	15128000	15882000	17210000	9124600	9480900	8108000	8612600	8527900	9705600	4609900	3646800	3647700	3457500	5618600	6458400	16436000	18845000	18752000	17799000	16663000	18446000	7361800	10892000	8602400	12953000	10947000	13243000
Q5JR08;P08134;E9PQH6	Q5JR08;P08134;E9PQH6	Rho-related GTP-binding protein RhoC	RHOC	tr|Q5JR08|Q5JR08_HUMAN Rho-related GTP-binding protein RhoC (Fragment) OS=Homo sapiens GN=RHOC PE=1 SV=5;sp|P08134|RHOC_HUMAN Rho-related GTP-binding protein RhoC OS=Homo sapiens GN=RHOC PE=1 SV=1;tr|E9PQH6|E9PQH6_HUMAN Rho-related GTP-binding protein RhoC	0	0	0	0	0	0	0	0	0	0	0	0	0	0	0	0	0	0	0	0	0	0	0	0	4920700	2514900	1407600	1648900	3150000	1887200
Q5TG12;E9PGC5;Q15262-2;Q15262-3;Q15262-4;Q15262;H0YDP9;E9PRW2;H0Y6P5	Q5TG12;E9PGC5;Q15262-2;Q15262-3;Q15262-4;Q15262	Protein-tyrosine-phosphatase;Receptor-type tyrosine-protein phosphatase kappa	PTPRK	tr|Q5TG12|Q5TG12_HUMAN Protein-tyrosine-phosphatase OS=Homo sapiens GN=PTPRK PE=1 SV=1;tr|E9PGC5|E9PGC5_HUMAN Protein-tyrosine-phosphatase OS=Homo sapiens GN=PTPRK PE=1 SV=1;sp|Q15262-2|PTPRK_HUMAN Isoform 2 of Receptor-type tyrosine-protein phosphatase ka	6797200	6716100	5971400	6937300	8655500	8409500	7267600	7651900	5687400	6187000	6513800	8116100	8369500	5359100	14094000	9381200	7016400	5889800	4099900	4012400	4418600	4460900	4549600	4498000	0	0	0	0	0	0
Q86UY0;Q8NBS9-2;Q8NBS9	Q86UY0;Q8NBS9-2;Q8NBS9	Thioredoxin domain-containing protein 5	TXNDC5	tr|Q86UY0|Q86UY0_HUMAN Protein BLOC1S5-TXNDC5 OS=Homo sapiens GN=TXNDC5 PE=1 SV=1;sp|Q8NBS9-2|TXND5_HUMAN Isoform 2 of Thioredoxin domain-containing protein 5 OS=Homo sapiens GN=TXNDC5;sp|Q8NBS9|TXND5_HUMAN Thioredoxin domain-containing protein 5 OS=Homo s	7605700	8765600	8449400	8746500	8108700	7851200	9808300	9726600	11302000	12046000	9638600	9921100	1791600	1779200	1803900	1963500	3121200	2965100	16892000	17873000	18868000	18672000	16295000	13550000	826390	392380	386410	390770	568420	443390
Q8WVC2;P63220;Q9BYK1;Q9BYK2	Q8WVC2;P63220;Q9BYK1	40S ribosomal protein S21	RPS21	tr|Q8WVC2|Q8WVC2_HUMAN 40S ribosomal protein S21 OS=Homo sapiens GN=RPS21 PE=1 SV=1;sp|P63220|RS21_HUMAN 40S ribosomal protein S21 OS=Homo sapiens GN=RPS21 PE=1 SV=1;tr|Q9BYK1|Q9BYK1_HUMAN 40S ribosomal protein S21 OS=Homo sapiens GN=RPS21 PE=1 SV=1	7802600	7837300	6907100	5703400	2759000	2740700	2977300	3225200	5744300	5741300	5318200	6156100	3491800	5004700	4782900	5909200	4940000	4691900	4920400	4660900	3341900	2823600	4087800	3946600	0	0	0	0	0	0
R4GMT0;P61163;P42025	R4GMT0;P61163;P42025	Alpha-centractin;Beta-centractin	ACTR1A;ACTR1B	tr|R4GMT0|R4GMT0_HUMAN Alpha-centractin OS=Homo sapiens GN=ACTR1A PE=1 SV=1;sp|P61163|ACTZ_HUMAN Alpha-centractin OS=Homo sapiens GN=ACTR1A PE=1 SV=1;sp|P42025|ACTY_HUMAN Beta-centractin OS=Homo sapiens GN=ACTR1B PE=1 SV=1	1052400	1459100	1128600	1130800	1352200	1328900	1564600	1359800	1724200	1734100	1584200	1516100	1409800	1110200	1143300	1637600	1313300	1515300	949750	1011700	1500700	1551300	980830	1239100	0	0	0	0	0	0
