# Supplementary material for: Novel secretome-to-transcriptome integrated or secreto-transcriptomic approach to reveal liquid biopsy biomarkers for predicting individualized prognosis of breast cancer patients
Source: BMC Med Genomics. 2019 May 30;12:78. doi: 10.1186/s12920-019-0530-7 (PMC6543675; doi:10.1186/s12920-019-0530-7)
Supplement: Supplementary file 12 — Table S4. Basal GEO + TCGAR2. (XLSX 9 kb) [file 12920_2019_530_MOESM12_ESM.xlsx]

## Sheet: Basal GSE+TCGA
up_genes	TCGA Basal Altered Samples	TCGA Basal Altered Events	TCGA Basal p-value	TCGA Basal Hazard Ratio	GSE25066 Basal Altered Samples	GSE25066 Basal Altered Events	GSE25066 Basal p-value	GSE25066 Basal Hazard Ratio
ADM,MAGEA4,PRKCSH	20	5	0.0394033	2.842	20	13	0.00222568	2.508
ADM,PRKCSH,SFN	22	6	0.0307703	2.769	30	15	0.0190874	1.975
ADM,PRKCSH,YWHAZ	13	4	0.0163001	3.613	25	12	0.041725	1.905
ANXA2,MFAP2,PRKCSH	15	5	0.0136848	3.35	26	14	0.0252153	1.945
ADM,CALR,LMNA,PRKCSH	16	5	0.0225173	3.144	19	10	0.0201811	2.185
ADM,CALR,P4HB,PRKCSH	17	4	0.0410725	3.054	19	10	0.00177798	2.851
ADM,COTL1,PRKCSH,SERPINH1	13	4	0.0181429	3.524	19	11	0.0308093	2.017
ADM,LMNA,LSR,PRKCSH	16	4	0.0423358	3.007	19	10	0.0314198	2.074
ADM,LMNA,PRKCSH,SFN	16	5	0.0131563	3.431	23	11	0.0408184	1.951
ADM,LSR,PRKCSH,SFN	16	5	0.0093527	3.625	19	10	0.0473775	1.959
ADM,P4HB,PRKCSH,SFN	13	4	0.00680119	4.167	20	11	0.00817687	2.349
ANXA2,CALR,MFAP2,SERPINH1	13	4	0.0210353	3.476	19	11	0.0203405	2.118
