# Supplementary material for: Novel secretome-to-transcriptome integrated or secreto-transcriptomic approach to reveal liquid biopsy biomarkers for predicting individualized prognosis of breast cancer patients
Source: BMC Med Genomics. 2019 May 30;12:78. doi: 10.1186/s12920-019-0530-7 (PMC6543675; doi:10.1186/s12920-019-0530-7)
Supplement: Supplementary file 13 — Table S5. Luminal GEO + TCGAR2. (XLSX 8 kb) [file 12920_2019_530_MOESM13_ESM.xlsx]

## Sheet: Luminal GSE+TCGA
up_genes	TCGA Luminal Altered Samples	TCGA Luminal Altered Events	TCGA Luminal p-value	TCGA Luminal Hazard Ratio	GSE25066 Luminal Altered Samples	GSE25066 Luminal Altered Events	GSE25066 Luminal p-value	GSE25066 Luminal Hazard Ratio
BLVRB,EIF4B,ISOC1	56	8	0.0120472	2.516	24	7	0.00941912	2.92
BLVRB,EIF4B,KRT18	68	9	0.0270193	2.177	28	8	0.0151065	2.627
CYFIP2,ISOC1,NRCAM	88	21	6.23133e-05	2.71	23	6	0.0497821	2.383
ACLY,CTTN,DNPEP,KRT18	50	8	0.0478523	2.063	28	8	0.0176844	2.573
AP3D1,EEF1A2,FKBP4,SNCG	46	8	0.0015547	3.117	23	6	0.0499919	2.381
